# Supplementary material for: GRable Version 1.0: A Software Tool for Site-Specific Glycoform Analysis With Improved MS1-Based Glycopeptide Detection With Parallel Clustering and Confidence Evaluation With MS2 Information
Source: Mol Cell Proteomics. 2024 Aug 23;23(9):100833. doi: 10.1016/j.mcpro.2024.100833 (PMC11421343; doi:10.1016/j.mcpro.2024.100833)
Supplement: Data S1 [file mmc3.csv]

SCAN	RT	MASS	INTENSITY	GID	FLAG
2	0.001093981	391.285257	333217.66	0	0
2	0.001093981	392.287557	91982.72	0	0
2	0.001093981	393.289857	8761.512	0	0
2	0.001093981	411.1724492	22486.805	0	0
2	0.001093981	412.1747492	5135.488	0	0
2	0.001093981	415.0351812	22581.555	0	0
2	0.001093981	416.0374812	9378.426	0	0
2	0.001093981	419.3158666	13686.059	0	0
2	0.001093981	420.3181666	3611.2766	0	0
2	0.001093981	424.0818578	12864.237	0	0
2	0.001093981	425.0841578	2470.8464	0	0
2	0.001093981	429.0872594	300188	0	0
2	0.001093981	430.0895594	79266.46	0	0
2	0.001093981	431.0666906	14308.104	0	0
2	0.001093981	431.0843297	63559.934	0	0
2	0.001093981	432.0689906	6198.21	0	0
2	0.001093981	432.0866297	7911.5376	0	0
2	0.001093981	443.1401006	23266.326	0	0
2	0.001093981	444.1424006	7078.32	0	0
2	0.001093981	449.1117345	19043.799	0	0
2	0.001093981	450.1140345	2619.3071	0	0
2	0.001093981	456.698496	2810.9734	0	0
2	0.001093981	457.700796	1468.0879	0	0
2	0.001093981	459.1705419	7345.407	0	0
2	0.001093981	460.1728419	2540.9045	0	0
2	0.001093981	462.1450445	92481.16	0	0
2	0.001093981	462.745844	4058.2761	0	0
2	0.001093981	463.1314489	5229.794	0	0
2	0.001093981	463.1473445	25347.523	0	0
2	0.001093981	463.748144	2029.154	0	0
2	0.001093981	464.1337489	1807.1715	0	0
2	0.001093981	464.1418096	16354.344	0	0
2	0.001093981	465.1441096	3580.7913	0	0
2	0.001093981	488.2435857	15831.868	0	0
2	0.001093981	489.0544683	7485.523	0	0
2	0.001093981	489.2458857	3530.2861	0	0
2	0.001093981	490.0567683	5308.9937	0	0
2	0.001093981	503.1063482	126356.07	0	0
2	0.001093981	504.1086482	42650.945	0	0
2	0.001093981	505.0857488	19502.89	0	0
2	0.001093981	505.1031743	29013.783	0	0
2	0.001093981	506.0880488	6555.4106	0	0
2	0.001093981	506.1054743	8055.801	0	0
2	0.001093981	519.1381322	693760.44	0	0
2	0.001093981	520.1404322	322198.2	0	0
2	0.001093981	521.1167394	5869.013	0	0
2	0.001093981	521.1343175	179510.97	0	0
2	0.001093981	522.1190394	4178.3145	0	0
2	0.001093981	522.1366175	46358.645	0	0
2	0.001093981	523.1320897	13674.21	0	0
2	0.001093981	524.1343897	2720.4216	0	0
2	0.001093981	533.1901952	11092.708	0	0
2	0.001093981	534.1924952	3948.9119	0	0
2	0.001093981	536.1644994	110385.97	0	0
2	0.001093981	537.1667994	42667.473	0	0
2	0.001093981	538.1613561	32219.664	0	0
2	0.001093981	539.1636561	7668.74	0	0
2	0.001093981	554.6852819	3962.225	0	0
2	0.001093981	555.6875819	1905.0232	0	0
2	0.001093981	564.1949254	9080.782	0	0
2	0.001093981	565.1972254	4164.0034	0	0
2	0.001093981	577.1252843	67787.09	0	0
2	0.001093981	578.1275843	34104.168	0	0
2	0.001093981	579.1220189	21254.852	0	0
2	0.001093981	580.1032506	2372.8384	0	0
2	0.001093981	580.1243189	8227.977	0	0
2	0.001093981	581.1055506	6110.0273	0	0
2	0.001093981	590.0415441	6626.985	0	0
2	0.001093981	590.0598546	4374.058	0	0
2	0.001093981	591.0438441	2939.6191	0	0
2	0.001093981	591.0621546	2778.7505	0	0
2	0.001093981	593.1570836	383828.4	0	0
2	0.001093981	594.1593836	215633.84	0	0
2	0.001093981	595.1536046	122579.87	0	0
2	0.001093981	596.1559046	40178.496	0	0
2	0.001093981	597.1498815	15368.396	0	0
2	0.001093981	598.1521815	3137.4214	0	0
2	0.001093981	600.1651046	32.6232	0	0
2	0.001093981	607.2092687	27820.473	0	0
2	0.001093981	608.2115687	15940.022	0	0
2	0.001093981	610.1833593	68984.57	0	0
2	0.001093981	611.1856593	33765.758	0	0
2	0.001093981	613.1812536	10036.168	0	0
2	0.001093981	614.1835536	2945.6113	0	0
2	0.001093981	624.2361547	3041.1416	0	0
2	0.001093981	625.2384547	2329.7158	0	0
2	0.001093981	632.6077978	4525.7944	0	0
2	0.001093981	633.6100978	2883.896	0	0
2	0.001093981	635.1311742	2652.8967	0	0
2	0.001093981	636.1334742	1955.8143	0	0
2	0.001093981	651.1448156	28322.78	0	0
2	0.001093981	652.1471156	17999.24	0	0
2	0.001093981	653.1419469	11356.466	0	0
2	0.001093981	654.1442469	4109.5703	0	0
2	0.001093981	667.1760351	232492.88	0	0
2	0.001093981	668.1783351	131234.92	0	0
2	0.001093981	669.1726476	84419.9	0	0
2	0.001093981	670.1749476	33031.332	0	0
2	0.001093981	671.1700841	10025.227	0	0
2	0.001093981	672.1723841	4119.101	0	0
2	0.001093981	681.228037	18577.443	0	0
2	0.001093981	682.227213	5539.147	0	0
2	0.001093981	682.230337	6540.9155	0	0
2	0.001093981	683.2261449	3432.5715	0	0
2	0.001093981	683.229513	1953.285	0	0
2	0.001093981	684.2026769	32291.885	0	0
2	0.001093981	684.2284449	2471.6248	0	0
2	0.001093981	685.2049769	22339.375	0	0
2	0.001093981	686.1998083	12657.395	0	0
2	0.001093981	687.2021083	3630.0305	0	0
2	0.001093981	712.2345373	3151.284	0	0
2	0.001093981	713.2368373	2209.3677	0	0
2	0.001093981	741.1951391	91610.734	0	0
2	0.001093981	742.1974391	62629.496	0	0
2	0.001093981	743.1928197	42597.887	0	0
2	0.001093981	744.1951197	20687.688	0	0
2	0.001093981	755.2472321	7805.9873	0	16
2	0.001093981	756.2495321	3055.5007	0	16
2	0.001093981	757.2518321	5219.0386	0	16
2	0.001093981	758.2214147	11011.71	0	0
2	0.001093981	759.2237147	7067.4546	0	0
2	0.001093981	815.2139989	32449.234	0	16
2	0.001093981	816.2162989	19342.441	0	16
2	0.001093981	817.2119542	14818.745	0	0
2	0.001093981	817.2185989	3886.9817	0	16
2	0.001093981	818.2142542	8677.189	0	0
2	0.001093981	824.5225792	2716.5212	0	0
2	0.001093981	825.5248792	2240.9045	0	0
2	0.001093981	832.2402746	5343.18	0	0
2	0.001093981	833.2425746	3065.4463	0	0
2	0.001093981	889.2342931	6513.8916	0	0
2	0.001093981	890.2365931	7222.778	0	0
2	0.001093981	943.8287755	5804.223	0	0
2	0.001093981	944.8310755	3044.0066	0	0
2	0.001093981	975.2244665	4599.7134	0	0
2	0.001093981	976.2267665	3220.1926	0	0
2	0.001093981	976.5585119	2762.7405	0	0
2	0.001093981	977.5608119	2708.2886	0	0
2	0.001093981	985.4134179	2700.9636	0	0
2	0.001093981	986.4157179	1005.4512	0	0
2	0.001093981	1117.721079	5497.245	0	0
2	0.001093981	1118.723379	5919.6157	0	0
2	0.001093981	1122.732579	19.007462	0	0
2	0.001093981	1344.350401	442.63464	0	0
2	0.001093981	1345.352701	1329.5325	0	0
2	0.001093981	1437.151302	1049.7592	0	0
2	0.001093981	1438.153602	1092.5311	0	0
2	0.001093981	1442.162802	10.210957	0	0
2	0.001093981	1464.203976	1280.5682	0	0
2	0.001093981	1465.206276	1061.9387	0	0
2	0.001093981	1469.215476	13.434037	0	0
2	0.001093981	1707.042555	683.94476	0	0
2	0.001093981	1708.044855	534.8545	0	0
2	0.001093981	1748.033199	1856.7565	0	0
2	0.001093981	1749.035499	1847.8986	0	0
2	0.001093981	1789.374115	1341.3322	0	0
2	0.001093981	1790.376415	462.47513	0	0
2	0.001093981	1825.939877	2057.2542	0	0
2	0.001093981	1826.942177	1806.89	0	0
2	0.001093981	1831.953677	10.979742	0	0
2	0.001093981	1840.075314	1646.0635	0	0
2	0.001093981	1841.077614	1201.1846	0	0
2	0.001093981	1850.994198	1708.7384	0	0
2	0.001093981	1851.996498	2387.2173	0	0
3	0.008316746	391.2849823	398631.84	0	0
3	0.008316746	392.2872823	100932.18	0	0
3	0.008316746	393.2895823	11972.741	0	0
3	0.008316746	396.086939	14968.273	0	0
3	0.008316746	397.089239	2090.9717	0	0
3	0.008316746	409.1113073	15239.099	0	0
3	0.008316746	410.1136073	2937.6257	0	0
3	0.008316746	411.172434	22834.594	0	0
3	0.008316746	412.174734	3637.765	0	0
3	0.008316746	415.035349	26535.678	0	0
3	0.008316746	416.037649	7052.695	0	0
3	0.008316746	419.316187	20718.465	0	0
3	0.008316746	420.318487	3953.8872	0	0
3	0.008316746	439.8426153	6094.305	0	0
3	0.008316746	440.8449153	4418.6597	0	0
3	0.008316746	443.1394445	32327.758	0	0
3	0.008316746	444.1417445	11967.543	0	0
3	0.008316746	459.171076	10862.105	0	0
3	0.008316746	460.173376	2994.6267	0	0
3	0.008316746	503.1062566	145927.7	0	0
3	0.008316746	504.1085566	62559.918	0	0
3	0.008316746	505.0857946	25506.457	0	0
3	0.008316746	505.1035253	38042.234	0	0
3	0.008316746	506.0880946	8786.319	0	0
3	0.008316746	506.1058253	9359.196	0	0
3	0.008316746	507.082987	7363.8003	0	0
3	0.008316746	508.085287	2331.3037	0	0
3	0.008316746	508.2116186	11211.838	0	0
3	0.008316746	509.2139186	3490.997	0	0
3	0.008316746	519.1380407	804348.2	0	0
3	0.008316746	520.1403407	334008.34	0	0
3	0.008316746	521.1341649	198996.42	0	0
3	0.008316746	522.1364649	53271.594	0	0
3	0.008316746	523.1310521	22723.08	0	0
3	0.008316746	524.1333521	5478.014	0	0
3	0.008316746	533.1901952	15891.984	0	0
3	0.008316746	534.1924952	3349.6462	0	0
3	0.008316746	536.1644689	129747.84	0	0
3	0.008316746	536.2077733	11614.112	0	0
3	0.008316746	537.1667689	37127.6	0	0
3	0.008316746	537.2100733	3298.4998	0	0
3	0.008316746	538.1615392	29364.979	0	0
3	0.008316746	539.1638392	9089.499	0	0
3	0.008316746	562.0463964	6852.455	0	0
3	0.008316746	563.0486964	2466.8843	0	0
3	0.008316746	572.1636144	2955.4224	0	0
3	0.008316746	573.1659144	2451.5476	0	0
3	0.008316746	577.1254674	79062.46	0	0
3	0.008316746	578.1277674	44266.785	0	0
3	0.008316746	579.1045324	9980.958	0	0
3	0.008316746	579.1219884	23501.191	0	0
3	0.008316746	580.1068324	7029.714	0	0
3	0.008316746	580.1242884	7162.328	0	0
3	0.008316746	593.1569311	436208.7	0	0
3	0.008316746	594.1592311	220574.5	0	0
3	0.008316746	595.1534215	139255.36	0	0
3	0.008316746	596.1557215	50461.19	0	0
3	0.008316746	597.1504613	12783.912	0	0
3	0.008316746	598.1527613	2917.5557	0	0
3	0.008316746	607.2086889	38270.82	0	0
3	0.008316746	608.2109889	18837.617	0	0
3	0.008316746	610.1835729	71028.32	0	0
3	0.008316746	611.1858729	39577.402	0	0
3	0.008316746	612.1803686	25372.773	0	0
3	0.008316746	613.1826686	5494.34	0	0
3	0.008316746	624.2349035	7119.2524	0	0
3	0.008316746	625.2372035	2791.0168	0	0
3	0.008316746	651.1435949	31167.541	0	0
3	0.008316746	652.1458949	13489.347	0	0
3	0.008316746	653.1422216	8952.928	0	0
3	0.008316746	654.1445216	6912.7827	0	0
3	0.008316746	667.175913	244314.98	0	0
3	0.008316746	668.178213	127651.93	0	0
3	0.008316746	669.1726781	104588.91	0	0
3	0.008316746	670.1749781	34432.605	0	0
3	0.008316746	681.2281286	19710.846	0	0
3	0.008316746	682.2304286	10174.171	0	0
3	0.008316746	683.224497	11341.66	0	0
3	0.008316746	684.2022802	42101.41	0	0
3	0.008316746	684.226797	4462.1763	0	0
3	0.008316746	685.2045802	23570.018	0	0
3	0.008316746	686.199381	11521.874	0	0
3	0.008316746	687.201681	6490.075	0	0
3	0.008316746	689.206281	205.46036	0	0
3	0.008316746	694.5773107	5421.568	0	0
3	0.008316746	695.5796107	3118.935	0	0
3	0.008316746	725.1630651	4780.133	0	0
3	0.008316746	726.1653651	3583.0093	0	0
3	0.008316746	741.1949865	106606.97	0	0
3	0.008316746	742.1972865	70323.65	0	0
3	0.008316746	743.1920873	52243.72	0	0
3	0.008316746	744.1943873	24625.145	0	0
3	0.008316746	759.2209875	12607.404	0	0
3	0.008316746	760.2232875	4063.6055	0	0
3	0.008316746	815.2145788	36981.875	0	0
3	0.008316746	816.2168788	19683.637	0	0
3	0.008316746	817.2113434	20512.975	0	16
3	0.008316746	818.2136434	10440.815	0	16
3	0.008316746	819.2159434	3779.9248	0	16
3	0.008316746	889.232075	9742.526	0	16
3	0.008316746	890.234375	6752.821	0	16
3	0.008316746	891.2330724	4836.581	0	0
3	0.008316746	891.236675	1339.4473	0	16
3	0.008316746	892.2353724	3336.2366	0	0
3	0.008316746	892.238975	443.58865	0	16
3	0.008316746	910.1328832	5407.947	0	0
3	0.008316746	911.1351832	3445.266	0	0
3	0.008316746	1348.973215	7261.672	0	0
3	0.008316746	1349.975515	6077.003	0	0
4	0.01519169	391.2850739	416735.03	0	0
4	0.01519169	392.2873739	107869.11	0	0
4	0.01519169	393.2896739	11845.463	0	0
4	0.01519169	394.2919739	2065.6052	0	0
4	0.01519169	411.1723729	19607.662	0	0
4	0.01519169	412.1746729	7000.7466	0	0
4	0.01519169	415.0356847	20036.008	0	0
4	0.01519169	416.0379847	7920.831	0	0
4	0.01519169	419.3160344	19158.035	0	0
4	0.01519169	420.3183344	6406.064	0	0
4	0.01519169	424.0820714	15303.125	0	0
4	0.01519169	425.0843714	2702.788	0	0
4	0.01519169	443.1396734	27159.646	0	0
4	0.01519169	444.1419734	8239.214	0	0
4	0.01519169	462.145075	98484.39	0	0
4	0.01519169	463.147375	36582.914	0	0
4	0.01519169	488.243601	18457.469	0	0
4	0.01519169	489.245901	6804.936	0	0
4	0.01519169	503.1062261	147732.97	0	0
4	0.01519169	504.1085261	58465.46	0	0
4	0.01519169	505.0859929	20257.13	0	0
4	0.01519169	505.1034795	33027.54	0	0
4	0.01519169	506.0882929	8388.273	0	0
4	0.01519169	506.1057795	10292.212	0	0
4	0.01519169	519.1380102	743819.44	0	0
4	0.01519169	520.1403102	345781.47	0	0
4	0.01519169	521.1341344	213413.16	0	0
4	0.01519169	522.1364344	54870.36	0	0
4	0.01519169	523.1312047	21364.807	0	0
4	0.01519169	524.1335047	5558.7476	0	0
4	0.01519169	533.1901952	14117.221	0	0
4	0.01519169	534.1924952	4382.0757	0	0
4	0.01519169	536.1641637	122728.17	0	0
4	0.01519169	537.1664637	44481.723	0	0
4	0.01519169	538.1618139	28587.94	0	0
4	0.01519169	539.1641139	8806.474	0	0
4	0.01519169	562.0467016	5820.632	0	0
4	0.01519169	563.0490016	2451.9072	0	0
4	0.01519169	564.1966344	10282.603	0	0
4	0.01519169	565.1989344	2909.9946	0	0
4	0.01519169	577.1253759	86164.28	0	0
4	0.01519169	578.1276759	38804.484	0	0
4	0.01519169	579.1053563	16704.658	0	0
4	0.01519169	579.1218664	19391.627	0	0
4	0.01519169	580.1076563	4114.1533	0	0
4	0.01519169	580.1241664	4870.735	0	0
4	0.01519169	590.0606176	7087.195	0	0
4	0.01519169	591.0629176	2414.892	0	0
4	0.01519169	593.1569311	435944.78	0	0
4	0.01519169	594.1592311	214916.48	0	0
4	0.01519169	595.1532689	134459.55	0	0
4	0.01519169	596.1555689	54330.242	0	0
4	0.01519169	597.152445	13705.562	0	0
4	0.01519169	598.154745	5462.2314	0	0
4	0.01519169	607.2087499	31711.35	0	0
4	0.01519169	608.2110499	15304.864	0	0
4	0.01519169	609.2055456	10611.179	0	0
4	0.01519169	610.1834508	71391.22	0	0
4	0.01519169	610.2078456	3160.781	0	0
4	0.01519169	611.1857508	39199.082	0	0
4	0.01519169	612.1801549	24207.434	0	0
4	0.01519169	613.1824549	8328.413	0	0
4	0.01519169	638.2153417	7867.049	0	0
4	0.01519169	639.2176417	6954.7524	0	0
4	0.01519169	651.1443578	23083.523	0	0
4	0.01519169	652.1466578	16690.738	0	0
4	0.01519169	653.1420995	11747.625	0	0
4	0.01519169	654.1443995	7254.8335	0	0
4	0.01519169	667.175913	233373.78	0	0
4	0.01519169	668.178213	154323.72	0	0
4	0.01519169	669.1724645	86110.14	0	0
4	0.01519169	670.1747645	34983.57	0	0
4	0.01519169	671.1709386	17663.092	0	0
4	0.01519169	672.1732386	7104.179	0	0
4	0.01519169	681.2282812	16678.387	0	0
4	0.01519169	682.2305812	10262.084	0	0
4	0.01519169	683.2253515	9644.405	0	0
4	0.01519169	684.2025243	33026.613	0	0
4	0.01519169	684.2276515	6885.0913	0	0
4	0.01519169	685.2048243	19764.875	0	0
4	0.01519169	686.1999303	12872.422	0	0
4	0.01519169	687.2022303	5487.785	0	0
4	0.01519169	725.1635229	3793.8145	0	0
4	0.01519169	726.1658229	3425.1208	0	0
4	0.01519169	741.1946813	94096.4	0	0
4	0.01519169	742.1969813	66521.7	0	0
4	0.01519169	743.1916906	52294.49	0	16
4	0.01519169	744.1939906	21362.898	0	16
4	0.01519169	745.1962906	8294.023	0	16
4	0.01519169	758.2219945	13321.523	0	0
4	0.01519169	759.2214757	5841.523	0	0
4	0.01519169	759.2242945	5247.97	0	0
4	0.01519169	760.2237757	4419.4927	0	0
4	0.01519169	767.0783788	3100.7708	0	0
4	0.01519169	768.0806788	3062.1636	0	0
4	0.01519169	808.5464879	4689.0312	0	0
4	0.01519169	809.5487879	4082.8384	0	0
4	0.01519169	816.2137853	24284.525	0	0
4	0.01519169	817.2122289	6323.787	0	0
4	0.01519169	817.2160853	10319.234	0	0
4	0.01519169	818.2145289	12611.324	0	0
4	0.01519169	885.4935705	5173.5	0	0
4	0.01519169	886.4958705	4245.328	0	0
4	0.01519169	889.233164	7935.316	0	0
4	0.01519169	890.235464	6127.2764	0	0
4	0.01519169	959.4891759	5363.3594	0	0
4	0.01519169	960.4914759	5303.486	0	0
4	0.01519169	1061.341732	1278.9888	0	0
4	0.01519169	1062.344032	1082.1733	0	0
4	0.01519169	1155.247433	3104.2144	0	0
4	0.01519169	1156.249733	1504.4167	0	0
4	0.01519169	1244.761606	5881.406	0	0
4	0.01519169	1245.763906	5461.915	0	0
4	0.01519169	1514.091061	2054.8945	0	0
4	0.01519169	1515.093361	1670.7814	0	0
4	0.01519169	1626.024776	1521.4099	0	0
4	0.01519169	1627.027076	1888.6029	0	0
4	0.01519169	5805.363661	626.081	0	16
4	0.01519169	5806.365961	769.5852	0	16
4	0.01519169	5807.368261	872.42316	0	784
4	0.01519169	7816.241197	439.19513	0	16
4	0.01519169	7817.243497	548.33154	0	784
4	0.01519169	7818.245797	483.14554	0	16
5	0.022143613	391.2850433	349421.62	0	0
5	0.022143613	392.2873433	100391.92	0	0
5	0.022143613	393.2896433	12220.32	0	0
5	0.022143613	396.0869085	11222.746	0	0
5	0.022143613	397.0892085	2836.7014	0	0
5	0.022143613	411.1724492	25970.838	0	0
5	0.022143613	412.1747492	4604.967	0	0
5	0.022143613	419.3160344	23012.826	0	0
5	0.022143613	420.3183344	4276.567	0	0
5	0.022143613	421.3206344	2031.1168	0	0
5	0.022143613	424.0820104	13313.582	0	0
5	0.022143613	425.0843104	2629.9697	0	0
5	0.022143613	443.1397344	18722.61	0	0
5	0.022143613	444.1420344	2462.8206	0	0
5	0.022143613	459.1714422	6961.544	0	0
5	0.022143613	460.1737422	1795.6628	0	0
5	0.022143613	488.2437078	16619.668	0	0
5	0.022143613	489.0552312	8720.399	0	0
5	0.022143613	489.2460078	4617.545	0	0
5	0.022143613	490.0575312	2580.8472	0	0
5	0.022143613	503.1066381	138615.16	0	0
5	0.022143613	504.1089381	51005.203	0	0
5	0.022143613	505.0859929	18872.504	0	0
5	0.022143613	505.1031286	33068.55	0	0
5	0.022143613	506.0882929	7728.37	0	0
5	0.022143613	506.1054286	8461.805	0	0
5	0.022143613	508.2120916	12001.187	0	0
5	0.022143613	509.2143916	2364.441	0	0
5	0.022143613	519.1379796	723750.9	0	0
5	0.022143613	520.1402796	297029.44	0	0
5	0.022143613	521.1345617	179478.88	0	0
5	0.022143613	522.1368617	55455.94	0	0
5	0.022143613	523.1315404	14640.54	0	0
5	0.022143613	524.1338404	3810.9927	0	0
5	0.022143613	533.1897985	11764.662	0	0
5	0.022143613	534.1920985	6807.2925	0	0
5	0.022143613	536.1640722	111925.74	0	0
5	0.022143613	537.1663722	49570.543	0	0
5	0.022143613	538.1606542	23096.88	0	0
5	0.022143613	539.1629542	9068.064	0	0
5	0.022143613	562.0465185	9366.967	0	0
5	0.022143613	563.0488185	3583.7886	0	0
5	0.022143613	564.195902	10828.447	0	0
5	0.022143613	565.198202	4148.14	0	0
5	0.022143613	577.1253454	78272.88	0	0
5	0.022143613	578.1276454	35833.086	0	0
5	0.022143613	579.1054174	13994.046	0	0
5	0.022143613	579.123026	23089.684	0	0
5	0.022143613	580.1077174	3049.1277	0	0
5	0.022143613	580.125326	7409.0425	0	0
5	0.022143613	590.0602514	6455.914	0	0
5	0.022143613	591.0625514	2922.447	0	0
5	0.022143613	593.1569311	417020.28	0	0
5	0.022143613	594.1592311	199888.45	0	0
5	0.022143613	595.1535436	123328.47	0	0
5	0.022143613	596.1558436	37711.227	0	0
5	0.022143613	596.6348663	5815.122	0	16
5	0.022143613	597.1509191	15930.4	0	0
5	0.022143613	597.6371663	2406.461	0	16
5	0.022143613	598.1532191	4161.889	0	0
5	0.022143613	598.6394663	2606.237	0	16
5	0.022143613	607.2090246	41013.035	0	0
5	0.022143613	608.2113246	14492.807	0	0
5	0.022143613	609.2056981	12599.408	0	0
5	0.022143613	610.1831762	69817.59	0	0
5	0.022143613	610.2079981	5238.133	0	0
5	0.022143613	611.1854762	33829.37	0	0
5	0.022143613	612.1806432	22950.787	0	0
5	0.022143613	613.1829432	7755.3916	0	0
5	0.022143613	637.1009618	2613.0037	0	0
5	0.022143613	638.1032618	2588.0706	0	0
5	0.022143613	638.21406	6726.782	0	0
5	0.022143613	639.21636	2952.685	0	0
5	0.022143613	651.1445714	30450.14	0	0
5	0.022143613	652.1468714	19065.72	0	0
5	0.022143613	653.1424047	11702.999	0	0
5	0.022143613	654.1447047	6524.3403	0	0
5	0.022143613	667.1760045	234132.94	0	0
5	0.022143613	668.1783045	132889.33	0	0
5	0.022143613	669.1731054	82401.35	0	0
5	0.022143613	670.1754054	39814.617	0	0
5	0.022143613	671.1717321	12033.579	0	0
5	0.022143613	672.1740321	3143.803	0	0
5	0.022143613	681.2283727	15325.342	0	0
5	0.022143613	682.228098	4029.559	0	0
5	0.022143613	682.2306727	5395.8843	0	0
5	0.022143613	683.230398	7738.3765	0	0
5	0.022143613	684.2027685	34309.906	0	0
5	0.022143613	685.2050685	18548.531	0	0
5	0.022143613	686.201151	17532.162	0	0
5	0.022143613	687.203451	2930.6042	0	0
5	0.022143613	712.233225	4144.9883	0	0
5	0.022143613	713.235525	2924.316	0	0
5	0.022143613	741.194956	106344.55	0	0
5	0.022143613	742.197256	54671.66	0	0
5	0.022143613	743.1920568	39116.902	0	0
5	0.022143613	744.190653	10011.651	0	0
5	0.022143613	744.1943568	15090.37	0	0
5	0.022143613	745.192953	4654.9077	0	0
5	0.022143613	755.2464086	9552.608	0	0
5	0.022143613	756.2487086	2815.3557	0	0
5	0.022143613	757.2456151	6055.1143	0	0
5	0.022143613	758.2225744	9587.683	0	0
5	0.022143613	758.2479151	2527.9265	0	0
5	0.022143613	759.2248744	10025.964	0	0
5	0.022143613	815.2136327	42084.367	0	0
5	0.022143613	816.2159327	20637.207	0	0
5	0.022143613	818.2125341	7529.6196	0	0
5	0.022143613	819.2148341	3306.4922	0	0
5	0.022143613	824.5604345	4332.337	0	0
5	0.022143613	825.5627345	3471.3179	0	0
5	0.022143613	889.2327062	8811.127	0	0
5	0.022143613	890.2350062	8840.612	0	0
5	0.022143613	1143.358151	1835.5106	0	0
5	0.022143613	1144.360451	1591.1052	0	0
5	0.022143613	1398.724741	7112.8306	0	0
5	0.022143613	1399.727041	4893.3374	0	0
5	0.022143613	1753.892452	1789.6044	0	0
5	0.022143613	1754.894752	1889.5326	0	0
6	0.029026694	385.1520177	13261.966	0	0
6	0.029026694	386.1543177	2496.3762	0	0
6	0.029026694	391.2850332	377276.72	0	0
6	0.029026694	392.2873332	83020.516	0	0
6	0.029026694	393.2896332	12541.222	0	0
6	0.029026694	394.2919332	1768.1708	0	0
6	0.029026694	396.0865575	11993.304	0	0
6	0.029026694	397.0888575	1868.9358	0	0
6	0.029026694	404.1492864	10568.001	0	0
6	0.029026694	405.1515864	3459.5774	0	0
6	0.029026694	409.110819	21740.547	0	0
6	0.029026694	410.113119	7802.788	0	0
6	0.029026694	411.1724798	24509.168	0	0
6	0.029026694	412.1747798	5426.4517	0	0
6	0.029026694	415.0355932	26350.145	0	0
6	0.029026694	416.0378932	4925.1616	0	0
6	0.029026694	419.3165075	16252.255	0	0
6	0.029026694	420.3188075	2330.7417	0	0
6	0.029026694	424.0817663	12041.323	0	0
6	0.029026694	425.0840663	2331.939	0	0
6	0.029026694	443.1397954	26029.12	0	0
6	0.029026694	444.1420954	7445.1396	0	0
6	0.029026694	459.1708776	8171.014	0	0
6	0.029026694	460.1731776	3338.1926	0	0
6	0.029026694	488.243662	16981.416	0	0
6	0.029026694	489.0549871	6946.4907	0	0
6	0.029026694	489.245962	6825.2354	0	0
6	0.029026694	490.0572871	3916.242	0	0
6	0.029026694	503.1063939	133295.62	0	0
6	0.029026694	504.1086939	59982.914	0	0
6	0.029026694	505.0857946	21064.467	0	0
6	0.029026694	505.1024724	37279.49	0	0
6	0.029026694	506.0880946	9906.783	0	0
6	0.029026694	506.1047724	6044.7036	0	0
6	0.029026694	519.1380407	749489.7	0	0
6	0.029026694	520.1403407	303248.66	0	0
6	0.029026694	521.1354157	198510.25	0	0
6	0.029026694	522.1377157	48876.84	0	0
6	0.029026694	523.130869	16604.146	0	0
6	0.029026694	523.1400157	2526.3123	0	0
6	0.029026694	524.133169	4829.1807	0	0
6	0.029026694	533.1901647	10297.87	0	0
6	0.029026694	534.1924647	2812.2073	0	0
6	0.029026694	536.1643773	111018.38	0	0
6	0.029026694	537.1666773	44798.434	0	0
6	0.029026694	538.1612951	27135.402	0	0
6	0.029026694	539.1635951	8461.644	0	0
6	0.029026694	562.0462743	9796.664	0	0
6	0.029026694	563.0485743	3280.6707	0	0
6	0.029026694	577.1252538	84084.91	0	0
6	0.029026694	578.1275538	41379.2	0	0
6	0.029026694	579.1225377	30626.328	0	0
6	0.029026694	580.1248377	7583.1133	0	0
6	0.029026694	593.1569005	424640	0	0
6	0.029026694	594.1592005	150690.53	0	0
6	0.029026694	595.1536352	136839.67	0	0
6	0.029026694	596.1559352	51543.586	0	0
6	0.029026694	597.1502172	20882.736	0	0
6	0.029026694	598.1525172	7125.725	0	0
6	0.029026694	607.2085973	31219.734	0	0
6	0.029026694	608.2108973	15517.399	0	0
6	0.029026694	610.1832677	87961.46	0	0
6	0.029026694	611.1855677	32388.502	0	0
6	0.029026694	612.1805822	18336.178	0	0
6	0.029026694	613.1828822	7469.288	0	0
6	0.029026694	638.2138158	6233.402	0	0
6	0.029026694	639.2161158	2671.7805	0	0
6	0.029026694	651.1439306	31980.62	0	0
6	0.029026694	652.1462306	10700.786	0	0
6	0.029026694	653.1419469	14443.428	0	0
6	0.029026694	654.1442469	7687.642	0	0
6	0.029026694	667.1757909	252615.97	0	0
6	0.029026694	668.1780909	136353.67	0	0
6	0.029026694	669.1727392	97906.695	0	0
6	0.029026694	670.1750392	39769.258	0	0
6	0.029026694	672.1796392	1670.2396	0	0
6	0.029026694	681.2273351	22026.443	0	0
6	0.029026694	682.2265722	7184.799	0	0
6	0.029026694	682.2296351	7755.2666	0	0
6	0.029026694	683.2288722	8844.307	0	0
6	0.029026694	684.2021581	38965.754	0	0
6	0.029026694	685.2044581	17412.69	0	0
6	0.029026694	686.199442	14373.479	0	0
6	0.029026694	687.201742	4014.265	0	0
6	0.029026694	725.1642248	6695.149	0	0
6	0.029026694	726.1665248	2688.6313	0	0
6	0.029026694	741.194956	95155.37	0	0
6	0.029026694	742.197256	70071.6	0	0
6	0.029026694	743.1910187	50550.86	0	16
6	0.029026694	744.1933187	26127.238	0	16
6	0.029026694	745.1921178	3083.697	0	0
6	0.029026694	745.1956187	5217.2373	0	16
6	0.029026694	746.1944178	4979.442	0	0
6	0.029026694	755.247141	7150.8267	0	16
6	0.029026694	756.249441	4959.2417	0	16
6	0.029026694	757.251741	3913.6433	0	16
6	0.029026694	758.2218725	13271.106	0	0
6	0.029026694	759.2241725	13699.743	0	0
6	0.029026694	780.5453893	6893.4478	0	0
6	0.029026694	781.5476893	3329.1445	0	0
6	0.029026694	815.21406	35619.684	0	0
6	0.029026694	816.21636	20851.068	0	0
6	0.029026694	817.2120763	18441.459	0	16
6	0.029026694	818.2143763	8729.192	0	16
6	0.029026694	819.2166763	8033.361	0	16
6	0.029026694	825.5465185	5318.363	0	0
6	0.029026694	826.5488185	2945.7632	0	0
6	0.029026694	889.2334081	9276.369	0	0
6	0.029026694	890.2357081	8661.696	0	0
6	0.029026694	945.472744	1642.8788	0	0
6	0.029026694	946.475044	1050.4565	0	0
6	0.029026694	991.444912	1090.5892	0	0
6	0.029026694	992.447212	899.95807	0	0
6	0.029026694	1187.305599	33212.03	0	0
6	0.029026694	1188.307899	1207.7742	0	0
6	0.029026694	1234.32275	1375.5446	0	0
6	0.029026694	1235.32505	1342.8542	0	0
6	0.029026694	1347.323164	783.02	0	0
6	0.029026694	1348.325464	1665.9791	0	0
6	0.029026694	1392.072567	1397.3527	0	0
6	0.029026694	1393.074867	1423.1263	0	0
6	0.029026694	1425.093014	1489.3768	0	0
6	0.029026694	1426.095314	1453.8535	0	0
6	0.029026694	1786.893202	1317.7133	0	0
6	0.029026694	1787.895502	1313.8599	0	0
6	0.029026694	1816.255001	1946.3616	0	0
6	0.029026694	1817.257301	1699.2888	0	0
6	0.029026694	1821.266501	39.130043	0	0
7	0.035903769	391.2846929	376505.47	0	0
7	0.035903769	392.2869929	109186.33	0	0
7	0.035903769	393.2892929	10823.441	0	0
7	0.035903769	394.2915929	2042.9731	0	0
7	0.035903769	396.0867406	13714.988	0	0
7	0.035903769	397.0890406	2107.9106	0	0
7	0.035903769	409.1112005	28776.592	0	0
7	0.035903769	410.1135005	4526.7285	0	0
7	0.035903769	411.1723729	23044.191	0	0
7	0.035903769	412.1746729	7488.2495	0	0
7	0.035903769	415.0352727	20561.229	0	0
7	0.035903769	416.0375727	5215.623	0	0
7	0.035903769	419.3160039	17528.48	0	0
7	0.035903769	420.3183039	8143.0156	0	0
7	0.035903769	443.1396428	22964.363	0	0
7	0.035903769	444.1419428	4328.0625	0	0
7	0.035903769	459.1708013	6550.197	0	0
7	0.035903769	460.1731013	3178.8447	0	0
7	0.035903769	490.1768743	5083.316	0	0
7	0.035903769	491.1791743	2435.9155	0	0
7	0.035903769	503.1062414	140370.8	0	0
7	0.035903769	504.1085414	57718.375	0	0
7	0.035903769	505.0858556	27372.064	0	0
7	0.035903769	505.1029455	34275.51	0	0
7	0.035903769	506.0881556	10452.958	0	0
7	0.035903769	506.1052455	8343.688	0	0
7	0.035903769	516.2386571	23563.934	0	0
7	0.035903769	517.2409571	3987.5852	0	0
7	0.035903769	519.1379796	762674.6	0	0
7	0.035903769	520.1402796	325500.28	0	0
7	0.035903769	521.1339818	203094.97	0	0
7	0.035903769	522.1362818	61005.062	0	0
7	0.035903769	523.1312658	20914.426	0	0
7	0.035903769	524.1335658	3032.1616	0	0
7	0.035903769	533.1896764	9299.681	0	0
7	0.035903769	534.1919764	5915.1562	0	0
7	0.035903769	536.1642858	117476.31	0	0
7	0.035903769	537.1665858	49937.188	0	0
7	0.035903769	538.1610204	24823.422	0	0
7	0.035903769	539.1633204	10276.258	0	0
7	0.035903769	540.1734858	131.31232	0	0
7	0.035903769	562.0469457	5856.6006	0	0
7	0.035903769	563.0492457	2539.182	0	0
7	0.035903769	564.1961461	11516.505	0	0
7	0.035903769	565.1984461	2837.672	0	0
7	0.035903769	577.1254064	93460.84	0	0
7	0.035903769	578.1277064	44857.438	0	0
7	0.035903769	579.1213781	27617.598	0	0
7	0.035903769	580.1236781	4632.4653	0	0
7	0.035903769	590.0419408	5762.325	0	0
7	0.035903769	591.0442408	3812.3105	0	0
7	0.035903769	593.1569005	404069.28	0	0
7	0.035903769	594.1592005	216917.81	0	0
7	0.035903769	595.1536657	132588.62	0	0
7	0.035903769	596.1559657	48760.81	0	0
7	0.035903769	597.1522924	11927.074	0	0
7	0.035903769	598.1545924	3751.2842	0	0
7	0.035903769	607.2087499	32891.492	0	0
7	0.035903769	608.2110499	14003.058	0	0
7	0.035903769	609.2050878	7972.5396	0	0
7	0.035903769	610.1834203	82839.57	0	0
7	0.035903769	610.2073878	4978.871	0	0
7	0.035903769	611.1857203	37649.902	0	0
7	0.035903769	612.181162	21566.977	0	0
7	0.035903769	613.183462	7702.8726	0	0
7	0.035903769	624.2352697	3878.1023	0	0
7	0.035903769	625.2375697	2814.0894	0	0
7	0.035903769	638.2146398	4312.195	0	0
7	0.035903769	639.2169398	2597.9153	0	0
7	0.035903769	651.1439611	34411.504	0	0
7	0.035903769	652.1462611	16534.605	0	0
7	0.035903769	653.1410009	12039.96	0	0
7	0.035903769	654.1433009	5251.808	0	0
7	0.035903769	667.175913	240836.77	0	0
7	0.035903769	668.178213	147833.34	0	0
7	0.035903769	669.1729223	93875.46	0	0
7	0.035903769	670.1752223	38742.824	0	0
7	0.035903769	671.1694738	17289.793	0	0
7	0.035903769	672.1717738	6474.5977	0	0
7	0.035903769	681.2280065	21367.387	0	0
7	0.035903769	682.2303065	10370.612	0	0
7	0.035903769	683.2255041	8229.333	0	0
7	0.035903769	684.2027379	35129.44	0	0
7	0.035903769	684.2278041	6398.626	0	0
7	0.035903769	685.2050379	17628.23	0	0
7	0.035903769	686.2002355	15180.3	0	0
7	0.035903769	687.2025355	3312.9622	0	0
7	0.035903769	706.623789	3549.4922	0	0
7	0.035903769	707.626089	2572.3066	0	0
7	0.035903769	725.1631872	4790.313	0	0
7	0.035903769	726.1654872	3727.5784	0	0
7	0.035903769	741.1946508	116829.53	0	0
7	0.035903769	742.1969508	72359.9	0	0
7	0.035903769	743.1923925	62127.46	0	0
7	0.035903769	744.1946925	18733.242	0	0
7	0.035903769	745.1905004	11030.017	0	0
7	0.035903769	746.1928004	3328.9185	0	0
7	0.035903769	758.221964	14514.691	0	0
7	0.035903769	759.224264	6834.778	0	0
7	0.035903769	760.2194616	5995.8013	0	0
7	0.035903769	761.2217616	4551.9375	0	0
7	0.035903769	790.56312	3615.4204	0	0
7	0.035903769	791.56542	3444.4956	0	0
7	0.035903769	815.2138463	37698.03	0	0
7	0.035903769	816.2161463	27092.207	0	0
7	0.035903769	817.2113439	19796.613	0	0
7	0.035903769	818.2136439	13259.672	0	0
7	0.035903769	824.5225487	3616.4565	0	0
7	0.035903769	825.5248487	3265.6687	0	0
7	0.035903769	832.2382909	5211.0205	0	0
7	0.035903769	833.2405909	5181.623	0	0
7	0.035903769	890.2335912	7810.2974	0	0
7	0.035903769	891.2358912	5424.71	0	0
7	0.035903769	931.8334752	5078.644	0	0
7	0.035903769	932.8357752	3972.2014	0	0
7	0.035903769	1020.421444	1142.8845	0	0
7	0.035903769	1021.381863	1289.4648	0	0
7	0.035903769	1021.423744	1556.026	0	0
7	0.035903769	1022.384163	1128.4691	0	0
7	0.035903769	1061.778147	7416.652	0	0
7	0.035903769	1062.780447	4362.155	0	0
8	0.042774405	391.285257	363557.7	0	0
8	0.042774405	392.287557	91106.24	0	0
8	0.042774405	393.289857	10728.475	0	0
8	0.042774405	394.292157	1534.5183	0	0
8	0.042774405	396.0871984	9887.618	0	0
8	0.042774405	397.0894984	1429.4287	0	0
8	0.042774405	399.3471013	7421.3965	0	0
8	0.042774405	400.3494013	2534.642	0	0
8	0.042774405	404.1494542	7930.953	0	0
8	0.042774405	405.1517542	1475.9705	0	0
8	0.042774405	409.1110784	25706.771	0	0
8	0.042774405	410.1133784	5515.895	0	0
8	0.042774405	411.1723119	21250.639	0	0
8	0.042774405	412.1746119	6543.8716	0	0
8	0.042774405	415.0353948	22327.533	0	0
8	0.042774405	416.0376948	7822.2007	0	0
8	0.042774405	419.3159124	18200.453	0	0
8	0.042774405	420.3182124	3658.8105	0	0
8	0.042774405	424.0815526	12884.587	0	0
8	0.042774405	425.0838526	2017.962	0	0
8	0.042774405	443.1394903	22125.695	0	0
8	0.042774405	444.1417903	4653.2646	0	0
8	0.042774405	471.7950384	8467.379	0	0
8	0.042774405	472.7973384	2289.425	0	0
8	0.042774405	488.2437078	19018.77	0	0
8	0.042774405	489.0542852	5281.5293	0	0
8	0.042774405	489.2460078	8414.589	0	0
8	0.042774405	490.0565852	2924.664	0	0
8	0.042774405	494.7203466	3867.0525	0	0
8	0.042774405	495.7226466	1717.8947	0	0
8	0.042774405	503.1061345	144631.64	0	0
8	0.042774405	504.1084345	53061.215	0	0
8	0.042774405	505.0856878	23570.3	0	0
8	0.042774405	505.1030218	29519.193	0	0
8	0.042774405	506.0879878	7290.5005	0	0
8	0.042774405	506.1053218	5727.2188	0	0
8	0.042774405	507.0826513	5550.95	0	0
8	0.042774405	508.0849513	3292.958	0	0
8	0.042774405	508.2121526	9335.697	0	0
8	0.042774405	509.2144526	5317.3657	0	0
8	0.042774405	519.1381017	706166.3	0	0
8	0.042774405	520.1404017	302770.12	0	0
8	0.042774405	521.1346532	198689.47	0	0
8	0.042774405	522.1369532	43330.758	0	0
8	0.042774405	523.1311437	18228.941	0	0
8	0.042774405	524.1334437	2866.5176	0	0
8	0.042774405	533.18989	12418.707	0	0
8	0.042774405	534.19219	2375.35	0	0
8	0.042774405	536.1644384	122028.945	0	0
8	0.042774405	537.1667384	41209.375	0	0
8	0.042774405	538.1612951	30866.818	0	0
8	0.042774405	539.1635951	6301.622	0	0
8	0.042774405	564.1955053	10380.662	0	0
8	0.042774405	565.1978053	6141.0493	0	0
8	0.042774405	577.1253454	86362.8	0	0
8	0.042774405	578.1276454	41417.062	0	0
8	0.042774405	579.1049901	10632.381	0	0
8	0.042774405	579.1220495	24016.379	0	0
8	0.042774405	580.1072901	6947.337	0	0
8	0.042774405	580.1243495	6816.323	0	0
8	0.042774405	593.1569005	403696	0	0
8	0.042774405	594.1592005	203185.1	0	0
8	0.042774405	595.1538183	131510.58	0	0
8	0.042774405	596.1561183	47626.426	0	0
8	0.042774405	607.2091771	24064.11	0	0
8	0.042774405	608.2114771	15214.267	0	0
8	0.042774405	609.2061864	9488.383	0	0
8	0.042774405	610.1834203	85387.945	0	0
8	0.042774405	610.2084864	4092.0505	0	0
8	0.042774405	611.1857203	29800.807	0	0
8	0.042774405	612.1807958	24829.758	0	0
8	0.042774405	613.1830958	7553.098	0	0
8	0.042774405	638.2160131	6367.4287	0	0
8	0.042774405	639.2183131	2997.4497	0	0
8	0.042774405	651.1445104	32304.727	0	0
8	0.042774405	652.1468104	17858.703	0	0
8	0.042774405	653.1250402	2740.1772	0	0
8	0.042774405	653.1414281	13845.253	0	0
8	0.042774405	654.1273402	3417.7195	0	0
8	0.042774405	654.1437281	4262.307	0	0
8	0.042774405	667.1760045	248718.55	0	0
8	0.042774405	668.1783045	150745.55	0	0
8	0.042774405	669.1730749	104992.055	0	0
8	0.042774405	670.1753749	40363.844	0	0
8	0.042774405	671.1703283	13127.218	0	0
8	0.042774405	672.1726283	6620.498	0	0
8	0.042774405	681.2275487	18090.096	0	16
8	0.042774405	682.2270604	5817.4263	0	16
8	0.042774405	682.2298487	6369.322	0	16
8	0.042774405	683.2293604	3550.189	0	16
8	0.042774405	683.2321487	2747.1816	0	16
8	0.042774405	684.2025854	31561.363	0	0
8	0.042774405	684.2316604	4027.4292	0	16
8	0.042774405	685.2048854	19088.383	0	0
8	0.042774405	686.2002965	13683.914	0	0
8	0.042774405	687.2025965	6441.345	0	0
8	0.042774405	741.194956	97259.17	0	0
8	0.042774405	742.197256	59939.832	0	0
8	0.042774405	743.1917516	45121.14	0	0
8	0.042774405	744.1940516	20001.988	0	0
8	0.042774405	758.2217809	10555.912	0	0
8	0.042774405	759.2202855	5808.5073	0	0
8	0.042774405	759.2240809	4158.472	0	0
8	0.042774405	760.2225855	5441.6807	0	0
8	0.042774405	785.4973852	4615.1616	0	0
8	0.042774405	786.4996852	2726.6438	0	0
8	0.042774405	815.2136327	33201.23	0	0
8	0.042774405	816.2159327	22391.996	0	0
8	0.042774405	817.2114049	16020.549	0	0
8	0.042774405	818.2137049	13364.728	0	0
8	0.042774405	889.2330419	10207.344	0	16
8	0.042774405	890.2353419	6024.6797	0	16
8	0.042774405	891.2376419	10014.977	0	16
8	0.042774405	892.2399419	3239.988	0	16
8	0.042774405	985.413601	2111.7913	0	0
8	0.042774405	986.415901	980.42096	0	0
8	0.042774405	1671.887081	1686.3243	0	0
8	0.042774405	1672.889381	1559.9141	0	0
8	0.042774405	1833.031002	1620.4152	0	0
8	0.042774405	1834.033302	2156.8525	0	0
8	0.042774405	1867.899847	1664.8063	0	16
8	0.042774405	1868.902147	1653.7081	0	16
8	0.042774405	1869.904447	1719.547	0	16
8	0.042774405	8569.160577	210.79707	0	16
8	0.042774405	8570.162877	252.9267	0	784
8	0.042774405	8571.165177	203.64862	0	16
9	0.049820173	385.1535741	12790.271	0	0
9	0.049820173	386.1558741	2680.4077	0	0
9	0.049820173	391.2850637	406038.38	0	0
9	0.049820173	392.2873637	99464.07	0	0
9	0.049820173	393.2896637	12172.114	0	0
9	0.049820173	394.2919637	1911.7588	0	0
9	0.049820173	396.0869237	13003.738	0	0
9	0.049820173	397.0892237	2427.5776	0	0
9	0.049820173	399.3472387	5627.1846	0	0
9	0.049820173	400.3495387	1892.9811	0	0
9	0.049820173	411.1724645	26054.203	0	0
9	0.049820173	412.1747645	4978.914	0	0
9	0.049820173	419.3162633	21119.734	0	0
9	0.049820173	420.3185633	5404.545	0	0
9	0.049820173	424.081812	10080.053	0	0
9	0.049820173	425.084112	4081.8096	0	0
9	0.049820173	456.6990148	3075.0654	0	0
9	0.049820173	457.7013148	2424.5	0	0
9	0.049820173	459.1704503	6727.98	0	0
9	0.049820173	460.1727503	4286.0244	0	0
9	0.049820173	503.1062414	145947.11	0	0
9	0.049820173	504.1085414	51837.42	0	0
9	0.049820173	505.0858251	23638.86	0	0
9	0.049820173	505.1032964	40234.53	0	0
9	0.049820173	506.0881251	4322.232	0	0
9	0.049820173	506.1055964	10440.163	0	0
9	0.049820173	508.212412	13868.935	0	0
9	0.049820173	509.214712	2503.6123	0	0
9	0.049820173	519.1380407	791894.1	0	0
9	0.049820173	520.1403407	352234.3	0	0
9	0.049820173	521.1167699	7852.013	0	0
9	0.049820173	521.135436	191247.02	0	0
9	0.049820173	522.1190699	4778.6943	0	0
9	0.049820173	522.137736	57148.36	0	0
9	0.049820173	523.1323034	15498.484	0	0
9	0.049820173	523.140036	2883.792	0	0
9	0.049820173	524.1346034	2392.724	0	0
9	0.049820173	533.1902563	10738.959	0	0
9	0.049820173	534.1925562	4643.443	0	0
9	0.049820173	536.1642248	119604.66	0	0
9	0.049820173	537.1665248	51574.926	0	0
9	0.049820173	538.1612035	25253.818	0	0
9	0.049820173	539.1635035	8634.78	0	0
9	0.049820173	562.0463659	7066.656	0	0
9	0.049820173	563.0486659	2922.9202	0	0
9	0.049820173	577.1254979	96904.375	0	0
9	0.049820173	578.1277979	43679.883	0	0
9	0.049820173	579.121317	24329.438	0	16
9	0.049820173	580.123617	5056.141	0	16
9	0.049820173	581.125917	2889.5596	0	16
9	0.049820173	593.1570226	454575.06	0	0
9	0.049820173	594.1593226	225944.19	0	0
9	0.049820173	595.1534215	143134.69	0	0
9	0.049820173	596.1557215	48110.027	0	0
9	0.049820173	597.1499425	14518.709	0	0
9	0.049820173	598.1522425	4241.1465	0	0
9	0.049820173	607.2086889	30981.521	0	0
9	0.049820173	608.2109889	18213.484	0	0
9	0.049820173	609.2047216	10491.3125	0	0
9	0.049820173	610.1834203	78042.33	0	0
9	0.049820173	610.2070216	5340.286	0	0
9	0.049820173	611.1857203	37642.496	0	0
9	0.049820173	612.1810094	23704.855	0	0
9	0.049820173	613.1833094	11140.754	0	0
9	0.049820173	638.2155553	5227.1235	0	0
9	0.049820173	639.2178553	2968.0881	0	0
9	0.049820173	651.1443273	42037.957	0	0
9	0.049820173	652.1466273	22421.543	0	0
9	0.049820173	653.1413976	13172.861	0	0
9	0.049820173	654.1436976	3567.519	0	0
9	0.049820173	667.1760045	273886.75	0	0
9	0.049820173	668.1783045	156353.28	0	0
9	0.049820173	669.1728002	102368.74	0	0
9	0.049820173	670.1751002	44145.547	0	0
9	0.049820173	671.1719457	12112.997	0	0
9	0.049820173	672.1742457	4186.795	0	0
9	0.049820173	681.2283422	17118.12	0	0
9	0.049820173	682.2306422	14332.441	0	0
9	0.049820173	683.2248632	8676.602	0	0
9	0.049820173	684.2025548	39288.332	0	0
9	0.049820173	684.2271632	3948.729	0	0
9	0.049820173	685.2048548	21081.547	0	0
9	0.049820173	686.1994726	15843.311	0	0
9	0.049820173	687.2017726	4145.3896	0	0
9	0.049820173	741.1949865	113886.84	0	0
9	0.049820173	742.1972865	81970.9	0	0
9	0.049820173	743.1908966	57926.39	0	16
9	0.049820173	744.1920263	9183.829	0	16
9	0.049820173	744.1931966	22504.385	0	16
9	0.049820173	745.1943263	3987.3408	0	16
9	0.049820173	745.1954966	5983.2266	0	16
9	0.049820173	755.2456457	11059.5625	0	0
9	0.049820173	756.2479457	4750.2007	0	0
9	0.049820173	758.221903	12935.291	0	0
9	0.049820173	759.2205297	5212.916	0	0
9	0.049820173	759.224203	5095.8223	0	0
9	0.049820173	760.2228297	4745.077	0	0
9	0.049820173	804.5566808	5229.434	0	0
9	0.049820173	805.5589808	4260.0874	0	0
9	0.049820173	815.2138463	43575.48	0	0
9	0.049820173	816.2161463	27712.264	0	0
9	0.049820173	817.2116186	23789.89	0	0
9	0.049820173	818.2139186	11666.341	0	0
9	0.049820173	824.5228234	3905.9346	0	0
9	0.049820173	825.5251234	1823.9703	0	0
9	0.049820173	890.2317907	7124.6997	0	0
9	0.049820173	891.2340907	7467.9316	0	0
9	0.049820173	952.0056554	3337.9575	0	0
9	0.049820173	953.0079554	4812.718	0	0
9	0.049820173	1118.393381	4971.574	0	0
9	0.049820173	1119.395681	4650.2783	0	0
9	0.049820173	1722.982784	2261.886	0	0
9	0.049820173	1723.985084	2287.1848	0	0
9	0.049820173	1789.377411	705.4146	0	0
9	0.049820173	1790.379711	592.3147	0	0
10	0.056763619	391.2850332	387874.6	0	0
10	0.056763619	392.2873332	95420.82	0	0
10	0.056763619	393.2896332	11848.671	0	0
10	0.056763619	406.7164861	2268.8257	0	0
10	0.056763619	407.7187861	2186.912	0	0
10	0.056763619	409.1113225	35001.336	0	0
10	0.056763619	410.1136225	7307.2617	0	0
10	0.056763619	411.1721898	22694.404	0	0
10	0.056763619	412.1744898	6818.873	0	0
10	0.056763619	419.3159276	19269.541	0	0
10	0.056763619	420.3182276	4482.607	0	0
10	0.056763619	443.1396276	21131.932	0	0
10	0.056763619	444.1419276	7428.423	0	0
10	0.056763619	488.2436315	22385.031	0	0
10	0.056763619	489.2459315	5117.3745	0	0
10	0.056763619	503.1062108	165531.06	0	0
10	0.056763619	504.1085108	58397.73	0	0
10	0.056763619	505.0856878	23422.428	0	0
10	0.056763619	505.1022893	35973.926	0	0
10	0.056763619	506.0879878	11037.028	0	0
10	0.056763619	506.1045893	14589.191	0	0
10	0.056763619	508.2126104	12938.5625	0	0
10	0.056763619	509.2149104	2673.154	0	0
10	0.056763619	516.2385961	17322.537	0	0
10	0.056763619	517.2408961	4977.2227	0	0
10	0.056763619	519.1380102	811080.4	0	0
10	0.056763619	520.1403102	343871.7	0	0
10	0.056763619	521.1167699	8901.387	0	0
10	0.056763619	521.1351105	203588.19	0	0
10	0.056763619	522.1190699	6070.996	0	0
10	0.056763619	522.1374105	58409.16	0	0
10	0.056763619	523.1322729	13679.858	0	0
10	0.056763619	523.1397105	3647.8093	0	0
10	0.056763619	524.1345729	4490.521	0	0
10	0.056763619	533.1890661	13578.793	0	0
10	0.056763619	534.1913661	3090.541	0	0
10	0.056763619	536.1642553	129355.26	0	0
10	0.056763619	537.1665553	52930.496	0	0
10	0.056763619	538.1610814	37875.156	0	0
10	0.056763619	539.1633814	10683.791	0	0
10	0.056763619	562.047495	7572.2256	0	0
10	0.056763619	563.049795	2710.6108	0	0
10	0.056763619	564.1957494	11369.32	0	0
10	0.056763619	565.1980494	2945.0786	0	0
10	0.056763619	577.1254979	90228.21	0	0
10	0.056763619	578.1277979	41032.277	0	0
10	0.056763619	579.1054479	11532.772	0	0
10	0.056763619	579.1227208	23629.346	0	0
10	0.056763619	580.1077479	7329.1816	0	0
10	0.056763619	580.1250208	9557.098	0	0
10	0.056763619	593.1568395	472550.66	0	0
10	0.056763619	594.1591395	240794.47	0	0
10	0.056763619	595.15333	143107.05	0	0
10	0.056763619	596.15563	46094.223	0	0
10	0.056763619	597.1547643	10372.282	0	0
10	0.056763619	598.1570643	1315.7782	0	0
10	0.056763619	598.16023	1728.7137	0	0
10	0.056763619	607.2094213	38588.62	0	0
10	0.056763619	608.2117213	12952.531	0	0
10	0.056763619	609.2049962	11387.202	0	0
10	0.056763619	610.1831762	76768.68	0	0
10	0.056763619	610.2072962	4441.2773	0	0
10	0.056763619	611.1854762	41594.47	0	0
10	0.056763619	612.1800634	25884.355	0	0
10	0.056763619	613.1823634	8136.7744	0	0
10	0.056763619	651.1444494	31753.934	0	0
10	0.056763619	652.1467494	21893.154	0	0
10	0.056763619	653.1416417	11661.531	0	0
10	0.056763619	654.1439417	4837.087	0	0
10	0.056763619	657.1508417	31.328003	0	0
10	0.056763619	667.175852	288098.53	0	0
10	0.056763619	668.178152	149736.42	0	0
10	0.056763619	669.1726476	108175.1	0	0
10	0.056763619	670.1749476	53460.926	0	0
10	0.056763619	671.1693512	15213.467	0	16
10	0.056763619	672.1716512	5468.023	0	16
10	0.056763619	673.1739512	2688.5208	0	16
10	0.056763619	681.2281591	20265.395	0	0
10	0.056763619	682.2304591	8359.307	0	0
10	0.056763619	683.2258703	7799.6294	0	0
10	0.056763619	684.2021276	34356.32	0	0
10	0.056763619	684.2281703	4768.89	0	0
10	0.056763619	685.2044276	23164.213	0	0
10	0.056763619	704.6284276	4082.6028	0	0
10	0.056763619	705.6307276	3414.4543	0	0
10	0.056763619	712.5652563	3708.456	0	0
10	0.056763619	713.5675562	3165.8684	0	0
10	0.056763619	741.1949254	119105.56	0	0
10	0.056763619	742.1972254	83353.02	0	0
10	0.056763619	743.1918737	54453.43	0	16
10	0.056763619	744.1941737	22670.678	0	16
10	0.056763619	745.1964737	10361.266	0	16
10	0.056763619	755.2461741	11104.125	0	16
10	0.056763619	756.2484741	3988.5383	0	16
10	0.056763619	757.2507741	3502.9507	0	16
10	0.056763619	758.2209264	13078.302	0	16
10	0.056763619	759.2232264	6472.271	0	16
10	0.056763619	760.2203771	6173.6772	0	0
10	0.056763619	760.2255264	1436.1786	0	16
10	0.056763619	761.2226771	5479.197	0	0
10	0.056763619	815.2134191	45997.266	0	0
10	0.056763619	816.2157191	31624.428	0	0
10	0.056763619	817.2113744	19723.416	0	0
10	0.056763619	818.2136744	13169.453	0	0
10	0.056763619	890.2338659	10985.926	0	0
10	0.056763619	891.2361659	8291.974	0	0
10	0.056763619	1191.270931	1998.4768	0	0
10	0.056763619	1192.273231	1535.664	0	0
10	0.056763619	1247.277903	5893.955	0	0
10	0.056763619	1248.280203	5234.2715	0	0
10	0.056763619	1251.287103	147.35555	0	0
10	0.056763619	1453.113766	1347.5999	0	0
10	0.056763619	1454.116066	1462.2292	0	0
11	0.063630113	391.2850637	390891.97	0	0
11	0.063630113	392.2873637	92052.89	0	0
11	0.063630113	393.2896637	14261.383	0	0
11	0.063630113	393.298258	8635.848	0	0
11	0.063630113	394.2919637	1837.549	0	0
11	0.063630113	394.300558	2928.7224	0	0
11	0.063630113	396.0868474	13533.155	0	0
11	0.063630113	397.0891474	2279.7312	0	0
11	0.063630113	404.1494542	10889.513	0	0
11	0.063630113	405.1517542	2103.4375	0	0
11	0.063630113	409.111231	35830.473	0	0
11	0.063630113	410.113531	6734.383	0	0
11	0.063630113	419.316187	21693.125	0	0
11	0.063630113	420.318487	6253.7637	0	0
11	0.063630113	424.0821172	12717.332	0	0
11	0.063630113	425.0844172	2878.8374	0	0
11	0.063630113	443.1397344	27176.014	0	0
11	0.063630113	444.1420344	8857.536	0	0
11	0.063630113	449.1117803	17993.57	0	0
11	0.063630113	450.1140803	2938.1016	0	0
11	0.063630113	459.1712896	8333.002	0	0
11	0.063630113	460.1735896	1825.7823	0	0
11	0.063630113	483.6853277	3533.9324	0	0
11	0.063630113	484.6876277	2138.4993	0	0
11	0.063630113	488.2435094	16119.047	0	0
11	0.063630113	489.0539037	7153.358	0	0
11	0.063630113	489.2458094	3097.0195	0	0
11	0.063630113	490.0562037	3167.6724	0	0
11	0.063630113	503.1062871	148932.77	0	0
11	0.063630113	504.1085871	54210.37	0	0
11	0.063630113	505.0861303	22613.826	0	0
11	0.063630113	505.1031286	34112.78	0	0
11	0.063630113	506.0884303	7902.856	0	0
11	0.063630113	506.1054286	9048.222	0	0
11	0.063630113	508.2124883	7541.2524	0	0
11	0.063630113	509.2147883	1282.9257	0	0
11	0.063630113	516.2387182	17993.709	0	0
11	0.063630113	517.2410182	3119.927	0	0
11	0.063630113	519.1381322	801923.8	0	0
11	0.063630113	520.1404322	385548.9	0	0
11	0.063630113	521.1345006	213243	0	0
11	0.063630113	522.1368006	55548.348	0	0
11	0.063630113	523.1330968	17528.719	0	0
11	0.063630113	524.1353968	4484.906	0	0
11	0.063630113	533.1897375	8734.409	0	0
11	0.063630113	534.1920375	4019.4019	0	0
11	0.063630113	536.1655467	129339.016	0	0
11	0.063630113	537.1678467	53572.91	0	0
11	0.063630113	538.161173	23310.287	0	0
11	0.063630113	538.1701467	2707.7537	0	0
11	0.063630113	539.163473	8099.5933	0	0
11	0.063630113	564.1960851	9272.514	0	0
11	0.063630113	565.1983851	3172.3357	0	0
11	0.063630113	577.1253148	76363.8	0	0
11	0.063630113	578.1276148	41282.727	0	0
11	0.063630113	579.1222631	25969.6	0	0
11	0.063630113	580.1245631	9193.09	0	0
11	0.063630113	590.0417577	9246.353	0	0
11	0.063630113	591.0440577	3542.0945	0	0
11	0.063630113	593.1569311	458401.72	0	0
11	0.063630113	594.1592311	162790.33	0	0
11	0.063630113	595.1532384	133412.8	0	0
11	0.063630113	595.6344091	3100.4966	0	0
11	0.063630113	596.1555384	54177.176	0	0
11	0.063630113	596.6367091	3012.4927	0	0
11	0.063630113	597.150675	16683.959	0	0
11	0.063630113	598.152975	4027.476	0	0
11	0.063630113	607.2083837	27825.424	0	0
11	0.063630113	608.2106837	13845.825	0	0
11	0.063630113	609.2060033	8201.27	0	0
11	0.063630113	610.1835729	82534	0	0
11	0.063630113	610.2083033	4128.251	0	0
11	0.063630113	611.1858729	37495.05	0	0
11	0.063630113	612.1804296	30165.145	0	0
11	0.063630113	613.1827296	9219.243	0	0
11	0.063630113	638.2153417	4847.3745	0	0
11	0.063630113	639.2176417	4594.4194	0	0
11	0.063630113	651.1447545	39714.285	0	0
11	0.063630113	652.1470545	12208.502	0	0
11	0.063630113	653.1248266	3396.723	0	0
11	0.063630113	653.1412755	15464.07	0	0
11	0.063630113	654.1271266	2697.9917	0	0
11	0.063630113	654.1435755	5740.812	0	0
11	0.063630113	667.175852	272542.7	0	0
11	0.063630113	668.178152	157865.5	0	0
11	0.063630113	669.1731664	111455.414	0	0
11	0.063630113	670.1754664	50033.566	0	0
11	0.063630113	671.1716405	17021.525	0	0
11	0.063630113	672.1739405	4695.5474	0	0
11	0.063630113	681.2277929	22726.56	0	0
11	0.063630113	682.2300929	8931.173	0	0
11	0.063630113	684.2028905	31800.32	0	0
11	0.063630113	685.2051905	21866.799	0	0
11	0.063630113	686.1996862	15150.597	0	0
11	0.063630113	687.2019862	8652.583	0	0
11	0.063630113	690.6670934	3560.721	0	0
11	0.063630113	691.6693934	2904.914	0	0
11	0.063630113	712.2340185	4226.6016	0	0
11	0.063630113	713.2363185	2867.6113	0	0
11	0.063630113	741.1947729	126850.695	0	0
11	0.063630113	742.1970729	83718.97	0	0
11	0.063630113	743.1920263	58273.082	0	16
11	0.063630113	744.1943263	23962.4	0	16
11	0.063630113	745.1966263	12870.41	0	16
11	0.063630113	755.2471715	7110.509	0	0
11	0.063630113	756.2494715	5941.752	0	0
11	0.063630113	758.2214147	13736.986	0	0
11	0.063630113	759.2237147	9807.804	0	0
11	0.063630113	815.2144262	40222.94	0	0
11	0.063630113	816.2167262	26661.363	0	0
11	0.063630113	817.2116796	23834.213	0	16
11	0.063630113	818.2139796	10230.828	0	16
11	0.063630113	819.2162796	8634.699	0	16
11	0.063630113	824.5221825	3036.9294	0	0
11	0.063630113	825.5244825	2081.4722	0	0
11	0.063630113	832.2402135	6215.9443	0	0
11	0.063630113	833.2425135	3672.4302	0	0
11	0.063630113	889.233286	11874.949	0	0
11	0.063630113	890.235586	12406.789	0	0
11	0.063630113	891.229125	7944.2715	0	16
11	0.063630113	892.231425	4070.6592	0	16
11	0.063630113	893.233725	4460.7583	0	16
11	0.063630113	1016.420589	1122.8218	0	0
11	0.063630113	1017.422889	599.5279	0	0
11	0.063630113	1069.331966	2711.8833	0	0
11	0.063630113	1070.334266	1105.317	0	0
11	0.063630113	1187.305965	37310.734	0	0
11	0.063630113	1188.308265	1981.2227	0	0
11	0.063630113	1190.312865	1361.6971	0	0
12	0.070515453	385.1537267	12322.129	0	0
12	0.070515453	386.1560267	2332.2253	0	0
12	0.070515453	391.2852264	376311.38	0	0
12	0.070515453	392.2875264	97928.01	0	0
12	0.070515453	393.2898264	10156.572	0	0
12	0.070515453	396.0869542	14235.919	0	0
12	0.070515453	397.0892542	3598.9531	0	0
12	0.070515453	409.1117803	27305.594	0	0
12	0.070515453	410.1140803	3177.3958	0	0
12	0.070515453	411.1723424	18682.43	0	0
12	0.070515453	412.1746424	7115.6094	0	0
12	0.070515453	415.0353185	19754.764	0	0
12	0.070515453	416.0376185	5387.6523	0	0
12	0.070515453	419.3159276	15113.503	0	0
12	0.070515453	420.3182276	5917.2324	0	0
12	0.070515453	424.082102	14836.263	0	0
12	0.070515453	425.084402	3934.917	0	0
12	0.070515453	443.1397497	22639.678	0	0
12	0.070515453	444.1420497	5290.1284	0	0
12	0.070515453	459.1708013	8433.923	0	0
12	0.070515453	460.1731013	3472.3545	0	0
12	0.070515453	488.2439977	13997.744	0	0
12	0.070515453	489.0546972	14085.127	0	0
12	0.070515453	489.2462977	4370.7803	0	0
12	0.070515453	490.0569972	2344.0942	0	0
12	0.070515453	503.1061803	167881.86	0	0
12	0.070515453	504.1084803	55432.605	0	0
12	0.070515453	505.0860235	22048.879	0	0
12	0.070515453	505.1027471	36595.57	0	0
12	0.070515453	506.0883235	7023.3677	0	0
12	0.070515453	506.1050471	9548.439	0	0
12	0.070515453	519.1380407	813514.2	0	0
12	0.070515453	520.1403407	366480.3	0	0
12	0.070515453	521.1170446	9049.584	0	0
12	0.070515453	521.134287	205591.64	0	0
12	0.070515453	522.1193446	2630.4863	0	0
12	0.070515453	522.136587	51019.28	0	0
12	0.070515453	523.1303502	19922.363	0	0
12	0.070515453	524.1326502	5737.129	0	0
12	0.070515453	533.189829	9539.608	0	0
12	0.070515453	534.192129	6914.244	0	0
12	0.070515453	536.1644079	115784.82	0	0
12	0.070515453	537.1667079	52327.855	0	0
12	0.070515453	538.1613561	27072.113	0	0
12	0.070515453	539.1636561	11784.866	0	0
12	0.070515453	562.0462743	6597.7056	0	0
12	0.070515453	563.0485743	2879.4272	0	0
12	0.070515453	564.1952611	9999.797	0	0
12	0.070515453	565.1975611	3993.0217	0	0
12	0.070515453	577.1254674	82593.64	0	0
12	0.070515453	578.1277674	39712.246	0	0
12	0.070515453	579.1225072	25584.537	0	0
12	0.070515453	580.1248072	9446.878	0	0
12	0.070515453	590.0604955	7351.0654	0	0
12	0.070515453	591.0627955	2755.564	0	0
12	0.070515453	593.15687	435513.7	0	0
12	0.070515453	594.15917	216416.77	0	0
12	0.070515453	595.1537572	133675.12	0	0
12	0.070515453	596.1560572	49780.35	0	0
12	0.070515453	597.1504613	16948.846	0	0
12	0.070515453	598.1527613	4760.7324	0	0
12	0.070515453	607.2089025	25660.336	0	0
12	0.070515453	608.2112025	17875.79	0	0
12	0.070515453	610.1835424	78092.984	0	0
12	0.070515453	611.1858424	34519.203	0	0
12	0.070515453	612.1797277	19750.3	0	0
12	0.070515453	613.1820277	4210.4326	0	0
12	0.070515453	638.2150365	8626.141	0	0
12	0.070515453	639.2173365	5494.9365	0	0
12	0.070515453	651.1448461	31853.674	0	0
12	0.070515453	652.1471461	19870.125	0	0
12	0.070515453	667.175974	260318.16	0	0
12	0.070515453	668.178274	154199.17	0	0
12	0.070515453	669.1729833	101160.82	0	0
12	0.070515453	670.1752833	39601.164	0	0
12	0.070515453	671.1701757	14250.897	0	0
12	0.070515453	672.1724757	7055.337	0	0
12	0.070515453	677.5708715	3238.5159	0	0
12	0.070515453	678.5731715	3092.889	0	0
12	0.070515453	681.228098	14723.14	0	0
12	0.070515453	682.230398	9537.301	0	0
12	0.070515453	683.2269689	4206.32	0	0
12	0.070515453	684.2023717	42953.465	0	784
12	0.070515453	684.2292689	2567.6924	0	0
12	0.070515453	685.2046717	21457.451	0	16
12	0.070515453	686.2015478	11952.047	0	0
12	0.070515453	686.2069717	3799.7266	0	16
12	0.070515453	687.2008764	4752.2085	0	0
12	0.070515453	687.2038478	4240.5024	0	0
12	0.070515453	688.2031764	2617.7446	0	0
12	0.070515453	741.1948339	118551.48	0	0
12	0.070515453	742.1971339	73681.37	0	0
12	0.070515453	743.1929113	56631.867	0	0
12	0.070515453	744.1952113	24520.963	0	0
12	0.070515453	745.1900218	12700.483	0	16
12	0.070515453	746.1923218	5130.6377	0	16
12	0.070515453	747.1946218	2852.75	0	16
12	0.070515453	755.2484533	8419.89	0	0
12	0.070515453	756.2507533	4338.869	0	0
12	0.070515453	758.2222692	12584.271	0	0
12	0.070515453	759.2245692	5509.535	0	0
12	0.070515453	792.5141564	1264.4408	0	0
12	0.070515453	793.5164564	1053.7722	0	0
12	0.070515453	815.2137243	41204.543	0	0
12	0.070515453	816.2160243	26647.766	0	0
12	0.070515453	817.2111196	21635.93	0	16
12	0.070515453	818.2134196	13537.62	0	16
12	0.070515453	819.2157196	3265.7288	0	16
12	0.070515453	829.1135656	2565.363	0	0
12	0.070515453	830.1158656	2730.442	0	0
12	0.070515453	833.2379552	6263.851	0	0
12	0.070515453	834.2402552	3478.1147	0	0
12	0.070515453	889.2334691	9768.606	0	0
12	0.070515453	890.2357691	8796.11	0	0
12	0.070515453	919.0621129	4506.6055	0	0
12	0.070515453	919.8406469	4030.306	0	0
12	0.070515453	920.0644129	3195.603	0	0
12	0.070515453	920.8429469	4241.8486	0	0
12	0.070515453	1092.443857	6353.7705	0	0
12	0.070515453	1093.446157	5342.024	0	0
12	0.070515453	1320.19775	2359.9285	0	0
12	0.070515453	1321.20005	1287.714	0	0
12	0.070515453	1324.20695	1932.3745	0	0
12	0.070515453	1617.121409	6382.3784	0	0
12	0.070515453	1618.123709	6142.1704	0	0
13	0.077388538	391.2846013	353822.94	0	0
13	0.077388538	392.2869013	89113.46	0	0
13	0.077388538	393.2892013	10178.944	0	0
13	0.077388538	396.0868627	9561.105	0	0
13	0.077388538	397.0891627	2631.422	0	0
13	0.077388538	409.1106206	26524.463	0	0
13	0.077388538	410.1129206	6988.856	0	0
13	0.077388538	411.1723272	20398.078	0	0
13	0.077388538	412.1746272	5594.5664	0	0
13	0.077388538	415.0353948	19966.805	0	0
13	0.077388538	416.0376948	6757.832	0	0
13	0.077388538	419.3159124	14738.768	0	0
13	0.077388538	420.3182124	6577.8716	0	0
13	0.077388538	424.081751	16896.016	0	0
13	0.077388538	425.084051	2424.727	0	0
13	0.077388538	439.8428441	2853.3257	0	0
13	0.077388538	440.8451441	2116.4753	0	0
13	0.077388538	443.1393224	23236.932	0	0
13	0.077388538	444.1416224	8908.277	0	0
13	0.077388538	459.1704198	7299.7485	0	0
13	0.077388538	460.1727198	1694.1819	0	0
13	0.077388538	488.2432653	21653.03	0	0
13	0.077388538	489.2455653	6344.535	0	0
13	0.077388538	503.1062871	145621.08	0	0
13	0.077388538	504.1085871	56692.832	0	0
13	0.077388538	505.1028234	30873.557	0	0
13	0.077388538	506.1051234	10894.334	0	0
13	0.077388538	508.211939	11754.414	0	0
13	0.077388538	509.214239	2365.1074	0	0
13	0.077388538	517.2426244	5773.2153	0	0
13	0.077388538	518.2449244	1704.4707	0	0
13	0.077388538	519.1381017	754304.94	0	0
13	0.077388538	520.1404017	370968.34	0	0
13	0.077388538	521.1352732	208840.77	0	0
13	0.077388538	522.1375732	53370.71	0	0
13	0.077388538	523.131693	16549.367	0	0
13	0.077388538	523.1398732	2304.9277	0	0
13	0.077388538	524.133993	5143.492	0	0
13	0.077388538	533.1902868	13034.033	0	0
13	0.077388538	534.1925868	3510.9326	0	0
13	0.077388538	536.1642553	97990.86	0	0
13	0.077388538	537.1665553	50974.68	0	0
13	0.077388538	538.1610509	29014.584	0	0
13	0.077388538	539.1633509	7745.122	0	0
13	0.077388538	562.0467626	7668.7207	0	0
13	0.077388538	563.0490626	3691.5325	0	0
13	0.077388538	564.1952917	11557.704	0	0
13	0.077388538	565.1975917	2868.422	0	0
13	0.077388538	577.1253759	86636.51	0	0
13	0.077388538	578.1276759	38581.74	0	0
13	0.077388538	579.1061193	12988.437	0	0
13	0.077388538	579.1219884	21843.783	0	0
13	0.077388538	580.1084193	4165.1426	0	0
13	0.077388538	580.1242884	10341.216	0	0
13	0.077388538	583.6102086	2309.892	0	0
13	0.077388538	584.6125086	1687.0334	0	0
13	0.077388538	590.0601598	7052.657	0	0
13	0.077388538	591.0624598	4479.7637	0	0
13	0.077388538	593.1570226	404870	0	0
13	0.077388538	594.1593226	146720.12	0	0
13	0.077388538	595.1535436	137053.52	0	0
13	0.077388538	596.1558436	48924.6	0	0
13	0.077388538	597.1506338	12825.7705	0	16
13	0.077388538	598.1529338	2816.4717	0	16
13	0.077388538	599.1552338	1881.2803	0	16
13	0.077388538	607.2090246	24906.295	0	0
13	0.077388538	608.2113246	14687.972	0	0
13	0.077388538	609.2048742	8442.243	0	0
13	0.077388538	610.1834203	72475.58	0	0
13	0.077388538	610.2071742	3111.6826	0	0
13	0.077388538	611.1857203	37006.918	0	0
13	0.077388538	612.1803686	18484.137	0	0
13	0.077388538	613.1826686	6303.015	0	0
13	0.077388538	617.5918676	2685.4158	0	0
13	0.077388538	618.5941676	2020.0023	0	0
13	0.077388538	624.2368871	4156.9004	0	0
13	0.077388538	625.2391871	1905.1829	0	0
13	0.077388538	651.1443883	30352.371	0	0
13	0.077388538	652.1466883	26064.766	0	0
13	0.077388538	653.1410309	9256.88	0	16
13	0.077388538	654.1433309	4624.1675	0	16
13	0.077388538	655.1456309	3183.0657	0	16
13	0.077388538	667.1760656	251334.39	0	0
13	0.077388538	668.1783656	141657.88	0	0
13	0.077388538	669.173258	105588.85	0	16
13	0.077388538	670.175558	39895.53	0	16
13	0.077388538	671.177858	12972.942	0	16
13	0.077388538	681.2282201	18083.076	0	0
13	0.077388538	682.2305201	8633.135	0	0
13	0.077388538	684.202799	34450.59	0	0
13	0.077388538	685.205099	18582.15	0	0
13	0.077388538	686.1988927	12795.286	0	0
13	0.077388538	687.2011927	4088.604	0	0
13	0.077388538	719.6450597	3317.717	0	0
13	0.077388538	720.6473597	2258.36	0	0
13	0.077388538	725.164591	3848.397	0	0
13	0.077388538	726.166891	3418.1426	0	0
13	0.077388538	729.173791	13.670417	0	0
13	0.077388538	741.1950475	104202.164	0	0
13	0.077388538	742.1973475	70597.4	0	0
13	0.077388538	743.1925756	46888.2	0	16
13	0.077388538	744.1919042	8414.989	0	0
13	0.077388538	744.1948756	18088.363	0	16
13	0.077388538	745.1942042	3626.913	0	0
13	0.077388538	745.1971756	4809.1445	0	16
13	0.077388538	755.246317	8499.377	0	16
13	0.077388538	755.5348302	3401.4338	0	0
13	0.077388538	756.2460119	2365.43	0	16
13	0.077388538	756.248617	3334.553	0	16
13	0.077388538	756.5371302	2435.29	0	0
13	0.077388538	757.2483119	1513.1118	0	0
13	0.077388538	757.250917	1459.2651	0	16
13	0.077388538	758.2218419	11886.539	0	0
13	0.077388538	759.2241419	7370.4683	0	0
13	0.077388538	760.2194616	5613.207	0	0
13	0.077388538	761.2217616	3256.642	0	0
13	0.077388538	815.214121	29510.074	0	0
13	0.077388538	816.2132055	15206.286	0	16
13	0.077388538	816.216421	12539.743	0	0
13	0.077388538	817.2108551	12379.917	0	16
13	0.077388538	817.2155055	6478.14	0	16
13	0.077388538	818.2131551	7015.2627	0	16
13	0.077388538	818.2178055	1828.7736	0	16
13	0.077388538	819.2154551	2653.4897	0	16
13	0.077388538	829.2661229	4358.1567	0	0
13	0.077388538	830.2684229	2859.8384	0	0
13	0.077388538	832.2418004	6669.993	0	0
13	0.077388538	833.2441004	3959.6064	0	0
13	0.077388538	886.4976903	5323.057	0	0
13	0.077388538	887.4999903	3479.5894	0	0
13	0.077388538	890.2321874	8575.119	0	16
13	0.077388538	891.2344874	7759.36	0	16
13	0.077388538	892.2367874	7904.1943	0	16
13	0.077388538	1029.41218	5286.04	0	0
13	0.077388538	1030.41448	4181.824	0	0
13	0.077388538	1187.31213	37525.836	0	0
13	0.077388538	1188.31443	1054.6924	0	0
13	0.077388538	1191.263363	1523.4454	0	0
13	0.077388538	1192.265663	1639.3788	0	0
13	0.077388538	1522.802439	6364.681	0	0
13	0.077388538	1523.804739	4629.2285	0	0
13	0.077388538	1868.087632	1474.9789	0	16
13	0.077388538	1869.089932	1443.794	0	16
13	0.077388538	1870.092232	2249.2146	0	784
13	0.077388538	1874.101432	10.6581335	0	0
14	0.08444853	391.2850942	371255.78	0	0
14	0.08444853	392.2873942	96308.625	0	0
14	0.08444853	393.2896942	12644.156	0	0
14	0.08444853	399.3472997	7261.4	0	0
14	0.08444853	400.3495997	1930.9136	0	0
14	0.08444853	404.1495916	13242.004	0	0
14	0.08444853	405.1518916	2767.1409	0	0
14	0.08444853	409.1113531	30150.664	0	0
14	0.08444853	410.1136531	3120.0918	0	0
14	0.08444853	411.1720525	19075.227	0	0
14	0.08444853	412.1743525	2139.84	0	0
14	0.08444853	415.035349	33288.41	0	0
14	0.08444853	416.037649	7765.4004	0	0
14	0.08444853	419.3157598	20617.715	0	0
14	0.08444853	420.3180598	3713.8809	0	0
14	0.08444853	424.0818578	14323.307	0	0
14	0.08444853	425.0841578	3969.9463	0	0
14	0.08444853	432.1446477	18410.826	0	0
14	0.08444853	433.1469477	2135.423	0	0
14	0.08444853	439.8429357	6798.6777	0	0
14	0.08444853	440.8452357	2242.173	0	0
14	0.08444853	473.2410528	4886.104	0	0
14	0.08444853	474.2433528	2229.4348	0	0
14	0.08444853	488.2437536	22224.723	0	0
14	0.08444853	489.2460536	9861.396	0	0
14	0.08444853	503.1063177	151381.48	0	0
14	0.08444853	504.1086177	63761.62	0	0
14	0.08444853	505.1031286	38613.957	0	0
14	0.08444853	506.1054286	9384.998	0	0
14	0.08444853	507.082636	13557.356	0	0
14	0.08444853	508.084936	2083.7327	0	0
14	0.08444853	508.2129918	9023.636	0	0
14	0.08444853	509.2152918	3095.219	0	0
14	0.08444853	519.1380407	755848.4	0	0
14	0.08444853	520.1403407	350474.6	0	0
14	0.08444853	521.1344701	201805.98	0	0
14	0.08444853	522.1367701	65147.316	0	0
14	0.08444853	523.1319677	15018.44	0	0
14	0.08444853	524.1342677	4407.026	0	0
14	0.08444853	527.1411677	14.362972	0	0
14	0.08444853	533.1895849	10513.749	0	0
14	0.08444853	534.1918849	6818.627	0	0
14	0.08444853	536.1645299	118538.3	0	0
14	0.08444853	537.1668299	50279.766	0	0
14	0.08444853	538.1615087	28136.184	0	0
14	0.08444853	539.1638087	8444.132	0	0
14	0.08444853	555.1610509	3121.2605	0	0
14	0.08444853	556.1633509	2591.6655	0	0
14	0.08444853	562.0471593	9936.799	0	0
14	0.08444853	563.0494593	3885.4614	0	0
14	0.08444853	564.1954748	10663.914	0	0
14	0.08444853	565.1977748	2639.671	0	0
14	0.08444853	577.1254369	93655.83	0	0
14	0.08444853	578.1277369	38308.008	0	0
14	0.08444853	579.1049291	15147.896	0	0
14	0.08444853	579.12208	21162.227	0	0
14	0.08444853	580.1072291	7098.013	0	0
14	0.08444853	580.12438	8234.75	0	0
14	0.08444853	593.1569616	447045.4	0	0
14	0.08444853	594.1592616	213734.88	0	0
14	0.08444853	595.1535131	144421.9	0	0
14	0.08444853	596.1558131	51753.836	0	0
14	0.08444853	597.1508886	16749.742	0	0
14	0.08444853	598.1531886	2628.9941	0	0
14	0.08444853	607.2086583	23740.584	0	0
14	0.08444853	608.2109583	15074.527	0	0
14	0.08444853	609.20463	11038.444	0	0
14	0.08444853	610.1834203	77067.23	0	0
14	0.08444853	610.20693	3529.7988	0	0
14	0.08444853	611.1857203	36546.812	0	0
14	0.08444853	612.1805517	21284	0	0
14	0.08444853	613.1828517	8240.008	0	0
14	0.08444853	651.1446325	36361.414	0	0
14	0.08444853	652.1469325	16686.566	0	0
14	0.08444853	653.1416723	13288.408	0	0
14	0.08444853	654.1439723	5250.09	0	0
14	0.08444853	667.1758214	241237.69	0	0
14	0.08444853	668.1781214	144620.16	0	0
14	0.08444853	669.1730443	96688.19	0	0
14	0.08444853	670.1753443	45164.754	0	0
14	0.08444853	671.1704809	14550.912	0	16
14	0.08444853	672.1699315	3705.1401	0	0
14	0.08444853	672.1727809	5043.6597	0	16
14	0.08444853	673.1722315	1651.7292	0	0
14	0.08444853	673.1750809	1241.8574	0	16
14	0.08444853	681.2278844	22596.352	0	16
14	0.08444853	682.2276098	3571.7532	0	0
14	0.08444853	682.2301844	7955.9233	0	16
14	0.08444853	683.2299098	2039.7207	0	0
14	0.08444853	683.2324844	3211.0933	0	16
14	0.08444853	684.2026464	32384.469	0	0
14	0.08444853	685.2049464	21620.938	0	0
14	0.08444853	686.1983129	17419.02	0	0
14	0.08444853	687.2006129	3969.1016	0	0
14	0.08444853	741.194956	123858.52	0	0
14	0.08444853	742.197256	93601.59	0	0
14	0.08444853	743.1918737	55605.742	0	0
14	0.08444853	744.1941737	22205.355	0	0
14	0.08444853	755.2465307	9565.378	0	0
14	0.08444853	756.2488307	6465.474	0	0
14	0.08444853	758.2225744	12422.474	0	0
14	0.08444853	759.2248744	7546.8545	0	0
14	0.08444853	760.2193395	5273.8228	0	0
14	0.08444853	761.2216395	4942.604	0	0
14	0.08444853	812.4512902	976.4162	0	0
14	0.08444853	813.4535902	1039.6385	0	0
14	0.08444853	815.2136022	44431.574	0	16
14	0.08444853	816.2159022	24852.002	0	16
14	0.08444853	817.2125341	12759.727	0	0
14	0.08444853	817.2182022	5322.3013	0	48
14	0.08444853	818.2148341	9813.323	0	0
14	0.08444853	889.2316274	10509.89	1	48
14	0.08444853	890.2339274	7603.5776	1	48
14	0.08444853	891.2362274	4895.303	1	48
14	0.08444853	892.2385274	5162.3057	0	16
14	0.08444853	1122.321478	1229.3378	0	16
14	0.08444853	1123.323778	987.84	0	16
14	0.08444853	1124.326078	1908.3073	0	16
14	0.08444853	1279.965769	7911.351	0	0
14	0.08444853	1280.968069	5663.8433	0	0
15	0.091400521	391.2849925	374713.9	0	0
15	0.091400521	392.2872925	105271.02	0	0
15	0.091400521	393.2895925	9804.354	0	0
15	0.091400521	409.1104833	21595.254	0	0
15	0.091400521	410.1127833	3370.784	0	0
15	0.091400521	411.1724035	25392.738	0	0
15	0.091400521	412.1747035	5074.479	0	0
15	0.091400521	419.3161413	16245.607	0	0
15	0.091400521	420.3184413	5278.219	0	0
15	0.091400521	439.842661	5183.6104	0	0
15	0.091400521	440.844961	3504.9426	0	0
15	0.091400521	443.139414	29290.498	0	0
15	0.091400521	444.141714	3539.2595	0	0
15	0.091400521	467.1005956	4272.5327	0	0
15	0.091400521	468.1028956	2106.9673	0	0
15	0.091400521	488.2439367	17284.596	0	0
15	0.091400521	489.0552465	8991.08	0	0
15	0.091400521	489.2462367	5045.5273	0	0
15	0.091400521	490.0575465	2168.6733	0	0
15	0.091400521	503.1063177	163088.42	0	0
15	0.091400521	504.1086177	58065.54	0	0
15	0.091400521	505.0856573	27725.744	0	0
15	0.091400521	505.1024877	40487.074	0	0
15	0.091400521	506.0879573	9057.923	0	0
15	0.091400521	506.1047877	11922.71	0	0
15	0.091400521	516.0409032	6421.36	0	0
15	0.091400521	516.2386571	15368.58	0	0
15	0.091400521	516.6665441	5843.2217	0	0
15	0.091400521	517.0432032	2689.9426	0	0
15	0.091400521	517.159403	9056.889	0	0
15	0.091400521	517.2409571	5366.851	0	0
15	0.091400521	517.6688441	3584.8599	0	0
15	0.091400521	518.161703	2510.087	0	0
15	0.091400521	519.1380102	759547.3	0	0
15	0.091400521	520.1403102	360162.8	0	0
15	0.091400521	521.1340429	192849.58	0	0
15	0.091400521	522.1363429	47564.906	0	0
15	0.091400521	523.1310216	19312.65	0	0
15	0.091400521	524.1333216	3347.0457	0	0
15	0.091400521	533.1901342	9839.817	0	0
15	0.091400521	534.1924342	2260.0984	0	0
15	0.091400521	536.1642248	113891.375	0	0
15	0.091400521	537.1665248	45433.785	0	0
15	0.091400521	538.1608373	30935.162	0	0
15	0.091400521	539.1631373	11251.846	0	0
15	0.091400521	564.1959325	8916.224	0	0
15	0.091400521	565.1982325	4769.18	0	0
15	0.091400521	577.1253148	80244.55	0	0
15	0.091400521	578.1276148	47303.13	0	0
15	0.091400521	579.1211339	19975.44	0	0
15	0.091400521	580.1234339	11409.667	0	0
15	0.091400521	593.1568395	420610.22	0	0
15	0.091400521	594.1591395	224883.86	0	0
15	0.091400521	595.1537267	137772.28	0	0
15	0.091400521	596.1560267	54613.38	0	0
15	0.091400521	597.1493322	15792.118	0	0
15	0.091400521	598.1516322	2636.8179	0	0
15	0.091400521	607.2090856	28489.758	0	0
15	0.091400521	608.2113856	12512.844	0	0
15	0.091400521	609.2055456	12924.382	0	0
15	0.091400521	610.1833593	84028.88	0	0
15	0.091400521	610.2078456	5300.9043	0	0
15	0.091400521	611.1856593	27553.285	0	0
15	0.091400521	612.1804601	21466.348	0	0
15	0.091400521	613.1827601	12709.319	0	0
15	0.091400521	638.2146703	10319.439	0	0
15	0.091400521	639.2169703	2955.2844	0	0
15	0.091400521	651.144724	32266.941	0	0
15	0.091400521	652.147024	24216.39	0	0
15	0.091400521	653.1422216	18465.912	0	0
15	0.091400521	654.1445216	7845.454	0	0
15	0.091400521	657.6011754	2997.2134	0	0
15	0.091400521	658.6034754	2744.2168	0	0
15	0.091400521	667.1760656	258217.72	0	0
15	0.091400521	668.1783656	146792.73	0	0
15	0.091400521	669.1724645	103579.97	0	16
15	0.091400521	670.1747645	38889.87	0	16
15	0.091400521	671.1770645	11344.031	0	16
15	0.091400521	681.227976	17601.143	0	0
15	0.091400521	682.230276	12269.082	0	0
15	0.091400521	683.2256872	7838.7056	0	0
15	0.091400521	684.2027685	38684.723	0	0
15	0.091400521	684.2279872	3387.0015	0	0
15	0.091400521	685.2050685	17676.5	0	0
15	0.091400521	687.2011815	7612.889	0	0
15	0.091400521	688.2034815	3794.8506	0	0
15	0.091400521	728.601206	3246.552	0	0
15	0.091400521	729.603506	2415.49	0	0
15	0.091400521	741.1948644	111425.12	0	0
15	0.091400521	742.1971644	69483.82	0	0
15	0.091400521	743.1920873	56647.035	0	0
15	0.091400521	744.1943873	28471.188	0	0
15	0.091400521	755.2477514	7231.703	0	0
15	0.091400521	756.2500514	5806.8936	0	0
15	0.091400521	758.2218114	12830.918	0	0
15	0.091400521	759.2241114	8300.222	0	0
15	0.091400521	815.2139379	32470.71	0	0
15	0.091400521	816.2162379	22240.012	0	0
15	0.091400521	818.2114049	10840.116	0	0
15	0.091400521	819.2137049	4311.785	0	0
15	0.091400521	825.5231591	2515.0989	0	0
15	0.091400521	826.5254591	1060.6101	0	0
15	0.091400521	889.2315867	10688.597	1	48
15	0.091400521	890.2338867	8358.474	1	48
15	0.091400521	891.2361867	10119.432	1	48
15	0.091400521	921.4456579	4453.604	0	0
15	0.091400521	922.4479579	4441.4937	0	0
15	0.091400521	953.5398046	4349.547	0	0
15	0.091400521	954.5421046	4003.794	0	0
15	0.091400521	969.5325109	3910.403	0	0
15	0.091400521	970.5348109	3579.0754	0	0
15	0.091400521	1354.195309	2476.4338	0	0
15	0.091400521	1355.197609	1524.4767	0	0
15	0.091400521	1358.204509	69.15546	0	0
15	0.091400521	1422.060604	1850.9065	0	0
15	0.091400521	1423.062904	1299.0153	0	0
15	0.091400521	1620.11462	1797.941	0	0
15	0.091400521	1621.11692	1694.3964	0	0
16	0.098277345	391.2851247	350419.25	0	0
16	0.098277345	392.2874247	96504.03	0	0
16	0.098277345	393.2897247	11745.044	0	0
16	0.098277345	396.0869237	13582.953	0	0
16	0.098277345	397.0892237	1815.9833	0	0
16	0.098277345	399.3469488	8444.454	0	0
16	0.098277345	400.3492488	2513.3313	0	0
16	0.098277345	409.111231	24034.559	0	0
16	0.098277345	410.113531	2651.0093	0	0
16	0.098277345	411.1724492	22977.158	0	0
16	0.098277345	412.1747492	8020.1606	0	0
16	0.098277345	415.0355321	20992.27	0	0
16	0.098277345	416.0378321	7313.1147	0	0
16	0.098277345	419.316065	17923.092	0	0
16	0.098277345	420.318365	3507.4353	0	0
16	0.098277345	424.0818578	10922.289	0	0
16	0.098277345	425.0841578	2712.0715	0	0
16	0.098277345	443.1395055	20089.242	0	0
16	0.098277345	444.1418055	3531.367	0	0
16	0.098277345	459.1712438	5126.24	0	0
16	0.098277345	460.1735438	2644.693	0	0
16	0.098277345	462.1450597	98072.695	0	0
16	0.098277345	463.1473597	33164.12	0	0
16	0.098277345	464.141718	20938.078	0	0
16	0.098277345	465.144018	3909.3066	0	0
16	0.098277345	471.7951757	11802.464	0	0
16	0.098277345	472.7974757	2307.9268	0	0
16	0.098277345	477.8213903	3310.545	0	0
16	0.098277345	478.8236903	2280.6233	0	0
16	0.098277345	488.2436162	18723.295	0	0
16	0.098277345	489.0542852	10426.539	0	0
16	0.098277345	489.2459162	5673.948	0	0
16	0.098277345	490.0565852	2440.2896	0	0
16	0.098277345	503.1063329	158378.25	0	0
16	0.098277345	504.1086329	52556.508	0	0
16	0.098277345	505.0860998	22699.65	0	0
16	0.098277345	505.1024877	34936.684	0	0
16	0.098277345	506.0883998	7609.8267	0	0
16	0.098277345	506.1047877	13070.952	0	0
16	0.098277345	519.1380712	744039.9	0	0
16	0.098277345	520.1403712	331248.34	0	0
16	0.098277345	521.1341344	199598.1	0	0
16	0.098277345	522.1364344	57083.395	0	0
16	0.098277345	523.1307775	17957.006	0	0
16	0.098277345	524.1330775	2667.0525	0	0
16	0.098277345	533.1902868	9943.274	0	0
16	0.098277345	534.1925868	4571.096	0	0
16	0.098277345	536.1642553	108172.75	0	0
16	0.098277345	537.1665553	47147.543	0	0
16	0.098277345	538.1612646	33061.42	0	0
16	0.098277345	539.1635646	9346.415	0	0
16	0.098277345	562.0465185	5846.1055	0	0
16	0.098277345	563.0488185	2575.4663	0	0
16	0.098277345	564.1963292	7717.952	0	0
16	0.098277345	565.1986292	2864.0916	0	0
16	0.098277345	577.1252843	93114.69	0	0
16	0.098277345	578.1275843	33059.258	0	0
16	0.098277345	579.1050207	14620.707	0	0
16	0.098277345	579.1211334	24364	0	784
16	0.098277345	580.1073207	7388.7217	0	0
16	0.098277345	580.1224157	3719.8535	0	16
16	0.098277345	580.1234334	7242.413	0	16
16	0.098277345	581.1247157	881.81067	0	0
16	0.098277345	581.1257334	1546.672	0	16
16	0.098277345	593.1569616	404430.28	0	0
16	0.098277345	594.1592616	202338.98	0	0
16	0.098277345	595.1536352	125838.16	0	0
16	0.098277345	596.1559352	48948.555	0	0
16	0.098277345	607.2090856	29882.29	0	0
16	0.098277345	608.2113856	6979.1997	0	0
16	0.098277345	609.206278	7146.2744	0	0
16	0.098277345	610.1832677	71219.59	0	0
16	0.098277345	610.208578	4793.7676	0	0
16	0.098277345	611.1855677	38486.016	0	0
16	0.098277345	612.1807958	23457.678	0	0
16	0.098277345	613.1830958	4775.2705	0	0
16	0.098277345	651.1444494	38889.56	0	784
16	0.098277345	652.1441442	6849.9087	0	0
16	0.098277345	652.1467494	13056.553	0	16
16	0.098277345	653.1464442	3508.1401	0	0
16	0.098277345	653.1490494	4771.2495	0	16
16	0.098277345	667.1757299	232915.23	0	0
16	0.098277345	668.1780299	138227.5	0	0
16	0.098277345	669.1728002	95311.586	0	16
16	0.098277345	670.1751002	40645.31	0	16
16	0.098277345	671.1774002	10051.954	0	16
16	0.098277345	681.2280675	20191.312	0	0
16	0.098277345	682.2274877	3281.5488	0	0
16	0.098277345	682.2303675	7109.1377	0	0
16	0.098277345	683.2297877	3241.4058	0	0
16	0.098277345	684.2026159	35795.973	0	0
16	0.098277345	685.2049159	15876.219	0	0
16	0.098277345	686.1994726	11897.833	0	0
16	0.098277345	687.2017726	4621.294	0	0
16	0.098277345	741.194956	99880.27	0	0
16	0.098277345	742.197256	69953.38	0	0
16	0.098277345	743.1919042	47759.695	0	0
16	0.098277345	744.1942042	27465.863	0	0
16	0.098277345	757.2452184	3399.0247	0	0
16	0.098277345	758.221903	11017.669	0	0
16	0.098277345	758.2475184	2573.3967	0	0
16	0.098277345	759.2214147	5714.03	0	0
16	0.098277345	759.224203	4340.3735	0	0
16	0.098277345	760.2237147	4504.4155	0	0
16	0.098277345	815.2144262	30832.54	0	0
16	0.098277345	816.2167262	21095.373	0	0
16	0.098277345	817.2128393	17191.764	0	0
16	0.098277345	818.2151393	13818.905	0	0
16	0.098277345	889.2326452	8152.002	1	48
16	0.098277345	890.2349452	7112.3423	1	48
16	0.098277345	891.2372452	6853.907	1	48
16	0.098277345	1193.300533	7401.024	0	0
16	0.098277345	1194.302833	1062.3212	0	0
16	0.098277345	1535.209347	2342.2163	0	0
16	0.098277345	1536.211647	1414.4615	0	0
16	0.098277345	1834.96777	2397.7654	0	0
16	0.098277345	1835.97007	1824.0842	0	0
16	0.098277345	1874.101864	2807.384	0	0
16	0.098277345	1875.104164	1933.6293	0	0
17	0.105314786	391.285084	319478.1	0	0
17	0.105314786	392.287384	80083.52	0	0
17	0.105314786	393.289684	12215.182	0	0
17	0.105314786	411.1723882	23722.54	0	0
17	0.105314786	412.1746882	7031.6313	0	0
17	0.105314786	419.3160955	18269.195	0	0
17	0.105314786	420.3183955	3671.3716	0	0
17	0.105314786	432.0868017	11646.769	0	0
17	0.105314786	432.1446325	14385.388	0	0
17	0.105314786	432.8852941	11905.607	0	0
17	0.105314786	433.0891017	2641.754	0	0
17	0.105314786	433.1469325	2965.5833	0	0
17	0.105314786	433.8875941	2446.7363	0	0
17	0.105314786	443.1398107	27268.21	0	0
17	0.105314786	444.1421107	6547.072	0	0
17	0.105314786	473.2420141	9247.23	0	0
17	0.105314786	474.2443141	1960.2732	0	0
17	0.105314786	503.1061803	151268.78	0	0
17	0.105314786	504.1084803	51532.715	0	0
17	0.105314786	505.0862066	23211.176	0	0
17	0.105314786	505.1036779	33748.453	0	0
17	0.105314786	506.0885066	7170.5244	0	0
17	0.105314786	506.1059779	7950.8687	0	0
17	0.105314786	508.211588	8524.057	0	0
17	0.105314786	509.213888	2351.7957	0	0
17	0.105314786	519.1380712	737182.44	0	0
17	0.105314786	520.1403712	366351.75	0	0
17	0.105314786	521.1343175	180818.38	0	0
17	0.105314786	522.1366175	61661.016	0	0
17	0.105314786	523.1319677	14640.082	0	0
17	0.105314786	524.1342677	4701.4907	0	0
17	0.105314786	533.1908971	10596.951	0	0
17	0.105314786	534.1931971	6694.502	0	0
17	0.105314786	536.1641332	113040.55	0	0
17	0.105314786	537.1664332	43519.504	0	0
17	0.105314786	538.1609594	25814.773	0	0
17	0.105314786	539.1632594	7531.3394	0	0
17	0.105314786	564.1954137	9744.411	0	0
17	0.105314786	565.1977137	4154.293	0	0
17	0.105314786	577.1252843	91429.4	0	0
17	0.105314786	578.1275843	33692.715	0	0
17	0.105314786	579.1048681	12169.353	0	0
17	0.105314786	579.1231481	21277.703	0	0
17	0.105314786	580.1071681	5028.714	0	0
17	0.105314786	580.1254481	7581.013	0	0
17	0.105314786	590.0418798	6352.5254	0	0
17	0.105314786	590.0602514	4811.9224	0	0
17	0.105314786	591.0441798	2771.9617	0	0
17	0.105314786	591.0625514	2961.5889	0	0
17	0.105314786	593.1569005	411630.97	0	0
17	0.105314786	594.1592005	209099.02	0	0
17	0.105314786	595.1534826	128995.65	0	0
17	0.105314786	596.1557826	47220.688	0	0
17	0.105314786	597.1511022	12248.805	0	0
17	0.105314786	598.1534022	7313.835	0	0
17	0.105314786	607.2092992	25998.605	0	0
17	0.105314786	608.2115992	15922.697	0	0
17	0.105314786	609.2058202	10129.33	0	0
17	0.105314786	610.1833593	67411.74	0	0
17	0.105314786	610.2081202	5102.2085	0	0
17	0.105314786	611.1856593	37615.555	0	0
17	0.105314786	638.2152196	7358.7036	0	0
17	0.105314786	639.2175196	2212.391	0	0
17	0.105314786	651.1444799	37256.098	0	0
17	0.105314786	652.1467799	13328.285	0	0
17	0.105314786	667.1758825	247041.48	0	0
17	0.105314786	668.1781825	139088.1	0	0
17	0.105314786	669.1725866	96221.38	0	0
17	0.105314786	670.1748866	40877.668	0	0
17	0.105314786	671.1712438	11957.656	0	0
17	0.105314786	672.1735438	3799.031	0	0
17	0.105314786	681.2285863	19855.613	0	0
17	0.105314786	682.2308863	9119.942	0	0
17	0.105314786	683.2248021	5129.071	0	0
17	0.105314786	684.2027685	34531.863	0	0
17	0.105314786	684.2271021	2720.781	0	0
17	0.105314786	685.2050685	18289.54	0	0
17	0.105314786	686.19932	12056.762	0	0
17	0.105314786	687.20162	6625.227	0	0
17	0.105314786	725.1637975	4297.8193	0	0
17	0.105314786	726.1660975	4001.6963	0	0
17	0.105314786	741.1947729	120271.016	0	0
17	0.105314786	742.1970729	71550.84	0	0
17	0.105314786	743.192484	51393.86	0	0
17	0.105314786	744.194784	28218.17	0	0
17	0.105314786	745.1904088	11906.743	0	0
17	0.105314786	746.1927088	3757.2456	0	0
17	0.105314786	755.2473546	8892.741	0	0
17	0.105314786	756.2496546	5273.922	0	0
17	0.105314786	758.2210485	11812.765	0	0
17	0.105314786	759.2198583	5625.381	0	0
17	0.105314786	759.2233485	4653.6016	0	0
17	0.105314786	760.2221583	4391.156	0	0
17	0.105314786	815.2139074	28125.588	0	16
17	0.105314786	816.213297	13940.563	0	16
17	0.105314786	816.2162074	11951.431	0	16
17	0.105314786	817.215597	11558.87	0	0
17	0.105314786	817.2185074	6557.181	0	48
17	0.105314786	843.4918004	3833.4248	0	0
17	0.105314786	844.4941004	3482.1785	0	0
17	0.105314786	889.233164	11303.798	0	0
17	0.105314786	890.235464	9644.629	0	0
17	0.105314786	891.2298574	5600.077	0	16
17	0.105314786	892.2321574	3968.7039	0	16
17	0.105314786	893.2344574	3571.147	0	16
17	0.105314786	954.7989904	4589.7163	0	0
17	0.105314786	955.8012904	3639.0884	0	0
17	0.105314786	1526.168209	1567.336	0	0
17	0.105314786	1527.170509	1935.5626	0	0
17	0.105314786	3363.307576	901.2774	0	784
17	0.105314786	3364.309876	858.0766	0	16
17	0.105314786	3365.312176	774.6984	0	16
18	0.112189789	391.2849925	329413.53	0	0
18	0.112189789	392.2872925	88864.76	0	0
18	0.112189789	393.2895925	9981.014	0	0
18	0.112189789	411.1721441	17457.41	0	0
18	0.112189789	412.1744441	4380.474	0	0
18	0.112189789	413.1767441	2375.849	0	0
18	0.112189789	415.0352727	22867.94	0	0
18	0.112189789	416.0375727	7505.295	0	0
18	0.112189789	419.3160192	13903.827	0	0
18	0.112189789	420.3183192	1677.0791	0	0
18	0.112189789	443.1395818	21733.3	0	0
18	0.112189789	444.1418818	3957.4458	0	0
18	0.112189789	447.0987646	16552	0	0
[truncated: 998,000+ more rows]
