# Supplementary material for: GRable Version 1.0: A Software Tool for Site-Specific Glycoform Analysis With Improved MS1-Based Glycopeptide Detection With Parallel Clustering and Confidence Evaluation With MS2 Information
Source: Mol Cell Proteomics. 2024 Aug 23;23(9):100833. doi: 10.1016/j.mcpro.2024.100833 (PMC11421343; doi:10.1016/j.mcpro.2024.100833)
Supplement: Data S2 [file mmc4.xlsx]

## Sheet: Range setting
Data S2. Output file of the GRable analysis for hAGP after selection.
*Note:	This sheet is related to the Monoisotopic peak picking step and indicate a list of monoisotopic peaks detected in this step.
	A resulting peak list is provided as Data S1.
analysis name	AGP_paper	190404AGP-TL-Am-1ug-dd2p5sec-HCD-2-36-90g-F04_PDxtract.mzML
RT_RANGE
INTENSITY_THRESHOLD	10
deconvolutionFlag	1
MASS_RANGE	0	100000

## Sheet: Monoiso Peak List
*Note:	This sheet is related to the Monoisotopic peak picking step and indicate a list of monoisotopic peaks detected in this step.
	Details of each header are indicated in the user manual (Table 5-3 of Document S1).
monoiso no	monoiso retention time	monoiso mass	peak intensity	monoiso rtid	monoiso intensity	charge	center of distribution	sigma of distribution	valid groups	multinomial pvalue	composition	suggest monoiso displacement	suggested monoiso mass	pvalue suggested monoiso	suggested monoiso signal found	original Mz	update flag
1	111.446	751.512	96014616	19142	96014616	1	111.461	0.0291056	4	6.1247e-06	40.0234	0	751.512	6.1247e-06	0	None	None
2	105.15	659.271	38489468	18085	38489468	1	105.158	0.1553	4	3.6899e-08	35.1109	0	659.271	3.6899e-08	0	None	None
3	110.372	577.313	35328610	18856	35328610	1	110.377	0.0418695	4	2.514e-08	30.746	0	577.313	2.514e-08	0	None	None
4	98.8672	588.177	35183704	17079	35183704	1	98.8259	0.137524	4	5.5402e-07	31.3246	0	588.177	5.5402e-07	0	None	None
5	73.6763	4142.69	27882882	12349	5562491	1	73.634	0.0879582	9	8.8624e-09	220.628	0	4142.69	8.8624e-09	0	None	None
6	106.829	593.307	25106082	18342	25106082	1	106.842	0.154661	4	3.1447e-08	31.5978	0	593.307	3.1447e-08	0	None	None
7	89.477	530.135	21335742	15234	21335742	1	89.5084	0.112354	4	5.8572e-07	28.2335	0	530.135	5.8572e-07	0	None	None
8	114.704	430.202	20674836	19974	20674836	1			0	3.8497e-06	22.9113	0	430.202	3.8497e-06	0	None	None
9	110.897	635.355	18821084	18986	18821084	1	110.889	0.0371656	4	4.9893e-08	33.8372	0	635.355	4.9893e-08	0	None	None
10	107.515	593.307	18450184	18458	18450184	1	107.502	0.168281	4	3.0937e-08	31.5978	0	593.307	3.0937e-08	0	None	None
11	101.709	659.271	18043748	17557	18043748	1	101.722	0.129209	4	1.0381e-07	35.1109	0	659.271	1.0381e-07	0	None	None
12	111.482	768.54	17716382	19152	17716382	1	111.467	0.0494984	4	6.2316e-07	40.9302	0	768.54	6.2316e-07	0	None	None
13	107.515	659.271	15888876	18458	15888876	1	107.502	0.142116	4	2.5037e-07	35.1109	0	659.271	2.5037e-07	0	None	None
14	95.5903	659.271	15521251	16515	15521251	1	95.6132	0.129765	4	8.3574e-08	35.1109	0	659.271	8.3574e-08	0	None	None
15	110.544	701.319	15425085	18892	15425085	1	110.549	0.0308306	4	7.9482e-07	37.3503	0	701.319	7.9482e-07	0	None	None
16	113.268	664.464	13143955	19561	13143955	1	113.282	0.0682901	4	1.3784e-08	35.3875	0	664.464	1.3784e-08	0	None	None
17	113.137	708.49	12332895	19535	12332895	1	113.152	0.0692874	4	9.2202e-09	37.7322	0	708.49	9.2202e-09	0	None	None
18	111.446	1126.77	12119233	19142	12119233	1	111.461	0.0264854	5	4.8799e-07	60.0083	0	1126.77	4.8799e-07	0	None	None
19	113.403	620.438	12074067	19597	12074067	1	113.413	0.0756754	4	4.6556e-08	33.0428	0	620.438	4.6556e-08	0	None	None
20	108.119	659.271	11586692	18558	11586692	1	108.093	0.14602	4	4.5275e-08	35.1109	0	659.271	4.5275e-08	0	None	None
21	113.014	752.517	9807269	19511	9807269	1	113.027	0.0685088	4	6.4545e-08	40.0769	0	752.517	6.4545e-08	0	None	None
22	113.583	722.506	9633860	19652	9633860	1	113.616	0.291405	4	2.051e-08	38.4786	0	722.506	2.051e-08	0	None	None
23	99.6649	659.271	9518350	17230	9518350	1	99.6509	0.130168	4	4.0209e-08	35.1109	0	659.271	4.0209e-08	0	None	None
24	113.385	766.533	9249925	19591	9249925	1	113.419	0.27774	4	1.8193e-07	40.8234	0	766.533	1.8193e-07	0	None	None
25	106.829	646.219	8409692	18342	8409692	1	106.841	0.146963	4	1.7523e-08	34.4158	0	646.219	1.7523e-08	0	None	None
26	104.588	659.271	8355818	17992	8355818	1	104.596	0.169377	4	1.9731e-07	35.1109	0	659.271	1.9731e-07	0	None	None
27	113.261	810.559	8328986	19560	8328986	1	113.227	0.261164	4	2.9985e-08	43.1681	0	810.559	2.9985e-08	0	None	None
28	73.6763	4195.6	7514670	12349	3323612	1	73.6359	0.0916593	14	1.2529e-13	223.446	0	4195.6	1.2529e-13	0	None	None
29	76.15	4798.92	7422882	12862	5814629	1	76.0898	0.137893	9	0.017735	255.63	-1	4798.92	1.4573e-09	0	4799.92	1
30	113.814	678.48	7253289	19726	7253289	1	113.815	0.34335	3	4.3927e-08	36.1339	0	678.48	4.3927e-08	0	None	None
31	114.604	714.474	7010423	19958	7010423	1	114.547	0.160395	3	9.7265e-08	38.0509	0	714.474	9.7265e-08	0	None	None
32	112.897	796.543	6617948	19484	6617948	1	112.905	0.0689677	4	6.6615e-07	42.4216	0	796.543	6.6615e-07	0	None	None
33	111.498	1143.79	6282701	19157	6282701	1	111.465	0.0546834	5	3.9887e-07	60.9151	0	1143.79	3.9887e-07	0	None	None
34	111.348	634.454	6282185	19113	6282185	1	111.007	0.804089	3	1.3704e-08	33.7892	0	634.454	1.3704e-08	0	None	None
35	106.829	615.289	6000010	18342	6000010	1	106.847	0.158117	4	3.7895e-08	32.7686	0	615.289	3.7895e-08	0	None	None
36	113.927	1378.04	5796780	19764	5796780	1	113.949	0.276799	4	0.0024028	73.3907	1	1379.05	5.4097e-08	0	None	None
37	110.847	701.319	5769694	18971	5769694	1			0	3.4556e-08	37.3503	0	701.319	3.4556e-08	0	None	None
38	110.372	594.339	5558821	18856	5558821	1	110.376	0.0383151	4	3.1591e-07	31.6528	0	594.339	3.1591e-07	0	None	None
39	113.014	854.585	5490631	19511	5490631	1	113.03	0.23299	4	2.7159e-07	45.5128	0	854.585	2.7159e-07	0	None	None
40	106.829	610.334	4813864	18342	4813864	1	106.839	0.149083	4	1.0207e-07	32.5047	0	610.334	1.0207e-07	0	None	None
41	92.4658	5448.43	4767482	15882	829954	1	92.4673	0.156576	10	1.9122e-12	290.168	0	5448.43	1.9122e-12	0	None	None
42	102.891	593.307	4549213	17734	4549213	1	102.853	0.202929	4	2.2644e-08	31.5979	0	593.307	2.2644e-08	0	None	None
43	113.795	661.563	4442375	19719	4442375	1	113.806	0.0984191	3	7.6679e-06	35.233	0	661.563	7.6679e-06	0	None	None
44	104.181	659.272	4198780	17929	4198780	1	104.13	0.384045	4	9.1977e-07	35.111	0	659.272	9.1977e-07	0	None	None
45	113.971	634.453	4189547	19778	4189547	1			0	4.1788e-08	33.7892	0	634.453	4.1788e-08	0	None	None
46	111.413	773.495	4027620	19132	4027620	1	111.466	0.0669131	4	3.1063e-08	41.1942	0	773.495	3.1063e-08	0	None	None
47	75.9578	4944.98	4010831	12806	1244269	1	75.9817	0.101191	10	3.7359e-14	263.356	0	4944.98	3.7359e-14	0	None	None
48	111.675	600.469	4006710	19207	4006710	1	111.708	0.157698	3	1.0646e-06	31.9793	0	600.469	1.0646e-06	0	None	None
49	76.2653	488.088	3961657	12893	3961657	1	76.2796	0.125411	3	3.4039e-06	25.9942	0	488.088	3.4039e-06	0	None	None
50	107.508	646.219	3915496	18456	3915496	1	107.5	0.172902	4	1.3157e-07	34.4158	0	646.219	1.3157e-07	0	None	None
51	105.674	701.319	3892264	18169	3892264	1	105.657	0.135731	4	5.9473e-07	37.3503	0	701.319	5.9473e-07	0	None	None
52	112.792	840.569	3878382	19465	3878382	1	112.783	0.0705581	4	5.8731e-08	44.7663	0	840.569	5.8731e-08	0	None	None
53	31.205	3637.39	3808127	4834	3808127	1	31.1959	0.0956633	8	0.033519	193.771	-1	3637.39	5.7826e-08	0	3638.39	1
54	107.508	610.335	3740583	18456	3740583	1	107.502	0.156466	4	3.4206e-07	32.5047	0	610.335	3.4206e-07	0	None	None
55	113.393	603.412	3652847	19594	3652847	1	113.419	0.0705335	4	1.7592e-07	32.136	0	603.412	1.7592e-07	0	None	None
56	111.057	678.48	3604427	19033	3604427	1	111.032	0.359785	3	6.7506e-12	36.1339	0	678.48	6.7506e-12	0	None	None
57	111.482	1519.04	3597190	19152	3597190	1	111.467	0.0488907	5	3.6113e-06	80.9	0	1519.04	3.6113e-06	0	None	None
58	113.59	705.48	3515570	19654	3515570	1			0	2.1629e-09	37.5719	0	705.48	2.1629e-09	0	None	None
59	98.8332	1122.44	3372569	17069	3372569	1	98.8276	0.102705	9	0.00012327	59.7777	0	1122.44	0.00012327	0	None	None
60	111.322	678.48	3360145	19106	3360145	1			0	1.198e-07	36.1339	0	678.48	1.198e-07	0	None	None
61	106.309	659.272	3310710	18261	3310710	1	106.314	0.268083	3	2.1496e-08	35.111	0	659.272	2.1496e-08	0	None	None
62	111.77	678.48	3211116	19231	3211116	1			0	1.7245e-06	36.1339	0	678.48	1.7245e-06	0	None	None
63	113.883	1407.07	3169401	19750	3169401	1	113.909	0.295676	4	0.0002833	74.9364	0	1407.07	0.0002833	0	None	None
64	110.372	630.224	3164461	18856	3164461	1	110.371	0.0415285	4	5.399e-06	33.564	0	630.224	5.399e-06	0	None	None
65	113.475	749.506	3101581	19619	3101581	1	113.476	0.265455	3	3.6916e-09	39.9166	0	749.506	3.6916e-09	0	None	None
66	111.355	688.521	2955696	19115	2955696	1			0	3.8589e-06	36.6687	0	688.521	3.8589e-06	0	None	None
67	111.296	573.401	2806145	19097	2806145	1	111.293	0.408784	3	1.1152e-06	30.5377	0	573.401	1.1152e-06	0	None	None
68	101.702	712.184	2763601	17555	2763601	1	101.711	0.121932	4	4.2128e-05	37.9289	0	712.184	4.2128e-05	0	None	None
69	94.5365	659.272	2751623	16301	2751623	1	94.5484	0.121891	4	4.8484e-07	35.111	0	659.272	4.8484e-07	0	None	None
70	112.818	898.611	2733472	19470	2733472	1	112.845	0.264321	3	7.2288e-07	47.8575	0	898.611	7.2288e-07	0	None	None
71	110.629	659.272	2728999	18915	2728999	1			0	6.2781e-09	35.111	0	659.272	6.2781e-09	0	None	None
72	105.107	676.299	2722290	18076	2722290	1	105.144	0.137363	4	7.2651e-08	36.0178	0	676.299	7.2651e-08	0	None	None
73	105.336	712.184	2623635	18118	2623635	1			0	3.0033e-06	37.9289	0	712.184	3.0033e-06	0	None	None
74	111.665	485.348	2604585	19204	2604585	1	111.681	0.0720618	2	0.003155	25.8483	0	485.348	0.003155	0	None	None
75	111.851	485.348	2584815	19256	2584815	1	111.797	0.332399	3	0.0029797	25.8483	0	485.348	0.0029797	0	None	None
76	113.919	1708.32	2558498	19761	298226	1	113.937	0.227723	10	0.00030567	90.9802	1	1709.32	1.4645e-07	0	None	None
77	112.662	884.595	2486369	19439	2486369	1	112.664	0.068455	4	7.0558e-06	47.111	0	884.595	7.0558e-06	0	None	None
78	76.0667	4851.83	2476446	12838	792881	1	76.0892	0.139802	15	1.6375e-12	258.395	0	4851.83	1.6375e-12	0	None	None
79	107.508	615.29	2457629	18456	2457629	1	107.5	0.171177	4	7.9331e-08	32.7686	0	615.29	7.9331e-08	0	None	None
80	97.2514	588.177	2447165	16767	2447165	1	97.2489	0.123135	4	7.1205e-08	31.3247	0	588.177	7.1205e-08	0	None	None
81	100.755	659.272	2433076	17401	2433076	1	100.743	0.170182	4	1.0853e-07	35.111	0	659.272	1.0853e-07	0	None	None
82	110.194	701.319	2360449	18836	2360449	1	110.214	0.0611307	4	2.5304e-07	37.3503	0	701.319	2.5304e-07	0	None	None
83	113.883	1029.79	2304118	19750	2304118	1	113.913	0.249382	4	3.4303e-07	54.8435	0	1029.79	3.4303e-07	0	None	None
84	98.8332	1069.52	2263981	17069	2263981	1	98.8234	0.083463	5	2.159e-07	56.9598	0	1069.52	2.159e-07	0	None	None
85	44.2288	3455.42	2248450	7130	2248450	1	44.2386	0.0742258	8	0.023186	184.08	-1	3455.42	1.7133e-07	0	3456.43	1
86	94.5866	588.178	2226449	16311	2226449	1	94.5597	0.121201	4	6.5902e-07	31.3247	0	588.178	6.5902e-07	0	None	None
87	104.974	712.184	2172187	18052	2172187	1			0	1.9339e-08	37.9289	0	712.184	1.9339e-08	0	None	None
88	95.5903	712.184	2162388	16515	2162388	1	95.5928	0.118971	4	2.2802e-06	37.9289	0	712.184	2.2802e-06	0	None	None
89	111.482	1502.02	2136507	19152	2136507	1	111.468	0.0302529	3	5.2071e-06	79.9932	0	1502.02	5.2071e-06	0	None	None
90	114.009	617.427	2037929	19790	2037929	1	113.964	0.394974	2	4.0518e-08	32.8824	0	617.427	4.0518e-08	0	None	None
91	101.634	593.308	2034890	17542	2034890	1	101.634	0.164841	4	5.2565e-10	31.5979	0	593.308	5.2565e-10	0	None	None
92	107.468	712.184	2034450	18448	2034450	1	107.482	0.13491	3	1.1682e-07	37.9289	0	712.184	1.1682e-07	0	None	None
93	113.858	1736.35	2026176	19740	1462020	1	113.894	0.257983	6	0.0069271	92.4732	1	1737.36	3.0928e-06	0	None	None
94	114.578	742.506	2022249	19953	2022249	1	114.512	0.180583	3	2.0582e-08	39.5438	0	742.506	2.0582e-08	0	None	None
95	105.505	646.219	2016744	18144	2016744	1	105.491	0.186584	4	1.0554e-07	34.4158	0	646.219	1.0554e-07	0	None	None
96	92.0585	5049.18	1982934	15770	1505105	1	92.1892	0.260133	8	0.0075972	268.959	-1	5049.18	2.9358e-10	0	5050.19	1
97	110.524	673.332	1977631	18888	1977631	1	110.52	0.0436731	3	4.1106e-08	35.8598	0	673.332	4.1106e-08	0	None	None
98	92.4658	5501.34	1977094	15882	540760	1	92.4666	0.162333	16	5.7954e-14	292.986	0	5501.34	5.7954e-14	0	None	None
99	110.671	714.474	1965022	18925	1965022	1	110.666	0.351315	3	2.1984e-05	38.0509	0	714.474	2.1984e-05	0	None	None
100	111.675	573.401	1964248	19207	1964248	1			0	5.0403e-05	30.5377	0	573.401	5.0403e-05	0	None	None
101	113.268	793.533	1936391	19561	1936391	1	113.264	0.25267	3	7.0105e-06	42.2613	0	793.533	7.0105e-06	0	None	None
102	106.005	430.202	1930148	18217	1930148	1	106.1	1.52386	2	9.4011e-07	22.9114	0	430.202	9.4011e-07	0	None	None
103	114.617	556.343	1912598	19960	1912598	1	114.649	0.129362	3	4.3531e-05	29.6293	0	556.343	4.3531e-05	0	None	None
104	114.809	575.124	1909532	19994	1909532	1	114.791	0.109202	4	5.3328e-05	30.6295	0	575.124	5.3328e-05	0	None	None
105	102.606	659.272	1872147	17691	1872147	1	102.614	0.227496	3	7.3222e-09	35.111	0	659.272	7.3222e-09	0	None	None
106	107.664	430.202	1867425	18484	1867425	1	107.321	1.45497	2	8.572e-06	22.9114	0	430.202	8.572e-06	0	None	None
107	88.8185	4758.09	1836142	15049	1484492	1	88.7015	0.275941	8	0.0050739	253.456	-1	4758.09	2.0905e-10	0	4759.09	1
108	108.119	712.184	1827585	18558	1827585	1	108.093	0.147294	4	3.9439e-09	37.9289	0	712.184	3.9439e-09	0	None	None
109	106.783	659.272	1824953	18334	1824953	1	106.782	0.204968	3	2.0443e-08	35.111	0	659.272	2.0443e-08	0	None	None
110	105.054	430.202	1769789	18066	1769789	1			0	1.3964e-06	22.9113	0	430.202	1.3964e-06	0	None	None
111	73.1507	4507.83	1705562	12215	1311773	1	73.1631	0.124273	9	0.013012	240.127	-1	4507.83	3.0012e-09	0	4508.83	1
112	61.9664	652.412	1696260	10161	1696260	1	61.9604	0.0854956	4	1.0334e-05	34.7456	0	652.412	1.0334e-05	0	None	None
113	99.6379	712.184	1679134	17226	1679134	1	99.6538	0.128697	4	4.8177e-09	37.9289	0	712.184	4.8177e-09	0	None	None
114	39.8741	4508.81	1666236	6410	328029	1	39.873	0.0690665	9	4.2675e-09	240.127	0	4508.81	4.2675e-09	0	None	None
115	111.107	644.495	1662914	19047	1662914	1	111.102	0.193543	3	2.7442e-07	34.324	0	644.495	2.7442e-07	0	None	None
116	92.1255	5448.43	1653434	15788	288519	1	92.1276	0.0923542	10	1.1933e-12	290.168	0	5448.43	1.1933e-12	0	None	None
117	110.961	1047.76	1640388	19006	1640388	1	110.883	0.21232	3	0	0	0	1047.76	0	0	None	None
118	92.2301	5594.49	1639143	15817	272798	1	92.28	0.134637	11	1.6262e-12	297.947	0	5594.49	1.6262e-12	0	None	None
119	104.548	646.219	1628005	17986	1628005	1	104.523	0.134311	4	5.9185e-07	34.4158	0	646.219	5.9185e-07	0	None	None
120	109.443	430.202	1615407	18751	1615407	1			0	5.4305e-05	22.9113	0	430.202	5.4305e-05	0	None	None
121	111.695	607.176	1614426	19213	1614426	1	111.743	0.131293	4	2.0216e-05	32.3365	0	607.176	2.0216e-05	0	None	None
122	111.482	1894.3	1614311	19152	1379698	1	111.464	0.0490402	5	2.5037e-05	100.885	0	1894.3	2.5037e-05	0	None	None
123	111.241	759.361	1613534	19082	1613534	1	111.256	0.043913	4	3.9499e-11	40.4414	0	759.361	3.9499e-11	0	None	None
124	89.2852	5157.34	1577836	15179	1124716	1	89.334	0.138732	9	0.0035341	274.719	-1	5157.34	7.1818e-12	0	5158.34	1
125	105.15	712.183	1544808	18085	1544808	1			0	1.1423e-05	37.9289	0	712.183	1.1423e-05	0	None	None
126	110.961	1378.03	1534442	19006	1534442	1	110.979	0.0791579	2	1.2286e-07	73.3902	0	1378.03	1.2286e-07	0	None	None
127	112.28	682.339	1520224	19355	1520224	1	112.282	0.0429276	4	2.382e-07	36.3395	0	682.339	2.382e-07	0	None	None
128	102.564	430.202	1496041	17685	1496041	1			0	1.0865e-05	22.9113	0	430.202	1.0865e-05	0	None	None
129	113.883	1360.06	1493128	19750	1493128	1	113.913	0.202586	4	4.8671e-07	72.4332	0	1360.06	4.8671e-07	0	None	None
130	73.6763	4288.75	1481156	12349	596424	1	73.6685	0.0963174	8	7.4851e-10	228.407	0	4288.75	7.4851e-10	0	None	None
131	103.441	659.272	1450943	17816	1450943	1			0	2.1617e-08	35.111	0	659.272	2.1617e-08	0	None	None
132	75.9578	4997.89	1414277	12806	426057	1	75.978	0.102066	14	1.1102e-15	266.174	0	4997.89	1.1102e-15	0	None	None
133	110.128	651.35	1412744	18829	1412744	1			0	3.2948e-06	34.6891	0	651.35	3.2948e-06	0	None	None
134	73.5937	4248.51	1365182	12330	559583	1	73.6362	0.0951706	13	2.7069e-11	226.264	0	4248.51	2.7069e-11	0	None	None
135	102.905	646.219	1333508	17736	1333508	1	102.855	0.198867	4	5.1889e-07	34.4158	0	646.219	5.1889e-07	0	None	None
136	71.3214	3758.61	1305047	11838	1305047	1	71.3234	0.0899634	8	0.029407	200.226	-1	3758.61	8.8951e-08	0	3759.61	1
137	31.205	3690.3	1270922	4834	835152	1	31.1959	0.0959125	11	7.3057e-10	196.535	0	3690.3	7.3057e-10	0	None	None
138	110.948	1313.91	1235391	19002	1235391	1	110.954	0.297251	3	0.00028173	69.9753	0	1313.91	0.00028173	0	None	None
139	110.703	1047.76	1230283	18933	1230283	1			0	0	0	0	1047.76	0	0	None	None
140	104.602	712.184	1194238	17994	1194238	1	104.588	0.177134	4	3.988e-08	37.9289	0	712.184	3.988e-08	0	None	None
141	29.1647	3001.12	1192726	4335	603261	1	29.1996	0.114846	7	9.4925e-09	159.831	0	3001.12	9.4925e-09	0	None	None
142	99.8975	588.178	1171708	17267	1171708	1	99.8733	0.202529	4	3.4413e-07	31.3247	0	588.178	3.4413e-07	0	None	None
143	28.4332	3623.38	1164033	4166	1164033	1	28.4464	0.113224	8	0.031038	193.024	-1	3623.38	4.3911e-08	0	3624.38	1
144	115.006	489.806	1163664	20035	1163664	1			0	0.0052021	26.0857	0	489.806	0.0052021	0	None	None
145	112.558	942.637	1133257	19416	1133257	1			0	1.0759e-06	50.2022	0	942.637	1.0759e-06	0	None	None
146	101.851	572.182	1082766	17581	1082766	1	101.866	0.126148	4	9.6284e-07	30.4728	0	572.182	9.6284e-07	0	None	None
147	70.8483	872.543	1077987	11736	1077987	1	70.8481	0.0807994	4	2.5782e-05	46.4692	0	872.543	2.5782e-05	0	None	None
148	69.3037	828.517	1063897	11426	1063897	1	69.2981	0.0852919	4	5.4004e-05	44.1245	0	828.517	5.4004e-05	0	None	None
149	98.3663	430.202	1062413	16959	1062413	1			0	7.3654e-06	22.9113	0	430.202	7.3654e-06	0	None	None
150	70.8385	855.517	1058400	11733	1058400	1	70.8522	0.0812892	4	1.0589e-06	45.5624	0	855.517	1.0589e-06	0	None	None
151	92.0681	5102.1	1040493	15773	352327	1	92.183	0.255882	7	3.1974e-13	271.723	0	5102.1	3.1974e-13	0	None	None
152	111.589	627.469	1032019	19183	1032019	1			0	1.149e-08	33.4172	0	627.469	1.149e-08	0	None	None
153	87.8573	4547.1	1005750	14827	763206	1	87.8567	0.0799246	9	0.0095289	242.219	-1	4547.1	7.1396e-09	0	4548.11	1
154	74.8924	4541.94	996128	12596	819588	1	74.9149	0.0894932	10	0.0046712	241.944	-1	4541.94	1.2787e-10	0	4542.94	1
155	89.2555	4392.96	972006	15170	378015	1	89.2486	0.123001	9	1.1969e-10	233.956	0	4392.96	1.1969e-10	0	None	None
156	30.8393	4002.53	965473	4735	257330	1	30.8379	0.246375	8	5.3799e-11	213.163	0	4002.53	5.3799e-11	0	None	None
157	44.2288	3508.34	961814	7130	582003	1	44.2378	0.0749254	11	3.4032e-10	186.844	0	3508.34	3.4032e-10	0	None	None
158	30.8821	3783.45	960999	4748	960999	1	30.9177	0.0970763	9	0.01493	201.549	-1	3783.45	8.8756e-09	0	3784.45	1
159	58.6367	5678.32	959476	9485	629592	1	58.6492	0.0890376	11	0.0013171	302.465	-1	5678.32	1.9537e-11	0	5679.32	1
160	102.961	777.299	953688	17745	953688	1	102.948	0.170396	4	9.4184e-07	41.3968	0	777.299	9.4184e-07	0	None	None
161	89.477	953.44	951604	15234	951604	1	89.5007	0.0707125	4	6.3545e-08	50.7775	0	953.44	6.3545e-08	0	None	None
162	112.241	617.427	945378	19346	945378	1	112.207	0.0243443	3	0.0094027	32.8824	0	617.427	0.0094027	0	None	None
163	68.7279	3999.79	938323	11306	269399	1	68.7592	0.102046	9	4.3092e-09	213.017	0	3999.79	4.3092e-09	0	None	None
164	88.8427	4811	928945	15055	333394	1	88.6989	0.290845	13	1.3069e-11	256.22	0	4811	1.3069e-11	0	None	None
165	32.3996	4293.62	920244	5127	133107	1	32.3534	0.3143	6	1.2429e-09	228.666	0	4293.62	1.2429e-09	0	None	None
166	70.8857	3851.6	880699	11746	125356	1	70.8553	0.137217	9	8.1006e-10	205.125	0	3851.6	8.1006e-10	0	None	None
167	110.372	899.387	867362	18856	867362	1	110.377	0.0371484	5	0	0	0	899.387	0	0	None	None
168	69.3248	811.49	862903	11429	862903	1	69.2995	0.0845619	4	7.1336e-08	43.2177	0	811.49	7.1336e-08	0	None	None
169	110.499	983.637	858775	18885	858775	1			0	0	0	0	983.637	0	0	None	None
170	89.477	1006.35	854633	15234	854633	1	89.4952	0.0785181	5	0.012084	53.5954	0	1006.35	0.012084	0	None	None
171	113.883	1057.82	848595	19750	848595	1	113.898	0.252033	4	6.7921e-08	56.3364	0	1057.82	6.7921e-08	0	None	None
172	113.858	1388.09	842386	19740	842386	1	113.88	0.226722	4	3.1419e-08	73.926	0	1388.09	3.1419e-08	0	None	None
173	113.776	1013.81	842199	19713	842199	1			0	1.7424e-06	53.9925	0	1013.81	1.7424e-06	0	None	None
174	103.507	646.219	839674	17828	839674	1	103.522	0.209312	4	2.6012e-06	34.4158	0	646.219	2.6012e-06	0	None	None
175	102.056	588.178	825600	17609	825600	1			0	1.4415e-06	31.3247	0	588.178	1.4415e-06	0	None	None
176	104.513	610.335	819832	17980	819832	1	104.529	0.124221	3	1.0179e-09	32.5047	0	610.335	1.0179e-09	0	None	None
177	31.205	4002.52	819255	4834	486329	1			0	1.7964e-08	213.163	0	4002.52	1.7964e-08	0	None	None
178	113.704	1435.1	812446	19691	812446	1	113.708	0.303504	4	0.0028393	76.4295	1	1436.11	0.00051552	0	None	None
179	98.8672	1086.55	797195	17079	797195	1	98.8204	0.0871729	4	1.1636e-06	57.8666	0	1086.55	1.1636e-06	0	None	None
180	105.143	734.304	793619	18084	793619	1	105.127	0.1264	7	4.7587e-08	39.107	0	734.304	4.7587e-08	0	None	None
181	114.766	547.13	791806	19986	791806	1	114.754	0.132555	4	7.2e-07	29.1386	0	547.13	7.2e-07	0	None	None
182	98.2593	659.272	787301	16938	787301	1	98.2585	0.140732	4	1.6177e-08	35.111	0	659.272	1.6177e-08	0	None	None
183	108.126	676.299	779871	18559	779871	1	108.094	0.147061	4	2.6182e-06	36.0178	0	676.299	2.6182e-06	0	None	None
184	94.5163	5129.29	779514	16296	217798	1	94.5458	0.14022	8	1.0262e-12	273.172	0	5129.29	1.0262e-12	0	None	None
185	92.2301	5647.4	773193	15817	179430	1	92.283	0.135063	14	5.1579e-12	300.765	0	5647.4	5.1579e-12	0	None	None
186	98.4542	5420.39	767320	16981	193700	1	98.5593	0.259334	11	1.6574e-12	288.675	0	5420.39	1.6574e-12	0	None	None
187	98.8332	1659.7	766247	17069	766247	1	98.8237	0.0844476	12	1.8964e-05	88.391	1	1660.7	5.3162e-09	0	None	None
188	51.5407	3475.42	765675	8239	765675	1	51.5449	0.0857252	8	0.022233	185.144	-1	3475.42	7.7765e-08	0	3476.42	1
189	91.8394	5195.24	752397	15714	501156	1	91.8667	0.177858	10	0.0047424	276.737	-1	5195.24	3.2057e-12	0	5196.25	1
190	104.23	712.184	733830	17936	733830	1	104.188	0.395442	3	2.1913e-07	37.9289	0	712.184	2.1913e-07	0	None	None
191	40.1154	5165.04	727851	6467	533532	1	40.1086	0.0720261	10	0.011747	275.129	-1	5165.04	3.2884e-10	0	5166.04	1
192	39.8603	4561.72	724563	6407	270899	1	39.8731	0.0673216	14	6.1534e-13	242.944	0	4561.72	6.1534e-13	0	None	None
193	100.595	593.308	724369	17376	724369	1	100.527	0.213402	4	7.5798e-07	31.5979	0	593.308	7.5798e-07	0	None	None
194	91.6183	5049.18	723503	15665	489944	1	91.5987	0.159573	9	0.0058305	268.959	-1	5049.18	1.0305e-10	0	5050.19	1
195	111.482	1877.27	721180	19152	642372	1	111.466	0.037433	4	0.0011549	99.9781	0	1877.27	0.0011549	0	None	None
196	88.5771	4904.15	720690	14993	187246	1	88.5806	0.162963	9	4.1175e-12	261.181	0	4904.15	4.1175e-12	0	None	None
197	94.9043	5129.29	714856	16380	495992	1	94.8966	0.171124	10	0.0048165	273.225	-1	5129.29	2.8454e-11	0	5130.3	1
198	115.333	596.637	712836	20087	712836	1			0	0.00057512	31.7752	0	596.637	0.00057512	0	None	None
199	92.1323	5501.34	711230	15790	189063	1	92.1259	0.0893926	7	2.2453e-12	292.986	0	5501.34	2.2453e-12	0	None	None
200	58.4839	6043.45	706748	9443	392081	1	58.5079	0.0981645	11	0.0015984	321.911	-1	6043.45	7.1094e-12	0	6044.46	1
201	112.087	1044.76	698818	19310	698818	1			0	4.0432e-06	55.6409	0	1044.76	4.0432e-06	0	None	None
202	111.107	1406.07	698681	19047	698681	1			0	0.00032091	74.8831	0	1406.07	0.00032091	0	None	None
203	67.6761	784.491	697590	11101	697590	1	67.6697	0.0784593	4	3.6374e-05	41.7798	0	784.491	3.6374e-05	0	None	None
204	89.6461	4792.2	696402	15282	228224	1	89.6622	0.107838	9	6.246e-12	255.219	0	4792.2	6.246e-12	0	None	None
205	89.2719	5210.25	689614	15175	210683	1	89.3242	0.137257	15	5.3291e-15	277.483	0	5210.25	5.3291e-15	0	None	None
206	113.776	1764.38	677590	19713	524296	1	113.807	0.298634	5	0.0036726	93.9659	1	1765.38	1.2416e-05	0	None	None
207	89.477	1482.57	676334	15234	676334	1	89.5018	0.0674119	9	5.6967e-05	78.9574	0	1482.57	5.6967e-05	0	None	None
208	72.9753	4653.88	661974	12169	511167	1	73.0349	0.153404	8	0.0051947	247.906	-1	4653.88	3.4085e-10	0	4654.89	1
209	114.21	573.401	659696	19850	659696	1			0	2.5031e-07	30.5377	0	573.401	2.5031e-07	0	None	None
210	98.7399	670.091	648243	17045	648243	1	98.8251	0.141954	4	1.4813e-06	35.6872	0	670.091	1.4813e-06	0	None	None
211	64.0021	696.439	646793	10498	646793	1	64.0013	0.0852866	4	1.6351e-05	37.0904	0	696.439	1.6351e-05	0	None	None
212	39.2315	5147.03	645267	6286	459531	1	39.235	0.0688403	10	0.010287	274.17	-1	5147.03	9.0762e-11	0	5148.03	1
213	106.074	646.219	641503	18227	641503	1	106.152	0.258253	3	4.1822e-06	34.4158	0	646.219	4.1822e-06	0	None	None
214	85.3293	4466.99	638701	14388	517004	1	85.3349	0.158283	8	0.01322	237.953	-1	4466.99	9.3615e-09	0	4468	1
215	98.8332	1091.51	633627	17069	633627	1	98.823	0.0831182	4	6.2945e-06	58.1305	0	1091.51	6.2945e-06	0	None	None
216	29.7938	3346.3	631240	4488	303004	1	29.7971	0.0984611	9	2.0837e-11	178.214	0	3346.3	2.0837e-11	0	None	None
217	29.7431	2981.17	628929	4477	340005	1	29.759	0.089295	8	1.0145e-12	158.768	0	2981.17	1.0145e-12	0	None	None
218	28.1346	3769.44	614823	4102	614823	1	28.1686	0.0978805	8	0.036193	200.803	-1	3769.44	1.9692e-07	0	3770.44	1
219	101.634	646.219	608317	17542	608317	1	101.639	0.169166	4	2.891e-08	34.4158	0	646.219	2.891e-08	0	None	None
220	111.652	671.495	596169	19200	596169	1			0	1.7063e-05	35.7619	0	671.495	1.7063e-05	0	None	None
221	71.3349	3811.52	592026	11840	301912	1	71.3195	0.0855641	12	2.332e-13	202.991	0	3811.52	2.332e-13	0	None	None
222	68.1678	7331.14	590266	11195	219920	1	68.1651	0.0731629	13	6.9157e-05	390.489	-1	7331.14	1.6433e-12	0	7332.15	1
223	36.4911	4185.63	584202	5813	192959	1	36.4915	0.0702505	9	8.4691e-10	222.915	0	4185.63	8.4691e-10	0	None	None
224	113.814	1344.09	583124	19726	418884	1	113.877	0.194746	3	0.0011526	71.5822	0	1344.09	0.0011526	0	None	None
225	114.843	692.051	580240	20000	580240	1	114.832	0.145946	3	9.3018e-05	36.8567	0	692.051	9.3018e-05	0	None	None
226	73.2051	4780.91	580118	12229	196444	1	73.1845	0.133867	10	1.8628e-12	254.618	0	4780.91	1.8628e-12	0	None	None
227	105.15	1370.45	579930	18085	579930	1	105.158	0.121022	9	9.9495e-06	72.9862	0	1370.45	9.9495e-06	0	None	None
228	57.6	6355.64	577374	9235	299755	1	57.6081	0.0814005	11	0.0017554	338.537	-1	6355.64	1.6269e-11	0	6356.64	1
229	83.5149	4575.15	566991	14057	461801	1	83.5043	0.0772859	10	0.0033155	243.713	-1	4575.15	1.3708e-10	0	4576.15	1
230	92.4658	5554.26	566637	15882	155230	1	92.4731	0.150481	15	7.3201e-08	295.804	1	5555.26	5.0891e-12	0	None	None
231	60.708	6334.55	565267	9937	304917	1	60.6982	0.112657	9	0.0018954	337.414	-1	6334.55	2.5925e-12	0	6335.55	1
232	89.2719	5430.42	564347	15175	135358	1	89.2516	0.104809	10	2.9687e-13	289.209	0	5430.42	2.9687e-13	0	None	None
233	76.0667	4904.74	560108	12838	167297	1	76.092	0.13676	19	1.797e-12	261.213	0	4904.74	1.797e-12	0	None	None
234	73.1575	4560.74	559018	12217	201946	1	73.1597	0.114145	14	1.3423e-13	242.892	0	4560.74	1.3423e-13	0	None	None
235	73.1575	4146.69	555304	12217	217176	1	73.1442	0.0785785	9	9.356e-12	220.841	0	4146.69	9.356e-12	0	None	None
236	95.1739	4764.16	552538	16433	411606	1	95.188	0.117625	10	0.0033118	253.779	-1	4764.16	1.7361e-10	0	4765.16	1
237	85.1154	4780.96	552045	14342	418588	1	85.1404	0.192497	8	0.018052	254.674	-1	4780.96	6.9632e-10	0	4781.96	1
238	110.722	961.649	551481	18939	551481	1	110.727	0.0308119	5	0	0	0	961.649	0	0	None	None
239	114.009	1333.97	549903	19790	549903	1	114.026	0.113937	3	1.7227e-05	71.0436	0	1333.97	1.7227e-05	0	None	None
240	107.455	668.34	547195	18446	547195	1	107.497	0.150291	4	5.5623e-06	35.5939	0	668.34	5.5623e-06	0	None	None
241	105.15	681.254	538108	18085	538108	1	105.177	0.171227	3	7.2739e-06	36.2816	0	681.254	7.2739e-06	0	None	None
242	101.702	676.299	526898	17555	526898	1	101.722	0.124447	3	1.0143e-08	36.0178	0	676.299	1.0143e-08	0	None	None
243	89.9593	549.245	516373	15350	516373	1	89.9715	0.119956	3	4.3628e-05	29.2512	0	549.245	4.3628e-05	0	None	None
244	113.883	1690.34	508598	19750	508598	1	113.898	0.17274	4	8.5324e-06	90.0228	0	1690.34	8.5324e-06	0	None	None
245	30.6885	3657.35	506244	4697	297482	1	30.7357	0.108904	8	1.1333e-06	194.78	0	3657.35	1.1333e-06	0	None	None
246	106.267	712.184	506202	18255	506202	1	106.314	0.249749	3	4.8969e-10	37.9289	0	712.184	4.8969e-10	0	None	None
247	89.2487	5303.4	504856	15168	131297	1	89.2467	0.141089	10	1.6444e-11	282.444	0	5303.4	1.6444e-11	0	None	None
248	91.9837	430.202	504066	15750	504066	1			0	6.221e-05	22.9113	0	430.202	6.221e-05	0	None	None
249	32.4199	4346.53	503338	5132	67001	1	32.3592	0.316834	11	1.6501e-12	231.484	0	4346.53	1.6501e-12	0	None	None
250	91.7051	430.202	500062	15684	500062	1			0	2.2647e-07	22.9114	0	430.202	2.2647e-07	0	None	None
251	60.0333	5435.2	496784	9801	350350	1	60.0625	0.13302	11	0.0011678	289.517	-1	5435.2	3.4937e-12	0	5436.2	1
252	109.207	651.35	489822	18711	489822	1	109.157	0.242445	4	7.4739e-07	34.6891	0	651.35	7.4739e-07	0	None	None
253	110.88	742.506	487481	18981	487481	1			0	0.00025086	39.5438	0	742.506	0.00025086	0	None	None
254	110.372	1209.53	487152	18856	487152	1			0	2.3465e-05	64.4164	0	1209.53	2.3465e-05	0	None	None
255	112.025	1039.7	486206	19297	486206	1			0	0.00018841	55.3715	0	1039.7	0.00018841	0	None	None
256	72.938	4926.97	480373	12162	370787	1	72.9472	0.0914324	10	0.004414	262.45	-1	4926.97	2.4967e-11	0	4927.97	1
257	98.8332	1107.47	480100	17069	480100	1	98.8266	0.103571	4	0.00011272	58.9808	0	1107.47	0.00011272	0	None	None
258	29.1647	3054.03	479853	4335	346068	1	29.1999	0.113151	10	1.2684e-09	162.649	0	3054.03	1.2684e-09	0	None	None
259	88.5243	5031.17	478747	14978	128096	1	88.5563	0.16918	10	1.5099e-14	267.946	0	5031.17	1.5099e-14	0	None	None
260	65.8901	740.465	478280	10795	478280	1	65.8968	0.0811865	4	2.2909e-05	39.4351	0	740.465	2.2909e-05	0	None	None
261	69.7864	7987.37	478112	11516	126827	1	69.7722	0.0839586	13	7.0809e-05	425.438	-1	7987.37	1.6248e-12	0	7988.37	1
262	105.661	754.231	474218	18167	474218	1	105.659	0.133414	5	3.1148e-07	40.1682	0	754.231	3.1148e-07	0	None	None
263	114.598	670.412	472117	19957	472117	1			0	6.2418e-08	35.7042	0	670.412	6.2418e-08	0	None	None
264	110.544	1023.39	471225	18892	471225	1			0	0	0	0	1023.39	0	0	None	None
265	58.2768	5683.29	469877	9393	273384	1	58.2872	0.0905454	11	0.00060906	302.73	-1	5683.29	3.4443e-11	0	5684.3	1
266	71.7347	6371.73	462848	11929	230992	1	71.7385	0.0955248	11	0.0029181	339.394	-1	6371.73	2.0924e-12	0	6372.73	1
267	103.716	777.299	461259	17859	461259	1	103.652	0.217478	3	1.4328e-06	41.3968	0	777.299	1.4328e-06	0	None	None
268	89.2278	4445.87	458259	15162	185131	1	89.2421	0.11292	14	3.4136e-12	236.774	0	4445.87	3.4136e-12	0	None	None
269	68.0957	7696.27	457337	11177	148598	1	68.0995	0.0844562	12	0.00023735	409.935	-1	7696.27	6.9611e-14	0	7697.28	1
270	67.6833	767.464	455567	11102	455567	1	67.6669	0.0807137	4	3.4173e-05	40.873	0	767.464	3.4173e-05	0	None	None
271	72.623	4158.69	454716	12090	182456	1	72.589	0.151026	8	1.1529e-09	221.48	0	4158.69	1.1529e-09	0	None	None
272	93.5265	588.178	454558	16104	454558	1			0	4.872e-07	31.3247	0	588.178	4.872e-07	0	None	None
273	87.844	4600.01	451338	14824	148209	1	87.8582	0.0793496	15	3.5496e-12	244.984	0	4600.01	3.5496e-12	0	None	None
274	72.3508	899.543	449769	12042	449769	1	72.3626	0.0859285	4	7.9255e-06	47.9071	0	899.543	7.9255e-06	0	None	None
275	31.6291	3637.39	448502	4945	448502	1	31.5484	0.173404	4	0.038343	193.771	-1	3637.39	5.2657e-08	0	3638.4	1
276	60.6939	6401.72	446743	9933	72178	1	60.7173	0.114519	11	2.012e-12	340.937	0	6401.72	2.012e-12	0	None	None
277	57.4948	6720.77	441503	9215	224403	1	57.5079	0.0864732	12	0.00051508	357.983	-1	6720.77	2.2704e-14	0	6721.77	1
278	71.5878	4174.68	435500	11896	212657	1	71.5912	0.0980313	9	2.5647e-09	222.332	0	4174.68	2.5647e-09	0	None	None
279	82.1573	4124.73	432377	13848	108239	1	82.1464	0.11429	8	4.5323e-08	219.672	0	4124.73	4.5323e-08	0	None	None
280	27.997	3988.51	425617	4068	102943	1	28.0422	0.244615	7	5.4309e-09	212.417	0	3988.51	5.4309e-09	0	None	None
281	101.237	777.299	422527	17476	422527	1	101.349	0.221546	4	1.0191e-06	41.3968	0	777.299	1.0191e-06	0	None	None
282	73.6763	4341.66	420729	12349	215460	1	73.6699	0.102757	10	5.9648e-12	231.225	0	4341.66	5.9648e-12	0	None	None
283	30.8559	4055.44	417858	4740	193224	1	30.8391	0.242207	10	2.7522e-11	215.981	0	4055.44	2.7522e-11	0	None	None
284	89.4836	630.059	416942	15236	416942	1			0	5.6715e-06	33.5552	0	630.059	5.6715e-06	0	None	None
285	111.001	1708.32	414188	19018	288568	1	110.947	0.216245	5	1.977e-05	90.9804	1	1709.32	8.1907e-06	0	None	None
286	89.8284	700.309	413645	15322	413645	1	89.8519	0.0932338	4	1.8691e-06	37.2965	0	700.309	1.8691e-06	0	None	None
287	73.5937	4295.53	413279	12330	135208	1	73.6381	0.087189	9	5.7572e-09	228.768	0	4295.53	5.7572e-09	0	None	None
288	99.262	579.292	410919	17161	410919	1	99.2621	0.118319	3	1.6016e-07	30.8515	0	579.292	1.6016e-07	0	None	None
289	70.8317	889.569	409612	11732	409612	1	70.827	0.0721252	3	0.00010447	47.376	0	889.569	0.00010447	0	None	None
290	94.5733	712.184	408452	16309	408452	1	94.5521	0.120651	4	8.8472e-08	37.9289	0	712.184	8.8472e-08	0	None	None
291	91.7893	5248.15	402327	15704	115971	1	91.8038	0.126063	12	2.663e-12	279.502	0	5248.15	2.663e-12	0	None	None
292	46.2392	4111.66	401193	7451	106877	1	46.2336	0.0821445	9	1.016e-10	218.975	0	4111.66	1.016e-10	0	None	None
293	98.4542	5473.3	394868	16981	105828	1	98.5071	0.199794	11	1.34e-12	291.493	0	5473.3	1.34e-12	0	None	None
294	113.841	1718.37	394717	19735	394717	1	113.873	0.196033	3	1.1823e-05	91.5157	0	1718.37	1.1823e-05	0	None	None
295	107.488	1370.45	394621	18452	394621	1	107.497	0.093382	8	2.869e-06	72.9862	0	1370.45	2.869e-06	0	None	None
296	110.544	1087.52	394232	18892	394232	1	110.547	0.0197707	4	1.4343e-06	57.918	0	1087.52	1.4343e-06	0	None	None
297	112.168	752.516	391580	19330	391580	1			0	0	0	0	752.516	0	0	None	None
298	113.927	1422.04	391248	19764	391248	1			0	0.0004546	75.7339	0	1422.04	0.0004546	0	None	None
299	98.8332	2190.95	386958	17069	292292	1	98.8228	0.0790472	9	5.8059e-06	116.684	0	2190.95	5.8059e-06	0	None	None
300	58.1404	6048.42	385697	9358	204243	1	58.1419	0.10518	11	0.0016114	322.175	-1	6048.42	3.7076e-12	0	6049.43	1
301	94.5365	5182.21	385007	16301	112302	1	94.5401	0.132631	13	1.2768e-15	275.99	0	5182.21	1.2768e-15	0	None	None
302	112.359	752.516	384901	19372	384901	1			0	0	0	0	752.516	0	0	None	None
303	91.5846	5102.1	384374	15659	129919	1	91.5943	0.157038	12	1.8664e-12	271.723	0	5102.1	1.8664e-12	0	None	None
304	73.6763	4165.66	382653	12349	91681	1	73.6324	0.0945575	8	3.3451e-06	221.851	0	4165.66	3.3451e-06	0	None	None
305	29.3825	4279.61	382307	4391	170428	1	29.339	0.297135	7	9.4814e-10	227.92	0	4279.61	9.4814e-10	0	None	None
306	68.9124	7088.02	381450	11347	147354	1	68.921	0.0803599	12	0.00016948	377.541	-1	7088.02	8.3877e-13	0	7089.02	1
307	112.421	986.664	380880	19386	380880	1	112.462	0.232442	3	9.7225e-05	52.5469	0	986.664	9.7225e-05	0	None	None
308	31.1334	4055.44	378981	4814	172427	1	31.1712	0.111393	2	9.2412e-11	215.981	0	4055.44	9.2412e-11	0	None	None
309	28.4236	3676.29	377584	4163	223971	1	28.439	0.103036	13	4.0508e-12	195.789	0	3676.29	4.0508e-12	0	None	None
310	98.8332	1709.61	374635	17069	374635	1	98.8217	0.0927787	6	3.2803e-07	91.0487	0	1709.61	3.2803e-07	0	None	None
311	72.4	916.569	373911	12050	373911	1	72.3601	0.086941	4	2.7409e-05	48.8139	0	916.569	2.7409e-05	0	None	None
312	92.0749	5155.01	372714	15775	103816	1	92.1159	0.190887	9	4.8765e-12	274.541	0	5155.01	4.8765e-12	0	None	None
313	94.9111	5182.21	372109	16381	109066	1	94.8847	0.179085	12	3.5332e-12	275.99	0	5182.21	3.5332e-12	0	None	None
314	113.403	1001.75	368616	19597	368616	1			0	0.0016675	53.3505	0	1001.75	0.0016675	0	None	None
315	30.9055	3836.36	366220	4754	186681	1	30.9146	0.0912634	12	2.3633e-11	204.314	0	3836.36	2.3633e-11	0	None	None
316	88.5867	4957.06	365468	14996	107549	1	88.5805	0.161724	13	2.7768e-12	263.999	0	4957.06	2.7768e-12	0	None	None
317	87.6746	657.257	365225	14791	365225	1	87.7238	0.126553	3	3.7288e-06	35.0037	0	657.257	3.7288e-06	0	None	None
318	101.729	1370.45	361812	17561	361812	1	101.714	0.0856654	10	4.1676e-06	72.9862	0	1370.45	4.1676e-06	0	None	None
319	94.6571	5275.35	360118	16326	100615	1	94.6642	0.141827	10	4.2427e-13	280.95	0	5275.35	4.2427e-13	0	None	None
320	98.2087	5566.45	357768	16929	89657	1	98.2636	0.191505	10	1.1663e-11	296.453	0	5566.45	1.1663e-11	0	None	None
321	58.627	5731.23	357735	9482	86641	1	58.65	0.0990724	16	9.4369e-16	305.229	0	5731.23	9.4369e-16	0	None	None
322	60.3718	6339.52	351536	9866	168946	1	60.3688	0.107343	11	0.0015849	337.678	-1	6339.52	1.7763e-12	0	6340.52	1
323	98.7465	688.101	350668	17047	350668	1	98.8263	0.141509	5	0.0003697	36.6463	0	688.101	0.0003697	0	None	None
324	111.355	742.506	349043	19115	349043	1			0	0.086635	39.5438	0	742.506	0.086635	0	None	None
325	111.057	1737.34	348009	19033	348009	1	111.055	0.235794	5	0.00088896	92.5261	0	1737.34	0.00088896	0	None	None
326	114.637	584.375	345752	19963	345752	1	114.618	0.131503	3	1.2369e-05	31.1221	0	584.375	1.2369e-05	0	None	None
327	114.598	886.621	345564	19957	345564	1	114.557	0.103411	3	4.6595e-06	47.2189	0	886.621	4.6595e-06	0	None	None
328	102.62	712.184	345348	17693	345348	1	102.614	0.200764	4	1.8337e-07	37.9289	0	712.184	1.8337e-07	0	None	None
329	51.5407	3528.33	343890	8239	214694	1	51.5424	0.0843624	12	7.1551e-12	187.909	0	3528.33	7.1551e-12	0	None	None
330	89.2555	430.202	343094	15170	343094	1			0	7.8985e-06	22.9113	0	430.202	7.8985e-06	0	None	None
331	59.5538	7011.87	341983	9690	148596	1	59.5395	0.100054	12	0.00014702	373.486	-1	7011.87	2.2693e-13	0	7012.87	1
332	32.2311	4275.61	340614	5088	171103	1	32.2642	0.213522	5	8.789e-10	227.707	0	4275.61	8.789e-10	0	None	None
333	64.4265	4581.99	337969	10568	90768	1	64.4154	0.167869	10	7.6704e-12	244.024	0	4581.99	7.6704e-12	0	None	None
334	88.7978	4863.91	337711	15043	115867	1	88.6885	0.281541	12	1.8929e-12	259.038	0	4863.91	1.8929e-12	0	None	None
335	81.1346	4855	336817	13665	268182	1	81.1442	0.155888	8	0.018073	258.617	-1	4855	4.2888e-10	0	4856	1
336	32.4199	4275.61	335008	5132	151341	1	32.4334	0.204987	4	5.7014e-08	227.707	0	4275.61	5.7014e-08	0	None	None
337	97.9478	5420.39	333665	16879	41338	1	97.9561	0.131233	10	2.5823e-12	288.675	0	5420.39	2.5823e-12	0	None	None
338	100.734	712.184	328655	17398	328655	1	100.749	0.164388	4	3.2353e-06	37.9289	0	712.184	3.2353e-06	0	None	None
339	58.5691	5824.38	324522	9466	63850	1	58.5697	0.0854745	11	1.8457e-12	310.19	0	5824.38	1.8457e-12	0	None	None
340	59.884	5800.33	321677	9766	188446	1	59.883	0.158253	8	0.0014413	308.963	-1	5800.33	2.2568e-11	0	5801.34	1
341	40.1086	5217.95	320672	6466	97283	1	40.1089	0.0712704	11	4.9282e-12	277.893	0	5217.95	4.9282e-12	0	None	None
342	31.205	3743.22	319546	4834	153817	1	31.1977	0.0985439	12	8.2319e-08	199.353	0	3743.22	8.2319e-08	0	None	None
343	38.0272	4841.86	319440	6072	223251	1	37.9048	0.240545	8	0.0082226	257.917	-1	4841.86	3.6872e-11	0	4842.86	1
344	68.8169	7453.15	317525	11324	107611	1	68.8378	0.0831089	12	3.5941e-05	396.987	-1	7453.15	1.6361e-12	0	7454.16	1
345	76.7404	543.319	317428	12979	317428	1			0	2.4403e-09	28.9356	0	543.319	2.4403e-09	0	None	None
346	75.9341	5050.8	317171	12799	111897	1	75.9681	0.0907847	15	6.84e-12	268.991	0	5050.8	6.84e-12	0	None	None
347	68.0344	3560.5	317111	11166	180962	1	68.0449	0.0905278	8	3.5321e-11	189.622	0	3560.5	3.5321e-11	0	None	None
348	69.3037	845.543	313072	11426	313072	1	69.2967	0.0837121	4	2.3618e-05	45.0312	0	845.543	2.3618e-05	0	None	None
349	41.7831	3643.49	312780	6750	312780	1	41.7936	0.0752739	8	0.021883	194.095	-1	3643.49	4.4684e-07	0	3644.49	1
350	87.032	430.202	312665	14686	312665	1			0	3.4696e-05	22.9113	0	430.202	3.4696e-05	0	None	None
351	92.4658	5465.45	312625	15882	87075	1	92.4736	0.180793	6	0.02534	291.075	1	5466.46	0.013091	0	None	None
352	36.2901	4331.69	312046	5771	132924	1	36.3068	0.0678731	9	2.6458e-09	230.693	0	4331.69	2.6458e-09	0	None	None
353	87.6608	430.202	309876	14788	309876	1			0	1.7246e-05	22.9113	0	430.202	1.7246e-05	0	None	None
354	113.418	1463.13	309827	19602	309827	1			0	0.0027606	77.9222	0	1463.13	0.0027606	0	None	None
355	102.968	830.21	305453	17746	305453	1	102.943	0.155729	5	0.00018553	44.2146	0	830.21	0.00018553	0	None	None
356	91.0665	4838.2	304903	15545	102648	1	91.0722	0.144525	9	3.1647e-11	257.669	0	4838.2	3.1647e-11	0	None	None
357	85.3158	4519.91	304016	14386	105508	1	85.3285	0.150172	12	1.051e-11	240.717	0	4519.91	1.051e-11	0	None	None
358	68.755	4052.7	303467	11310	135931	1	68.7579	0.0979982	12	2.1875e-12	215.835	0	4052.7	2.1875e-12	0	None	None
359	104.78	701.32	303333	18021	303333	1	104.767	0.131446	3	1.0941e-09	37.3503	0	701.32	1.0941e-09	0	None	None
360	38.3167	4297.72	302927	6134	75532	1	38.3075	0.0623052	9	1.0103e-09	228.885	0	4297.72	1.0103e-09	0	None	None
361	110.372	964.512	302588	18856	302588	1			0	0	0	0	964.512	0	0	None	None
362	88.2115	4904.15	302160	14898	189294	1	88.2431	0.115225	8	0.0162	261.234	-1	4904.15	7.2405e-09	0	4905.15	1
363	39.6695	4654.87	302017	6366	57604	1	39.659	0.0716756	9	1.4092e-08	247.905	0	4654.87	1.4092e-08	0	None	None
364	39.2315	5199.94	301478	6286	88091	1	39.2357	0.0675011	14	2.236e-13	276.934	0	5199.94	2.236e-13	0	None	None
365	105.915	630.225	298670	18204	298670	1	105.9	0.156814	3	2.0833e-09	33.564	0	630.225	2.0833e-09	0	None	None
366	58.7267	6112.52	298581	9512	54641	1	58.7167	0.116355	11	2.2024e-12	325.535	0	6112.52	2.2024e-12	0	None	None
367	60.6225	6547.77	297433	9913	138938	1	60.6555	0.110242	10	0.0091649	348.769	-1	6547.77	4.3454e-12	0	6548.78	1
368	108.689	651.35	292659	18636	292659	1	108.736	0.338581	3	6.2459e-06	34.6891	0	651.35	6.2459e-06	0	None	None
369	113.814	2064.62	287460	19726	65364	1	113.875	0.195393	4	0.98333	109.956	2	2066.63	0.10339	0	None	None
370	27.2609	3332.28	285347	3928	285347	1	27.2665	0.11146	6	0.065928	177.521	-1	3332.28	1.0805e-06	0	3333.29	1
371	56.4473	5752.36	284009	9005	161854	1	56.4497	0.0852223	11	0.0014216	306.408	-1	5752.36	1.3267e-11	0	5753.36	1
372	113.418	1105.82	283454	19602	283454	1			0	3.4619e-05	58.8926	0	1105.82	3.4619e-05	0	None	None
373	41.1433	5165.04	283253	6641	219129	1	41.1416	0.0793896	10	0.0033692	275.129	-1	5165.04	6.8154e-12	0	5166.04	1
374	105.183	1317.54	281290	18091	281290	1	105.136	0.0863458	4	2.9951e-06	70.1683	0	1317.54	2.9951e-06	0	None	None
375	114.704	813.391	270780	19974	270780	1	114.656	0.097717	4	0.00013732	43.3189	0	813.391	0.00013732	0	None	None
376	70.5647	7744.25	270483	11669	86697	1	70.5582	0.0930182	13	5.973e-05	412.49	-1	7744.25	1.6247e-12	0	7745.25	1
377	88.9878	5576.49	269910	15094	43125	1	89.0159	0.0898615	9	1.6719e-09	296.988	0	5576.49	1.6719e-09	0	None	None
378	105.136	811.1	267002	18083	267002	1	105.113	0.129952	4	2.9987e-07	43.1969	0	811.1	2.9987e-07	0	None	None
379	100.602	588.177	265571	17377	265571	1			0	2.1818e-07	31.3247	0	588.177	2.1818e-07	0	None	None
380	87.6746	4693.16	265492	14791	84223	1	87.6701	0.0872219	8	8.1504e-11	249.945	0	4693.16	8.1504e-11	0	None	None
381	76.0202	5091.04	264789	12824	63261	1	76.0209	0.0997597	8	5.8792e-07	271.134	0	5091.04	5.8792e-07	0	None	None
382	62.1906	6091.43	264628	10199	117212	1	62.1748	0.15854	10	0.0013517	324.466	-1	6091.43	2.8684e-12	0	6092.43	1
383	101.838	777.299	261738	17579	261738	1			0	7.181e-06	41.3968	0	777.299	7.181e-06	0	None	None
384	57.5932	6408.55	261363	9234	40246	1	57.6218	0.0875659	9	1.677e-12	341.301	0	6408.55	1.677e-12	0	None	None
385	89.6597	4845.12	259977	15286	85999	1	89.6682	0.105932	13	4.4807e-12	258.037	0	4845.12	4.4807e-12	0	None	None
386	44.2492	3561.25	259685	7135	142089	1	44.2387	0.0752625	15	6.7987e-11	189.662	0	3561.25	6.7987e-11	0	None	None
387	102.265	777.299	259625	17640	259625	1			0	1.9294e-06	41.3968	0	777.299	1.9294e-06	0	None	None
388	32.2173	4439.68	259133	5085	106649	1	32.1517	0.33587	6	8.4156e-08	236.445	0	4439.68	8.4156e-08	0	None	None
389	83.5217	4628.06	257498	14058	84295	1	83.5067	0.0767961	13	2.0087e-11	246.477	0	4628.06	2.0087e-11	0	None	None
390	95.1571	4817.07	256299	16428	88173	1	95.1863	0.114551	13	8.0191e-13	256.544	0	4817.07	8.0191e-13	0	None	None
391	84.6754	5146.09	255749	14251	74163	1	84.7055	0.29348	6	4.6304e-12	274.066	0	5146.09	4.6304e-12	0	None	None
392	111.328	1434.1	255238	19107	255238	1			0	0.0004077	76.3761	1	1435.1	3.1754e-05	0	None	None
393	74.8924	4594.85	254592	12596	89982	1	74.9173	0.0895627	12	5.455e-11	244.709	0	4594.85	5.455e-11	0	None	None
394	85.1154	4833.87	252379	14342	84592	1	85.1339	0.186775	12	2.0983e-14	257.438	0	4833.87	2.0983e-14	0	None	None
395	111.446	2628.78	251629	19142	251629	1			0	0.10942	140.001	0	2628.78	0.10942	0	None	None
396	94.5229	5402.38	250859	16297	60975	1	94.5283	0.148863	8	9.4147e-14	287.716	0	5402.38	9.4147e-14	0	None	None
397	101.062	593.308	250059	17448	250059	1			0	1.1073e-06	31.5979	0	593.308	1.1073e-06	0	None	None
398	30.5909	4148.58	247088	4670	114923	1	30.6836	0.310193	5	9.3795e-08	220.942	0	4148.58	9.3795e-08	0	None	None
399	111.482	2307.44	246081	19152	72837	1			0	0.30882	122.888	1	2308.45	0.0053	0	None	None
400	88.5175	5084.08	245360	14976	66311	1	88.5533	0.166685	12	4.1928e-13	270.764	0	5084.08	4.1928e-13	0	None	None
401	89.2145	5483.33	243697	15159	60033	1	89.2514	0.097863	13	2.3374e-11	292.027	0	5483.33	2.3374e-11	0	None	None
402	89.994	602.156	242384	15357	242384	1	89.976	0.11552	3	4.0202e-06	32.0692	0	602.156	4.0202e-06	0	None	None
403	58.5215	6096.37	241791	9452	46546	1	58.5088	0.0960812	9	1.5356e-10	324.675	0	6096.37	1.5356e-10	0	None	None
404	58.5419	6477.65	241737	9458	36877	1	58.5757	0.117776	11	1.8019e-12	344.981	0	6477.65	1.8019e-12	0	None	None
405	89.477	1535.48	240927	15234	227979	1	89.5035	0.0695511	7	1.4334e-08	81.7753	0	1535.48	1.4334e-08	0	None	None
406	70.7831	3904.51	240632	11721	94850	1	70.826	0.114957	11	3.0525e-12	207.943	0	3904.51	3.0525e-12	0	None	None
407	39.8672	4614.64	240455	6409	77059	1	39.8704	0.0659891	18	8.3267e-16	245.762	0	4614.64	8.3267e-16	0	None	None
408	113.795	2095.65	240336	19719	175149	1	113.834	0.245757	3	0.00033424	111.609	0	2095.65	0.00033424	0	None	None
409	89.2719	5356.31	238179	15175	74838	1	89.2423	0.134269	12	1.6817e-12	285.262	0	5356.31	1.6817e-12	0	None	None
410	31.2901	3619.38	237751	4858	135920	1	31.3198	0.126834	7	1.9135e-07	192.758	0	3619.38	1.9135e-07	0	None	None
411	81.4685	4489.86	237627	13734	89489	1	81.5051	0.163231	9	1.6398e-12	239.118	0	4489.86	1.6398e-12	0	None	None
412	114.339	818.485	237199	19889	237199	1	114.37	0.123017	4	0.02915	43.5902	0	818.485	0.02915	0	None	None
413	86.3692	4866.24	236718	14579	183204	1	86.3818	0.0987889	9	0.013341	259.216	-1	4866.24	9.8237e-10	0	4867.25	1
414	100.456	777.299	234218	17355	234218	1	100.445	0.133145	4	3.7275e-06	41.3968	0	777.299	3.7275e-06	0	None	None
415	42.1271	3305.41	232286	6811	232286	1	42.1234	0.0784213	8	0.019359	176.09	-1	3305.41	5.1226e-08	0	3306.41	1
416	30.3347	3346.3	231614	4605	141306	1	30.3209	0.101579	8	5.6544e-07	178.214	0	3346.3	5.6544e-07	0	None	None
417	29.1317	3711.43	230981	4325	131832	1	29.1561	0.11467	7	5.9263e-07	197.66	0	3711.43	5.9263e-07	0	None	None
418	111.264	1338.94	230838	19088	87201	1			0	0.73302	71.3084	0	1338.94	0.73302	0	None	None
419	29.784	3399.21	230610	4485	140516	1	29.7967	0.0966853	7	1.5649e-08	181.032	0	3399.21	1.5649e-08	0	None	None
420	88.1536	5177.25	224461	14886	41478	1	88.1723	0.116203	9	2.6152e-12	275.726	0	5177.25	2.6152e-12	0	None	None
421	29.7773	3034.08	224147	4484	141058	1	29.7561	0.0884802	10	4.8071e-09	161.586	0	3034.08	4.8071e-09	0	None	None
422	41.8351	3164.33	223687	6761	116715	1	41.8344	0.0735379	7	5.1104e-09	168.523	0	3164.33	5.1104e-09	0	None	None
423	85.9194	4101.86	223381	14502	34707	1	85.9168	0.101421	8	8.5732e-11	218.454	0	4101.86	8.5732e-11	0	None	None
424	60.708	6387.48	223103	9937	9517	1	60.6986	0.112513	8	2.7995e-12	340.179	0	6387.48	2.7995e-12	0	None	None
425	69.0951	7992.34	223011	11384	63087	1	69.0911	0.0654487	14	1.3537e-05	425.703	-1	7992.34	5.5511e-17	0	7993.34	1
426	73.6763	4222.59	221793	12349	41335	1	73.64	0.0842861	12	0.17319	224.883	2	4224.6	7.1822e-06	0	None	None
427	89.2719	5263.16	220154	15175	45320	1	89.3106	0.1283	13	5.8844e-11	280.301	0	5263.16	5.8844e-11	0	None	None
428	113.814	2039.59	219530	19726	159560	1	113.853	0.157301	4	9.966e-07	108.623	0	2039.59	9.966e-07	0	None	None
429	98.8332	1222.36	218595	17069	218595	1	98.829	0.0878892	4	0.0038302	65.0994	0	1222.36	0.0038302	0	None	None
430	113.858	1752.32	218298	19740	218298	1			0	0.0036368	93.3235	0	1752.32	0.0036368	0	None	None
431	73.5937	8337.28	217974	12330	40658	1	73.6311	0.054005	13	8.7536e-06	444.074	-1	8337.28	2.0751e-09	0	8338.29	1
432	30.7184	3710.26	217733	4705	101160	1	30.7317	0.106873	10	7.9237e-10	197.598	0	3710.26	7.9237e-10	0	None	None
433	71.7347	3940.66	216128	11929	101355	1	71.7007	0.200664	8	3.1841e-09	209.868	0	3940.66	3.1841e-09	0	None	None
434	36.4911	4238.54	214409	5813	101822	1	36.4934	0.0699112	12	2.6185e-12	225.733	0	4238.54	2.6185e-12	0	None	None
435	92.0749	5066.21	214196	15775	66772	1	92.1386	0.195545	6	3.8862e-06	269.812	0	5066.21	3.8862e-06	0	None	None
436	74.6257	4142.69	213816	12538	90583	1			0	3.2228e-10	220.628	0	4142.69	3.2228e-10	0	None	None
437	111.828	1462.13	210544	19249	210544	1			0	0.00096316	77.8689	2	1464.14	3.0106e-05	0	None	None
438	82.1007	4175.9	208523	13840	75370	1	82.1014	0.0869918	9	1.6931e-12	222.397	0	4175.9	1.6931e-12	0	None	None
439	29.3825	4332.52	208484	4391	83199	1	29.3317	0.277151	11	3.5535e-12	230.738	0	4332.52	3.5535e-12	0	None	None
440	60.7569	6768.74	206394	9949	70271	1	60.7496	0.131611	9	0.00032704	360.538	-1	6768.74	9.6034e-15	0	6769.75	1
441	44.8499	3961.64	206298	7241	98894	1	44.8349	0.0933306	8	2.9967e-08	210.986	0	3961.64	2.9967e-08	0	None	None
442	107.482	620.136	201467	18450	201467	1	107.486	0.142821	3	0.00049054	33.0267	0	620.136	0.00049054	0	None	None
443	111.482	1930.19	200842	19152	97025	1	111.467	0.0382506	5	0.90566	102.796	2	1932.2	0.40093	0	None	None
444	30.3623	3803.41	200791	4612	116987	1	30.3872	0.093848	7	5.9075e-06	202.559	0	3803.41	5.9075e-06	0	None	None
445	81.7986	4489.87	200725	13794	74614	1			0	1.1443e-09	239.118	0	4489.87	1.1443e-09	0	None	None
446	56.9432	6360.61	199566	9112	31575	1	56.9491	0.0797771	11	1.6829e-12	338.748	0	6360.61	1.6829e-12	0	None	None
447	73.1507	4833.82	198465	12215	79812	1	73.1879	0.127144	8	1.4808e-09	257.436	0	4833.82	1.4808e-09	0	None	None
448	28.1753	3822.35	197567	4111	90508	1	28.1663	0.0921792	12	1.6123e-12	203.568	0	3822.35	1.6123e-12	0	None	None
449	71.2253	4656.02	197366	11818	66601	1	71.249	0.140692	9	2.1883e-09	247.966	0	4656.02	2.1883e-09	0	None	None
450	73.0331	4706.8	196591	12184	15972	1	73.0101	0.123399	13	9.0095e-14	250.671	0	4706.8	9.0095e-14	0	None	None
451	41.9378	3670.55	195868	6779	101858	1	41.9248	0.0773216	8	4.6169e-08	195.483	0	3670.55	4.6169e-08	0	None	None
452	44.7065	3455.43	195850	7214	74406	1	44.7097	0.0906301	7	3.5473e-09	184.026	0	3455.43	3.5473e-09	0	None	None
453	72.4	933.596	195548	12050	195548	1	72.3628	0.0961731	3	0.00021087	49.7207	0	933.596	0.00021087	0	None	None
454	46.218	4164.57	194957	7447	80208	1	46.2344	0.0831874	14	1.433e-12	221.793	0	4164.57	1.433e-12	0	None	None
455	27.0874	2967.15	194870	3898	139051	1	27.1284	0.125967	5	6.5801e-06	158.022	0	2967.15	6.5801e-06	0	None	None
456	106.829	1241.52	194041	18342	194041	1	106.83	0.0233612	3	0.0021326	66.1201	1	1242.53	4.0879e-05	0	None	None
457	89.477	1958.78	191163	15234	160245	1	89.4996	0.0528619	8	7.8697e-06	104.319	0	1958.78	7.8697e-06	0	None	None
458	92.2301	5700.31	190407	15817	50000	1	92.2791	0.131064	16	2.8788e-11	303.583	0	5700.31	2.8788e-11	0	None	None
459	94.6571	5328.27	189141	16326	43641	1	94.6668	0.130941	14	7.272e-15	283.768	0	5328.27	7.272e-15	0	None	None
460	103.42	712.184	188432	17813	188432	1			0	1.4677e-06	37.9289	0	712.184	1.4677e-06	0	None	None
461	67.5348	3925.64	187767	11074	83304	1	67.5537	0.0877836	8	6.3027e-09	209.069	0	3925.64	6.3027e-09	0	None	None
462	98.2087	5619.36	185405	16929	42698	1	98.226	0.152516	14	1.6279e-12	299.271	0	5619.36	1.6279e-12	0	None	None
463	98.8088	1641.73	183149	17063	183149	1	98.8251	0.086384	4	3.7242e-06	87.4339	0	1641.73	3.7242e-06	0	None	None
464	111.446	3378.28	182971	19142	53265	1	111.462	0.0266974	3	0.068688	179.918	0	3378.28	0.068688	0	None	None
465	69.8985	5715.5	182225	11541	35209	1	69.9241	0.112377	11	1.6258e-12	304.392	0	5715.5	1.6258e-12	0	None	None
466	43.4623	4299.72	179540	7006	51406	1	43.4555	0.0786808	9	5.1513e-11	228.991	0	4299.72	5.1513e-11	0	None	None
467	114.077	2038.59	179415	19811	174148	1			0	0.00012796	108.57	0	2038.59	0.00012796	0	None	None
468	60.0676	5488.11	179196	9809	46963	1	60.0567	0.126761	12	1.697e-12	292.281	0	5488.11	1.697e-12	0	None	None
469	113.04	1462.13	177627	19516	177627	1			0	0.00010554	77.8688	0	1462.13	0.00010554	0	None	None
470	59.3974	5745.49	177361	9659	33032	1	59.3925	0.119917	10	4.7884e-13	305.988	0	5745.49	4.7884e-13	0	None	None
471	77.0702	5198.17	176830	13038	43428	1	77.0665	0.143118	7	2.4875e-13	276.84	0	5198.17	2.4875e-13	0	None	None
472	39.536	4394.77	176523	6344	71201	1	39.5228	0.061562	8	3.9724e-09	234.053	0	4394.77	3.9724e-09	0	None	None
473	56.8668	6725.74	176186	9098	21857	1	56.8461	0.0819314	10	2.8311e-15	358.194	0	6725.74	2.8311e-15	0	None	None
474	49.4178	3322.38	175898	7924	117179	1	49.4331	0.0875203	8	1.5818e-08	176.94	0	3322.38	1.5818e-08	0	None	None
475	29.5151	3492.36	175459	4423	104096	1	29.5239	0.0941594	7	4.3258e-08	185.993	0	3492.36	4.3258e-08	0	None	None
476	56.1053	5757.33	175452	8943	40191	1	56.1178	0.0884872	10	4.7661e-12	306.619	0	5757.33	4.7661e-12	0	None	None
477	113.795	1674.36	175314	19719	99265	1			0	0.0085302	89.1718	0	1674.36	0.0085302	0	None	None
478	112.577	1029.78	174584	19419	174584	1			0	0.0011389	54.8434	0	1029.78	0.0011389	0	None	None
479	37.5633	4987.92	174293	5990	48532	1	37.6068	0.103665	9	1.9608e-10	265.642	0	4987.92	1.9608e-10	0	None	None
480	27.749	4134.57	173947	4017	82765	1	27.7908	0.232766	7	3.9869e-07	220.196	0	4134.57	3.9869e-07	0	None	None
481	68.1093	7477.2	172983	11180	55163	1	68.1123	0.0774515	9	0.0077384	398.268	-1	7477.2	2.8572e-10	0	7478.2	1
482	70.5887	4174.69	172697	11675	86409	1	70.6127	0.144902	7	6.3736e-08	222.332	0	4174.69	6.3736e-08	0	None	None
483	67.5278	7336.11	172132	11073	50148	1	67.5395	0.0828412	11	5.0229e-05	390.754	-1	7336.11	1.8631e-12	0	7337.11	1
484	58.2904	5736.2	171776	9396	31896	1	58.2863	0.0851479	14	1.0886e-11	305.494	0	5736.2	1.0886e-11	0	None	None
485	73.6763	4180.64	171610	12349	73194	1	73.6313	0.0871204	12	1.6403e-09	222.649	0	4180.64	1.6403e-09	0	None	None
486	74.04	4414.84	171303	12441	58213	1	74.0519	0.18349	7	1.6285e-09	235.122	0	4414.84	1.6285e-09	0	None	None
487	112.414	1490.16	171040	19385	171040	1	112.411	0.0542316	4	0.0010583	79.3617	0	1490.16	0.0010583	0	None	None
488	96.423	572.182	170829	16640	170829	1	96.4322	0.120825	3	4.7208e-07	30.4728	0	572.182	4.7208e-07	0	None	None
489	111.482	2684.69	170795	19152	167320	1			0	0.02407	142.979	0	2684.69	0.02407	0	None	None
490	107.535	978.339	169959	18462	169959	1	107.518	0.130814	4	2.8433e-06	52.1036	0	978.339	2.8433e-06	0	None	None
491	29.6199	3711.43	169250	4445	88213	1	29.5329	0.295159	1	1.1887e-06	197.66	0	3711.43	1.1887e-06	0	None	None
492	63.9011	4776.9	169021	10482	59731	1	63.8866	0.13505	8	9.3253e-08	254.404	0	4776.9	9.3253e-08	0	None	None
493	55.631	6429.68	168230	8851	74935	1	55.6573	0.0838107	10	0.0054075	342.48	-1	6429.68	2.3587e-13	0	6430.68	1
494	32.4268	4328.52	168229	5134	67216	1	32.3716	0.291404	9	3.4455e-10	230.525	0	4328.52	3.4455e-10	0	None	None
495	112.365	1398.01	168155	19373	168155	1	112.352	0.0780467	4	0.0016013	74.454	0	1398.01	0.0016013	0	None	None
496	88.8427	4775.11	168035	15055	53132	1	88.7181	0.281436	4	2.7801e-06	254.309	0	4775.11	2.7801e-06	0	None	None
497	111.446	1558.94	167908	19142	167908	1			0	0.0013705	83.0246	0	1558.94	0.0013705	0	None	None
498	72.9753	4979.88	167076	12169	45756	1	72.9466	0.0908621	12	1.6369e-12	265.214	0	4979.88	1.6369e-12	0	None	None
499	68.1775	7384.05	166595	11198	22686	1	68.1655	0.0712725	14	3.1813e-11	393.254	0	7384.05	3.1813e-11	0	None	None
500	97.9885	5473.3	166331	16885	49098	1	97.9569	0.129818	13	1.6618e-12	291.493	0	5473.3	1.6618e-12	0	None	None
501	57.5016	6501.7	166298	9216	29535	1	57.5044	0.0769841	11	2.8594e-13	346.262	0	6501.7	2.8594e-13	0	None	None
502	67.4544	7701.24	165805	11065	49945	1	67.4545	0.0853594	13	5.5915e-05	410.2	-1	7701.24	1.6385e-12	0	7702.25	1
503	66.422	7405.18	165420	10890	72777	1	66.4044	0.0751966	13	5.9851e-05	394.432	-1	7405.18	1.6816e-12	0	7406.18	1
504	57.5794	5509.24	165228	9232	29265	1	57.6348	0.127295	8	9.3077e-11	293.406	0	5509.24	9.3077e-11	0	None	None
505	113.475	1792.41	164952	19619	144468	1	113.508	0.240994	3	0.0026743	95.4586	0	1792.41	0.0026743	0	None	None
506	114.598	1097.66	164563	19957	164563	1	114.588	0.102827	6	0.0052804	58.4584	0	1097.66	0.0052804	0	None	None
507	101.668	812.103	164211	17548	164211	1	101.683	0.0519057	3	8.0099e-05	43.2503	0	812.103	8.0099e-05	0	None	None
508	115.066	1109.34	163155	20045	163155	1	115.066	0.171946	4	0.012036	59.0806	0	1109.34	0.012036	0	None	None
509	84.5466	612.049	162934	14227	162934	1	84.5508	0.153499	4	1.8371e-07	32.596	0	612.049	1.8371e-07	0	None	None
510	108.078	1370.45	162823	18552	162823	1	108.095	0.102997	8	8.3558e-06	72.9862	0	1370.45	8.3558e-06	0	None	None
511	76.1217	4819.94	162645	12854	47929	1	76.0872	0.140278	14	0.011165	256.697	1	4820.95	3.0455e-06	0	None	None
512	94.2718	5275.35	162516	16240	39912	1	94.2782	0.093319	8	2.4828e-12	280.95	0	5275.35	2.4828e-12	0	None	None
513	71.5945	4227.6	162004	11898	55549	1	71.5851	0.0940922	11	2.228e-12	225.15	0	4227.6	2.228e-12	0	None	None
514	91.5642	4473.07	161846	15655	44586	1	91.5679	0.0946922	8	7.9483e-08	238.223	0	4473.07	7.9483e-08	0	None	None
515	57.5016	6773.68	159572	9216	27167	1	57.5072	0.089494	12	4.5509e-12	360.747	0	6773.68	4.5509e-12	0	None	None
516	112.319	1462.13	158680	19363	158680	1	112.325	0.0431231	4	0.0013665	77.8689	0	1462.13	0.0013665	0	None	None
517	59.503	5440.17	158669	9680	47283	1	59.504	0.134494	9	2.8882e-12	289.728	0	5440.17	2.8882e-12	0	None	None
518	73.5937	4302.42	158022	12330	158022	1	73.6416	0.113246	13	0.00094187	229.188	-1	4302.42	9.6598e-09	0	4303.43	1
519	29.7188	4261.6	157746	4471	68952	1	29.7301	0.180547	9	1.6866e-07	226.961	0	4261.6	1.6866e-07	0	None	None
520	101.668	632.204	157658	17548	157658	1	101.648	0.110595	3	6.727e-05	33.6694	0	632.204	6.727e-05	0	None	None
521	113.746	1781.35	157451	19704	157451	1	113.766	0.162877	4	0.014647	94.8698	0	1781.35	0.014647	0	None	None
522	81.1621	4907.9	157237	13670	49464	1	81.1442	0.150598	9	2.4993e-12	261.381	0	4907.9	2.4993e-12	0	None	None
523	107.455	1042.46	156450	18446	156450	1	107.485	0.129888	3	0.00057446	55.5185	0	1042.46	0.00057446	0	None	None
524	87.8708	4652.93	156262	14830	51786	1	87.8578	0.0761221	14	9.1187e-09	247.802	0	4652.93	9.1187e-09	0	None	None
525	58.4672	6189.52	156245	9438	23173	1	58.4409	0.102896	10	1.7079e-12	329.636	0	6189.52	1.7079e-12	0	None	None
526	71.3281	3864.43	156204	11839	75773	1	71.3222	0.0831073	15	3.586e-14	205.809	0	3864.43	3.586e-14	0	None	None
527	29.1113	4425.66	154911	4319	63454	1	29.0901	0.291809	5	6.7115e-08	235.698	0	4425.66	6.7115e-08	0	None	None
528	71.6869	6517.79	154573	11918	74416	1	71.6651	0.100654	11	0.0038313	347.172	-1	6517.79	1.8625e-12	0	6518.79	1
529	89.1915	4498.79	154560	15152	68001	1	89.2268	0.100406	7	7.2593e-07	239.593	1	4499.79	2.7178e-12	0	None	None
530	92.2301	5611.51	154463	15817	35969	1	92.2801	0.138647	7	3.7949e-08	298.853	0	5611.51	3.7949e-08	0	None	None
531	72.5744	4211.6	154066	12082	65797	1	72.5819	0.141727	12	7.8704e-12	224.298	0	4211.6	7.8704e-12	0	None	None
532	73.1507	4613.65	153862	12215	56383	1	73.1504	0.0932378	14	8.2589e-13	245.71	0	4613.65	8.2589e-13	0	None	None
533	92.4866	5471.44	153810	15888	20605	1	92.4757	0.147572	8	4.2407e-07	291.393	0	5471.44	4.2407e-07	0	None	None
534	112.695	1490.16	153453	19447	153453	1			0	0.00098302	79.3618	0	1490.16	0.00098302	0	None	None
535	30.3141	3765.44	153123	4600	79782	1	30.3405	0.0767844	6	2.9113e-08	200.537	0	3765.44	2.9113e-08	0	None	None
536	107.515	912.374	152907	18458	152907	1	107.516	0.124791	2	0.00026503	48.5905	0	912.374	0.00026503	0	None	None
537	41.1433	5217.95	152826	6641	45028	1	41.14	0.0775287	14	1.1324e-14	277.893	0	5217.95	1.1324e-14	0	None	None
538	95.5835	811.101	152706	16514	152706	1	95.6125	0.136463	4	9.6754e-07	43.1969	0	811.101	9.6754e-07	0	None	None
539	98.8672	1228.26	152489	17079	152489	1	98.82	0.120933	6	1.574e-05	65.4135	0	1228.26	1.574e-05	0	None	None
540	113.469	1450.07	151759	19617	151759	1			0	0.0010653	77.2268	0	1450.07	0.0010653	0	None	None
541	69.7282	8133.43	151664	11501	38775	1	69.7221	0.0863523	12	6.9691e-05	433.217	-1	8133.43	1.632e-12	0	8134.43	1
542	91.0597	4891.11	150603	15544	52272	1	91.0642	0.134359	12	3.9553e-12	260.487	0	4891.11	3.9553e-12	0	None	None
543	73.141	4199.6	150531	12212	150531	1	73.1418	0.0775444	13	2.6484e-05	223.712	-1	4199.6	5.2025e-13	0	4200.6	1
544	28.0036	4041.42	150527	4070	80060	1	28.0352	0.195419	7	1.9707e-12	215.235	0	4041.42	1.9707e-12	0	None	None
545	32.4405	4399.45	149600	5138	62762	1	32.3717	0.28649	17	1.8679e-12	234.302	0	4399.45	1.8679e-12	0	None	None
546	56.6282	5387.23	149369	9048	45755	1	56.6267	0.0987055	10	2.6645e-15	286.909	0	5387.23	2.6645e-15	0	None	None
547	103.723	830.21	149263	17860	149263	1	103.651	0.152191	5	0.00034754	44.2146	0	830.21	0.00034754	0	None	None
548	71.4348	4569.93	148719	11863	45748	1	71.4662	0.0865845	9	1.0454e-10	243.382	0	4569.93	1.0454e-10	0	None	None
549	60.6324	6480.61	148528	9916	28602	1	60.6344	0.120165	7	6.0066e-12	345.139	0	6480.61	6.0066e-12	0	None	None
550	69.7794	8040.28	148417	11514	41269	1	69.7722	0.0840198	17	6.2196e-09	428.256	-1	8040.28	5.5511e-17	0	8041.29	1
551	37.8738	4987.92	148102	6048	45971	1	37.8755	0.111009	8	2.1287e-09	265.643	0	4987.92	2.1287e-09	0	None	None
552	58.5691	6316.54	147769	9466	21094	1	58.5729	0.107168	15	1.3186e-11	336.401	0	6316.54	1.3186e-11	0	None	None
553	74.7479	6027.56	147569	12562	28817	1	74.7771	0.117782	7	9.4806e-11	321.011	0	6027.56	9.4806e-11	0	None	None
554	71.0964	4190.68	147522	11789	49177	1	71.0288	0.149415	8	1.8599e-08	223.184	0	4190.68	1.8599e-08	0	None	None
555	112.616	1462.13	146892	19430	146892	1			0	0.00033615	77.8688	0	1462.13	0.00033615	0	None	None
556	84.6347	4780.96	145194	14242	36813	1	84.6351	0.11821	7	7.4435e-11	254.62	0	4780.96	7.4435e-11	0	None	None
557	83.3622	4721.21	145024	14030	48942	1	83.3552	0.0826406	8	7.7417e-11	251.438	0	4721.21	7.7417e-11	0	None	None
558	91.8737	5301.06	144689	15722	37123	1	91.8385	0.146575	13	1.7036e-10	282.32	0	5301.06	1.7036e-10	0	None	None
559	60.708	6454.63	144169	9937	21229	1	60.7179	0.110982	12	2.3578e-11	343.755	0	6454.63	2.3578e-11	0	None	None
560	70.5172	4270.74	143829	11658	46506	1	70.528	0.0940649	8	1.51e-10	227.448	0	4270.74	1.51e-10	0	None	None
561	101.265	830.21	143290	17481	143290	1	101.264	0.104546	4	0.00065986	44.2146	0	830.21	0.00065986	0	None	None
562	71.7179	6424.64	142655	11925	21800	1	71.744	0.0872573	15	1.6941e-12	342.158	0	6424.64	1.6941e-12	0	None	None
563	32.3021	4492.59	142131	5103	59458	1	32.1573	0.340817	8	9.1743e-13	239.263	0	4492.59	9.1743e-13	0	None	None
564	113.027	1490.16	142111	19514	142111	1			0	0.051213	79.3618	0	1490.16	0.051213	0	None	None
565	58.8181	7016.83	141217	9537	56404	1	58.8254	0.0980391	10	0.0017403	373.75	-1	7016.83	4.1734e-12	0	7017.83	1
566	98.4408	5526.21	139581	16978	35664	1	98.4619	0.153025	10	5.3041e-06	294.311	1	5527.22	5.0134e-09	0	None	None
567	85.122	4613.05	139009	14343	38300	1	85.0725	0.13711	8	7.8547e-12	245.678	0	4613.05	7.8547e-12	0	None	None
568	59.9216	5581.26	138909	9775	36618	1	59.9406	0.132768	9	2.5617e-10	297.242	0	5581.26	2.5617e-10	0	None	None
569	91.5576	5155.01	137755	15653	36965	1	91.5687	0.141594	13	1.0747e-11	274.541	0	5155.01	1.0747e-11	0	None	None
570	87.6608	4746.07	137034	14788	45768	1	87.6663	0.0843135	11	7.2164e-16	252.762	0	4746.07	7.2164e-16	0	None	None
571	105.15	2028.71	137013	18085	76843	1	105.132	0.0894734	8	3.5829e-05	108.043	0	2028.71	3.5829e-05	0	None	None
572	58.1404	6101.34	136972	9358	26279	1	58.1385	0.101123	14	1.8183e-12	324.94	0	6101.34	1.8183e-12	0	None	None
573	68.1093	7749.19	136742	11180	17140	1	68.1009	0.0838475	15	7.605e-15	412.7	0	7749.19	7.605e-15	0	None	None
574	59.5538	7064.78	136584	9690	50439	1	59.5388	0.0986758	15	6.0405e-07	376.304	-1	7064.78	2.2946e-12	0	7065.78	1
575	73.5937	8284.37	134796	12330	92807	1	73.622	0.0544216	8	0.46923	441.309	-2	8284.37	1.1797e-05	0	8286.38	1
576	40.0571	4654.87	134614	6454	37945	1	40.036	0.112208	6	1.0612e-09	247.905	0	4654.87	1.0612e-09	0	None	None
577	94.1957	5548.45	134262	16223	28711	1	94.1954	0.111201	9	3.6699e-12	295.495	0	5548.45	3.6699e-12	0	None	None
578	59.297	5805.31	134196	9632	32760	1	59.3358	0.157637	9	1.3926e-12	309.174	0	5805.31	1.3926e-12	0	None	None
579	70.8787	908.427	134072	11744	134072	1	70.8502	0.0808363	5	0.011749	48.3803	0	908.427	0.011749	0	None	None
580	47.404	3586.47	133486	7624	62484	1	47.416	0.0723527	7	5.0619e-10	191.005	0	3586.47	5.0619e-10	0	None	None
581	37.7411	4894.77	133102	6023	39630	1	37.7745	0.125703	9	4.3628e-11	260.682	0	4894.77	4.3628e-11	0	None	None
582	59.8564	5853.25	133068	9760	27173	1	59.8779	0.151355	9	7.197e-12	311.727	0	5853.25	7.197e-12	0	None	None
583	107.522	812.103	132351	18459	132351	1	107.52	0.0455875	4	3.5758e-05	43.2503	0	812.103	3.5758e-05	0	None	None
584	107.528	1307.49	132262	18460	132262	1	107.499	0.1066	8	7.7341e-05	69.6333	1	1308.5	2.6285e-05	0	None	None
585	111.13	1765.38	131870	19053	131870	1			0	0.010139	94.0189	0	1765.38	0.010139	0	None	None
586	94.9111	5235.12	131648	16381	30122	1	94.7914	0.371685	6	2.5604e-09	278.808	0	5235.12	2.5604e-09	0	None	None
587	36.2026	4550.76	131486	5753	52734	1	36.2273	0.155278	8	1.0238e-08	242.361	0	4550.76	1.0238e-08	0	None	None
588	29.1744	3106.95	130709	4338	73225	1	29.1903	0.105531	14	1.7058e-12	165.467	0	3106.95	1.7058e-12	0	None	None
589	88.5963	5009.97	130519	14999	39056	1	88.5818	0.169681	15	4.5236e-10	266.817	0	5009.97	4.5236e-10	0	None	None
590	38.3098	4350.63	130350	6133	52916	1	38.3079	0.0612134	12	4.7887e-12	231.702	0	4350.63	4.7887e-12	0	None	None
591	38.0272	4894.77	130248	6072	50185	1	38.0446	0.117735	9	1.0305e-11	260.682	0	4894.77	1.0305e-11	0	None	None
592	108.119	978.338	130068	18558	130068	1	108.101	0.130987	2	0.0008813	52.1035	0	978.338	0.0008813	0	None	None
593	98.7881	2725.21	130065	17057	95407	1	98.8201	0.0638041	7	0.00031083	145.137	0	2725.21	0.00031083	0	None	None
594	36.4565	4550.76	129709	5807	46472	1	36.4412	0.102554	4	1.0484e-08	242.361	0	4550.76	1.0484e-08	0	None	None
595	108.105	620.136	129700	18556	129700	1	108.094	0.105418	2	0.0019433	33.0267	0	620.136	0.0019433	0	None	None
596	85.265	4740.08	129470	14376	36966	1	85.3063	0.137042	8	1.0394e-07	252.443	0	4740.08	1.0394e-07	0	None	None
597	73.573	4158.69	129119	12324	38242	1	73.6179	0.170559	7	2.6391e-05	221.48	0	4158.69	2.6391e-05	0	None	None
598	63.1652	5661.3	128916	10359	31162	1	63.1959	0.0879231	11	6.6891e-12	301.505	0	5661.3	6.6891e-12	0	None	None
599	40.0949	5270.87	127707	6464	37913	1	40.1091	0.0736111	17	4.4409e-16	280.711	0	5270.87	4.4409e-16	0	None	None
600	33.0966	4275.61	127369	5263	57611	1	33.0857	0.110547	8	7.4424e-08	227.707	0	4275.61	7.4424e-08	0	None	None
601	84.7775	4927.02	126993	14273	32814	1	84.8128	0.152849	8	1.9801e-08	262.399	0	4927.02	1.9801e-08	0	None	None
602	73.9105	4830.91	126570	12414	43745	1	73.8647	0.142537	7	7.9228e-10	257.281	0	4830.91	7.9228e-10	0	None	None
603	111.305	1765.38	126445	19100	126445	1			0	0.0048646	94.0189	0	1765.38	0.0048646	0	None	None
604	58.2018	5829.35	126334	9373	24472	1	58.193	0.0871467	10	1.1277e-11	310.455	0	5829.35	1.1277e-11	0	None	None
605	75.0355	4814.92	126175	12627	38792	1	74.9983	0.233484	6	1.4525e-09	256.429	0	4814.92	1.4525e-09	0	None	None
606	28.1278	4134.57	125945	4100	57110	1			0	1.2796e-05	220.196	0	4134.57	1.2796e-05	0	None	None
607	39.6624	4707.79	124720	6365	9252	1	39.6581	0.0715868	13	6.0878e-12	250.724	0	4707.79	6.0878e-12	0	None	None
608	71.9456	4158.69	124705	11973	49539	1	71.9757	0.103052	8	2.3183e-11	221.48	0	4158.69	2.3183e-11	0	None	None
609	88.2852	4181.97	123069	14916	54515	1	88.2693	0.0729006	8	6.725e-09	222.72	0	4181.97	6.725e-09	0	None	None
610	89.6597	746.272	123009	15286	123009	1			0	4.7784e-06	39.7443	0	746.272	4.7784e-06	0	None	None
611	52.7734	4889	121577	8427	34691	1	52.7664	0.108047	10	1.2245e-11	260.374	0	4889	1.2245e-11	0	None	None
612	84.7327	5199.01	121103	14262	35557	1	84.7109	0.244076	4	9.8148e-12	276.884	0	5199.01	9.8148e-12	0	None	None
613	88.1979	5230.15	120625	14895	35443	1	88.1732	0.113923	14	1.5618e-11	278.543	0	5230.15	1.5618e-11	0	None	None
614	58.7267	6165.43	120294	9512	19161	1	58.7307	0.126472	10	1.3508e-12	328.353	0	6165.43	1.3508e-12	0	None	None
615	30.5909	4201.5	119939	4670	51160	1	30.6295	0.239008	7	1.2289e-11	223.76	0	4201.5	1.2289e-11	0	None	None
616	60.3718	6392.43	119921	9866	63761	1	60.3733	0.108999	13	6.9908e-07	340.496	-1	6392.43	1.8913e-12	0	6393.44	1
617	94.5801	5455.29	119738	16310	27685	1	94.5317	0.159879	10	1.6812e-08	290.533	0	5455.29	1.6812e-08	0	None	None
618	98.7465	918.454	118700	17047	118700	1			0	0.0043035	48.9143	0	918.454	0.0043035	0	None	None
619	86.3485	4919.16	118078	14576	35876	1	86.3807	0.0951677	7	1.6308e-12	261.98	0	4919.16	1.6308e-12	0	None	None
620	73.6763	4366.45	116638	12349	38899	1	73.6297	0.0879548	4	0.18511	232.598	-1	4366.45	0.01622	0	4367.45	1
621	66.3316	4269.82	115773	10871	52485	1	66.2964	0.177584	7	1.2489e-06	227.399	0	4269.82	1.2489e-06	0	None	None
622	89.0281	5629.39	115553	15106	30749	1	89.0112	0.0929256	11	1.0016e-05	299.806	1	5630.4	7.5441e-06	0	None	None
623	38.1985	4873.95	115499	6106	42665	1	38.1888	0.061006	9	8.0492e-09	259.573	0	4873.95	8.0492e-09	0	None	None
624	30.9721	3984.52	115350	4772	65810	1	30.9422	0.306294	7	8.411e-06	212.204	0	3984.52	8.411e-06	0	None	None
625	68.8375	7234.08	115068	11329	39450	1	68.8486	0.0763284	12	0.00033238	385.32	-1	7234.08	1.7208e-15	0	7235.08	1
626	63.5379	5142.04	115007	10420	28796	1	63.5887	0.17005	7	1.9238e-12	273.85	0	5142.04	1.9238e-12	0	None	None
627	88.1536	5123.22	114932	14886	15684	1			0	2.3571e-09	272.848	0	5123.22	2.3571e-09	0	None	None
628	59.2117	6110.62	114918	9612	17320	1	59.2239	0.0972754	10	8.0608e-12	325.434	0	6110.62	8.0608e-12	0	None	None
629	30.8064	4108.35	114848	4727	52380	1	30.8219	0.207009	15	8.8526e-11	218.799	0	4108.35	8.8526e-11	0	None	None
630	61.7397	6096.4	114008	10122	20681	1	61.729	0.152991	11	1.7938e-12	324.677	0	6096.4	1.7938e-12	0	None	None
631	91.796	5212.27	113960	15705	34277	1	91.7861	0.116083	7	1.4801e-07	277.591	0	5212.27	1.4801e-07	0	None	None
632	32.3927	3637.39	113935	5125	53489	1			0	3.3541e-06	193.717	0	3637.39	3.3541e-06	0	None	None
633	56.5101	6025.44	113356	9020	26497	1	56.5161	0.0890426	10	3.234e-12	320.898	0	6025.44	3.234e-12	0	None	None
634	51.5337	4785.94	113314	8238	41129	1	51.5137	0.0798812	8	5.8359e-09	254.886	0	4785.94	5.8359e-09	0	None	None
635	98.9663	918.452	113176	17105	113176	1	98.9431	0.073537	3	0.0011243	48.9142	0	918.452	0.0011243	0	None	None
636	58.6631	5784.15	113030	9493	24291	1	58.6464	0.0853899	15	5.7955e-11	308.047	0	5784.15	5.7955e-11	0	None	None
637	114.492	832.503	112876	19930	112876	1			0	0.053178	44.3367	0	832.503	0.053178	0	None	None
638	68.8915	7140.93	112692	11342	12557	1	68.9195	0.0794054	13	8.0133e-12	380.306	0	7140.93	8.0133e-12	0	None	None
639	84.5191	1006.35	112519	14221	112519	1	84.5122	0.0717314	5	0.41391	53.5954	0	1006.35	0.41391	0	None	None
640	85.265	4572.83	112007	14376	11611	1	85.2901	0.113712	3	3.723e-09	243.536	0	4572.83	3.723e-09	0	None	None
641	92.6517	5066.21	111877	15935	31369	1			0	1.5914e-06	269.812	0	5066.21	1.5914e-06	0	None	None
642	75.9578	4142.7	111137	12806	65320	1			0	2.4639e-05	220.629	0	4142.7	2.4639e-05	0	None	None
643	69.3317	864.401	110438	11430	110438	1	69.2984	0.0836131	5	0.027444	46.0356	0	864.401	0.027444	0	None	None
644	46.7691	1240.62	110353	7538	110353	1	46.7743	0.0694091	4	8.9175e-06	66.072	0	1240.62	8.9175e-06	0	None	None
645	111.07	1323.93	110180	19036	110180	1			0	2.3121e-06	70.5088	0	1323.93	2.3121e-06	0	None	None
646	85.9194	4154.78	110080	14502	40662	1	85.9162	0.100447	11	1.9538e-12	221.272	0	4154.78	1.9538e-12	0	None	None
647	68.0344	7842.34	109844	11166	32601	1	68.0483	0.0858506	11	0.0012388	417.714	-1	7842.34	2.0171e-12	0	7843.34	1
648	39.9944	5311.1	109812	6440	30457	1	39.9886	0.0730108	8	1.1072e-07	282.854	0	5311.1	1.1072e-07	0	None	None
649	81.4894	4542.78	109805	13738	34344	1	81.5068	0.14652	7	3.8808e-13	241.935	0	4542.78	3.8808e-13	0	None	None
650	58.5284	5877.29	109487	9454	13719	1	58.5698	0.0803187	9	9.994e-09	313.008	0	5877.29	9.994e-09	0	None	None
651	81.4963	4762.95	109396	13740	32111	1	81.4884	0.145893	9	5.6189e-10	253.661	0	4762.95	5.6189e-10	0	None	None
652	68.8375	7506.06	108902	11329	10406	1	68.8399	0.0782315	13	2.2519e-10	399.752	0	7506.06	2.2519e-10	0	None	None
653	106.377	620.136	108748	18271	108748	1			0	6.7073e-06	33.0267	0	620.136	6.7073e-06	0	None	None
654	31.205	3984.51	108733	4834	108733	1			0	0.29733	212.257	-1	3984.51	0.001267	0	3985.51	1
655	29.3252	3366.26	108287	4375	65123	1	29.3025	0.105048	6	1.6358e-05	179.277	0	3366.26	1.6358e-05	0	None	None
656	57.4167	6866.83	108087	9196	33106	1	57.4207	0.0910834	10	0.010432	365.761	-1	6866.83	7.0557e-12	0	6867.83	1
657	36.3143	4384.6	107822	5777	45885	1	36.3065	0.0693233	12	3.1183e-12	233.511	0	4384.6	3.1183e-12	0	None	None
658	70.8651	894.525	107727	11740	107727	1	70.8421	0.0944288	4	0.00029251	47.6399	0	894.525	0.00029251	0	None	None
659	73.0331	4172.72	107339	12184	8748	1	73.0584	0.084523	11	2.3559e-08	222.227	0	4172.72	2.3559e-08	0	None	None
660	31.205	3654.42	106930	4834	69501	1	31.1964	0.0987383	4	0.072116	194.624	0	3654.42	0.072116	0	None	None
661	62.128	6144.34	106830	10190	18880	1	62.1799	0.154844	7	1.6304e-12	327.23	0	6144.34	1.6304e-12	0	None	None
662	110.544	1457.55	106613	18892	106613	1			0	0.00052224	77.6251	0	1457.55	0.00052224	0	None	None
663	41.769	3696.4	106608	6748	64172	1	41.7944	0.0741634	9	2.5722e-10	196.86	0	3696.4	2.5722e-10	0	None	None
664	88.5175	5137	105924	14976	31930	1	88.544	0.147881	12	3.7121e-10	273.582	0	5137	3.7121e-10	0	None	None
665	31.1705	4108.35	105879	4824	43632	1	31.1215	0.185171	6	2.3025e-12	218.799	0	4108.35	2.3025e-12	0	None	None
666	59.297	5891.55	104766	9632	55767	1	59.312	0.103683	9	0.0066289	313.821	-1	5891.55	5.5105e-12	0	5892.55	1
667	68.0957	7969.36	104717	11177	26586	1	68.0624	0.0922836	12	1.3556e-05	424.479	-1	7969.36	4.2002e-12	0	7970.36	1
668	73.5937	4348.44	104390	12330	57957	1	73.6359	0.0847869	9	5.4753e-07	231.586	0	4348.44	5.4753e-07	0	None	None
669	70.3805	4216.73	104138	11632	44136	1	70.3873	0.114106	8	4.9454e-10	224.571	0	4216.73	4.9454e-10	0	None	None
670	56.583	6186.55	103856	9037	18294	1	56.5514	0.104406	11	2.9653e-11	329.478	0	6186.55	2.9653e-11	0	None	None
671	108.152	1042.46	103804	18563	103804	1	108.101	0.162126	5	0.0024606	55.5185	0	1042.46	0.0024606	0	None	None
672	39.0803	5293.09	103730	6257	29161	1	39.0947	0.0673206	9	4.0952e-10	281.895	0	5293.09	4.0952e-10	0	None	None
673	39.2245	5252.85	103593	6284	29479	1	39.234	0.0676235	16	2.3703e-14	279.752	0	5252.85	2.3703e-14	0	None	None
674	82.1007	4228.81	103041	13840	39816	1	82.1001	0.0865672	11	7.0871e-12	225.214	0	4228.81	7.0871e-12	0	None	None
675	38.3479	4217.72	102797	6141	40229	1	38.4166	0.114105	7	2.6408e-09	224.624	0	4217.72	2.6408e-09	0	None	None
676	76.1858	5233.09	102764	12871	21554	1	76.1969	0.0711844	7	1.209e-06	278.699	0	5233.09	1.209e-06	0	None	None
677	111.136	1422.04	102591	19055	102591	1			0	0.0092863	75.734	0	1422.04	0.0092863	0	None	None
678	30.889	3889.28	102512	4749	46808	1	30.9141	0.0866418	12	4.1857e-07	207.132	0	3889.28	4.1857e-07	0	None	None
679	64.4337	4634.9	101763	10570	34796	1	64.4176	0.162469	8	5.0261e-11	246.842	0	4634.9	5.0261e-11	0	None	None
680	71.7416	3993.57	101672	11931	53548	1	71.7235	0.224374	7	7.965e-12	212.686	0	3993.57	7.965e-12	0	None	None
681	43.9134	3820.56	101147	7074	46620	1	43.9187	0.0815123	8	2.657e-07	203.472	0	3820.56	2.657e-07	0	None	None
682	94.0147	5102.1	101081	16190	26653	1			0	1.9387e-12	271.723	0	5102.1	1.9387e-12	0	None	None
683	92.5952	5248.15	101011	15919	29344	1			0	2.981e-11	279.502	0	5248.15	2.981e-11	0	None	None
684	32.1905	4585.74	100544	5079	31501	1	32.0848	0.217863	7	5.7124e-05	244.223	0	4585.74	5.7124e-05	0	None	None
685	27.0123	3478.34	100395	3884	66263	1	27.0143	0.112027	6	2.728e-05	185.247	0	3478.34	2.728e-05	0	None	None
686	98.8332	1275.27	100175	17069	100175	1	98.8247	0.124871	4	2.8064e-05	67.9173	0	1275.27	2.8064e-05	0	None	None
687	70.8926	4124.68	100076	11747	69026	1	70.8154	0.228088	7	0.029005	219.722	-1	4124.68	4.33e-05	0	4125.69	1
688	105.107	1045.47	99950	18076	99950	1			0	0	0	0	1045.47	0	0	None	None
689	41.0166	4033.62	98974	6618	42528	1	41.0335	0.13207	7	1.4768e-10	214.819	0	4033.62	1.4768e-10	0	None	None
690	73.6763	8390.22	98953	12349	11025	1	73.6963	0.018939	4	0.0004938	446.893	-1	8390.22	0.00043684	0	8391.22	1
691	75.9408	4966.01	98936	12801	52216	1	75.9756	0.0953765	13	0.035505	264.476	1	4967.01	6.571e-05	0	None	None
692	86.733	4501.11	97893	14642	28524	1	86.7482	0.0969146	9	1.6365e-09	239.716	0	4501.11	1.6365e-09	0	None	None
693	76.1217	4957.66	97843	12854	45527	1	76.0896	0.130466	12	1.6675e-07	264.031	0	4957.66	1.6675e-07	0	None	None
694	114.598	914.652	97386	19957	97386	1	114.561	0.0513448	2	6.2755e-05	48.7118	0	914.652	6.2755e-05	0	None	None
695	70.5309	7797.16	96533	11660	9186	1	70.5626	0.0919466	15	4.9405e-15	415.255	0	7797.16	4.9405e-15	0	None	None
696	42.1769	3164.33	96340	6818	61874	1	42.1649	0.077651	6	2.4272e-06	168.523	0	3164.33	2.4272e-06	0	None	None
697	105.1	1426.37	96199	18075	36055	1	105.113	0.0948392	4	0.013831	75.9642	0	1426.37	0.013831	0	None	None
698	63.0089	6026.43	96116	10332	15219	1	63.0275	0.103561	11	1.887e-12	320.951	0	6026.43	1.887e-12	0	None	None
699	73.5937	4313.55	95921	12330	53012	1	73.6245	0.0753381	6	0.008166	229.727	0	4313.55	0.008166	0	None	None
700	49.4107	3375.29	95918	7922	62181	1	49.4336	0.0857647	6	2.6197e-09	179.758	0	3375.29	2.6197e-09	0	None	None
701	57.5287	6993.85	95333	9220	33157	1	57.5364	0.096457	10	0.005456	372.526	-1	6993.85	3.6421e-10	0	6994.85	1
702	76.9012	5344.23	95055	13009	21846	1	76.8942	0.0956988	9	1.483e-10	284.619	0	5344.23	1.483e-10	0	None	None
703	44.8428	4014.55	94773	7239	45085	1	44.8327	0.0907	9	3.915e-10	213.804	0	4014.55	3.915e-10	0	None	None
704	58.5488	6258.58	94686	9460	13278	1	58.5598	0.104115	10	2.9877e-09	333.314	0	6258.58	2.9877e-09	0	None	None
705	27.8642	3751.43	94177	4040	47185	1	27.8401	0.0822959	6	0.00010566	199.79	0	3751.43	0.00010566	0	None	None
706	94.9387	5146.32	93227	16387	20582	1	94.8835	0.166706	6	7.0811e-07	274.078	0	5146.32	7.0811e-07	0	None	None
707	51.5407	3581.24	93157	8239	53013	1	51.544	0.0813993	15	2.1223e-11	190.727	0	3581.24	2.1223e-11	0	None	None
708	41.0166	5311.1	93153	6618	30746	1	40.9999	0.0979271	8	1.9145e-06	282.854	0	5311.1	1.9145e-06	0	None	None
709	98.8672	1185.35	93149	17079	93149	1			0	0.065071	63.1284	0	1185.35	0.065071	0	None	None
710	76.1858	5286.01	93047	12871	25205	1	76.1986	0.0832903	10	1.7535e-09	281.518	0	5286.01	1.7535e-09	0	None	None
711	31.261	3672.3	92601	4849	59283	1	31.3009	0.111453	6	2.1526e-08	195.576	0	3672.3	2.1526e-08	0	None	None
712	98.9729	971.366	91827	17106	91827	1	98.8358	0.206432	3	0.00037326	51.7322	0	971.366	0.00037326	0	None	None
713	86.3275	5139.33	91543	14572	25126	1	86.3477	0.0896878	9	5.5543e-12	273.706	0	5139.33	5.5543e-12	0	None	None
714	98.5845	5437.41	91435	17005	15847	1	98.4972	0.191835	7	3.0115e-07	289.581	0	5437.41	3.0115e-07	0	None	None
715	63.9081	4829.81	91406	10483	21445	1	63.8872	0.126135	7	2.0253e-11	257.222	0	4829.81	2.0253e-11	0	None	None
716	56.4404	5805.26	91364	9003	24856	1	56.4453	0.081244	9	1.5149e-13	309.172	0	5805.26	1.5149e-13	0	None	None
717	27.8338	3332.28	91001	4033	45646	1	27.8225	0.140038	7	2.7114e-07	177.468	0	3332.28	2.7114e-07	0	None	None
718	35.005	3894.54	90835	5564	46018	1	35.0145	0.0867053	7	6.7363e-07	207.412	0	3894.54	6.7363e-07	0	None	None
719	95.1809	4869.99	90763	16435	27209	1	95.1721	0.0956562	15	2.4178e-09	259.362	0	4869.99	2.4178e-09	0	None	None
720	59.3904	7157.92	90523	9658	27594	1	59.4384	0.110338	7	0.0030336	381.264	-1	7157.92	4.9903e-12	0	7158.92	1
721	89.3494	5174.36	90446	15197	16474	1	89.3422	0.13965	6	5.7466e-05	275.572	0	5174.36	5.7466e-05	0	None	None
722	31.7358	4421.67	90284	4972	29242	1	31.757	0.155044	6	7.5851e-10	235.486	0	4421.67	7.5851e-10	0	None	None
723	35.1783	3529.4	89998	5591	49202	1	35.1604	0.0642659	7	1.4278e-06	187.966	0	3529.4	1.4278e-06	0	None	None
724	30.0755	3492.36	89735	4549	51551	1	30.0709	0.0950794	6	1.5079e-05	185.993	0	3492.36	1.5079e-05	0	None	None
725	111.482	3059.94	89604	19152	86742	1			0	0.08835	162.964	0	3059.94	0.08835	0	None	None
726	89.0012	5522.47	89558	15098	27592	1	88.9428	0.179351	8	1.14e-09	294.111	0	5522.47	1.14e-09	0	None	None
727	56.6282	5660.31	89461	9048	18907	1	56.6647	0.0864572	8	1.8796e-09	301.452	0	5660.31	1.8796e-09	0	None	None
728	60.6324	6600.69	89363	9916	21300	1	60.6572	0.105883	8	2.1929e-11	351.534	0	6600.69	2.1929e-11	0	None	None
729	59.8328	3722.61	89236	9755	48962	1	59.8108	0.0829932	7	2.5285e-09	198.256	0	3722.61	2.5285e-09	0	None	None
730	57.8545	5144.11	88677	9295	29459	1	57.8558	0.132391	9	5.1296e-10	273.961	0	5144.11	5.1296e-10	0	None	None
731	30.3278	3399.21	87183	4604	58207	1	30.3217	0.0965731	8	4.7105e-08	181.032	0	3399.21	4.7105e-08	0	None	None
732	29.1248	3764.34	87147	4323	54832	1	29.1527	0.101682	10	2.2494e-09	200.478	0	3764.34	2.2494e-09	0	None	None
733	68.0206	3613.42	87146	11163	40850	1	68.0413	0.0871681	5	2.765e-09	192.44	0	3613.42	2.765e-09	0	None	None
734	69.189	8352.51	87130	11404	18825	1	69.1872	0.0864269	12	0.000177	444.884	-1	8352.51	3.0855e-12	0	8353.51	1
735	113.59	2122.68	87002	19654	87002	1			0	0.46061	113.048	0	2122.68	0.46061	0	None	None
736	88.5867	4921.17	86860	14996	33718	1	88.5857	0.121928	6	8.8787e-05	262.088	0	4921.17	8.8787e-05	0	None	None
737	95.0545	5049.18	86850	16407	26502	1			0	2.9297e-09	268.905	0	5049.18	2.9297e-09	0	None	None
738	58.5284	6530.56	86661	9454	13209	1	58.5798	0.121767	11	2.8282e-09	347.799	0	6530.56	2.8282e-09	0	None	None
739	92.4658	5523.48	86604	15882	86604	1	92.4663	0.157805	4	0.98518	294.272	-2	5523.48	0.00011582	0	5525.48	1
740	89.433	5686.47	86278	15221	9285	1	89.4329	0.0991341	12	4.5413e-06	302.845	1	5687.47	4.9642e-09	0	None	None
741	92.1255	5207.92	86241	15788	10462	1	92.1243	0.173791	14	1.3058e-06	277.359	1	5208.92	3.5202e-08	0	None	None
742	114.21	1450.08	86176	19850	67639	1			0	0.00050639	77.2269	0	1450.08	0.00050639	0	None	None
743	75.9861	5097.82	86167	12814	16333	1	75.9706	0.0882992	7	0.0010902	271.495	0	5097.82	0.0010902	0	None	None
744	39.2943	4953.95	85987	6300	35909	1	39.3069	0.0827613	8	1.4876e-07	263.833	0	4953.95	1.4876e-07	0	None	None
745	115.026	993.417	85971	20038	85971	1			0	5.7263e-05	52.9066	0	993.417	5.7263e-05	0	None	None
746	114.515	1455.97	85600	19936	85600	1	114.53	0.133046	2	0.00013332	77.541	0	1455.97	0.00013332	0	None	None
747	91.5642	5066.21	85314	15655	19259	1	91.5936	0.163276	3	5.1253e-06	269.812	0	5066.21	5.1253e-06	0	None	None
748	106.862	746.142	85120	18347	85120	1	106.817	0.15432	4	0.0017741	39.7374	0	746.142	0.0017741	0	None	None
749	94.5635	5146.32	84972	16306	16017	1	94.5328	0.128947	7	5.5229e-07	274.078	0	5146.32	5.5229e-07	0	None	None
750	73.9848	4052.59	84863	12430	38340	1	73.9696	0.111489	7	3.7647e-07	215.83	0	4052.59	3.7647e-07	0	None	None
751	28.9156	3605.37	84821	4267	43414	1	28.8772	0.163362	6	2.3705e-10	192.012	0	3605.37	2.3705e-10	0	None	None
752	36.8627	4185.63	84450	5877	34725	1	36.8551	0.0831736	6	5.5257e-08	222.915	0	4185.63	5.5257e-08	0	None	None
753	89.433	5633.56	84307	15221	18621	1	89.4365	0.0756113	7	5.8961e-07	300.027	0	5633.56	5.8961e-07	0	None	None
754	41.4563	4137.63	84242	6692	35796	1	41.4317	0.0756194	7	4.1546e-06	220.359	0	4137.63	4.1546e-06	0	None	None
755	60.7639	4850.94	84212	9950	22085	1	60.8012	0.11834	7	5.4498e-11	258.347	0	4850.94	5.4498e-11	0	None	None
756	58.0845	6194.49	84171	9344	13647	1	58.0652	0.101615	10	9.2249e-10	329.901	0	6194.49	9.2249e-10	0	None	None
757	58.6201	5666.17	84095	9481	11871	1	58.6155	0.0667699	9	3.4301e-11	301.764	0	5666.17	3.4301e-11	0	None	None
758	29.1911	4478.58	83914	4343	28360	1	29.0809	0.302889	8	2.6819e-08	238.516	0	4478.58	2.6819e-08	0	None	None
759	60.646	6693.83	83699	9920	26915	1	60.6318	0.103601	10	0.010038	356.548	-1	6693.83	7.4008e-12	0	6694.83	1
760	89.2555	5409.22	83657	15170	13017	1	89.2491	0.128031	12	1.3768e-07	288.08	0	5409.22	1.3768e-07	0	None	None
761	30.4064	3856.32	83568	4624	44431	1	30.3854	0.0935934	8	4.9564e-08	205.377	0	3856.32	4.9564e-08	0	None	None
762	26.6041	3697.42	83438	3815	49041	1	26.6156	0.134256	6	9.1703e-06	196.914	0	3697.42	9.1703e-06	0	None	None
763	89.8625	753.22	83423	15328	83423	1	89.8544	0.0950641	2	0.00036381	40.1144	0	753.22	0.00036381	0	None	None
764	92.2301	5617.46	83414	15817	83414	1	92.2629	0.113549	5	0.73507	299.277	-2	5617.46	0.0020335	0	5619.47	1
765	58.1849	6321.51	83101	9369	40442	1	58.2247	0.114537	10	0.0031475	336.719	-1	6321.51	8.0548e-11	0	6322.52	1
766	35.2425	3401.54	83003	5602	35484	1	35.2664	0.0632566	7	1.3e-06	181.157	0	3401.54	1.3e-06	0	None	None
767	59.7089	5946.39	83003	9728	13567	1	59.742	0.128355	8	5.0048e-10	316.688	0	5946.39	5.0048e-10	0	None	None
768	71.1975	4708.93	82736	11811	25926	1	71.255	0.12972	8	1.239e-11	250.784	0	4708.93	1.239e-11	0	None	None
769	87.8708	4564.13	82563	14830	16867	1	87.8569	0.0769342	6	0.00011328	243.072	0	4564.13	0.00011328	0	None	None
770	60.3162	6485.59	82511	9858	9574	1	60.2893	0.112125	10	1.6404e-12	345.404	0	6485.59	1.6404e-12	0	None	None
771	67.3643	4071.7	82375	11051	29739	1	67.3788	0.0873244	7	2.5442e-08	216.847	0	4071.7	2.5442e-08	0	None	None
772	70.5887	3997.66	82311	11675	33622	1	70.5975	0.10388	7	1.391e-11	212.904	0	3997.66	1.391e-11	0	None	None
773	38.7746	4873.95	82242	6206	25944	1	38.7886	0.0750928	9	2.0859e-09	259.573	0	4873.95	2.0859e-09	0	None	None
774	27.2678	3385.2	82193	3929	47223	1	27.2653	0.10783	7	3.8317e-09	180.286	0	3385.2	3.8317e-09	0	None	None
775	94.2718	5102.1	82047	16240	34097	1	94.1306	0.310972	3	6.1678e-13	271.723	0	5102.1	6.1678e-13	0	None	None
776	37.584	5040.83	81722	5993	31370	1	37.6153	0.12039	7	1.0775e-09	268.46	0	5040.83	1.0775e-09	0	None	None
777	73.573	4266.52	81448	12324	81448	1	73.6368	0.100131	13	0.088083	227.276	-1	4266.52	3.9087e-06	0	4267.52	1
778	81.2163	5128.08	81328	13679	18369	1	81.1204	0.186214	8	2.9103e-12	273.107	0	5128.08	2.9103e-12	0	None	None
779	88.8497	4780.06	81280	15056	36621	1	88.7051	0.297713	7	0.0038596	254.626	-1	4780.06	0.0018607	0	4781.06	1
780	69.3037	850.499	81219	11426	81219	1	69.2952	0.0877334	3	8.9767e-05	45.2952	0	850.499	8.9767e-05	0	None	None
781	63.9391	2423.22	81193	10489	59865	1	63.9519	0.0784532	6	7.7259e-09	129.054	0	2423.22	7.7259e-09	0	None	None
782	37.3735	4823.85	81088	5959	25166	1	37.3077	0.178768	8	1.3922e-08	256.905	0	4823.85	1.3922e-08	0	None	None
783	67.0706	7162.06	81078	11000	9278	1	67.0763	0.0932429	11	6.8279e-15	381.431	0	7162.06	6.8279e-15	0	None	None
784	94.2718	5328.27	80843	16240	18187	1	94.2865	0.09849	11	5.3972e-10	283.768	0	5328.27	5.3972e-10	0	None	None
785	41.9305	3723.45	80791	6778	44386	1	41.9251	0.0748108	8	2.1148e-08	198.301	0	3723.45	2.1148e-08	0	None	None
786	99.7123	830.209	80532	17237	80532	1	99.6951	0.0859285	4	5.5858e-06	44.2146	0	830.209	5.5858e-06	0	None	None
787	42.1485	3358.32	80474	6814	45373	1	42.1222	0.0763572	10	3.1387e-09	178.855	0	3358.32	3.1387e-09	0	None	None
788	73.6763	4394.58	80374	12349	22974	1	73.6709	0.0953237	9	9.988e-08	234.043	0	4394.58	9.988e-08	0	None	None
789	60.7497	6821.65	80302	9947	12990	1	60.7575	0.136421	9	1.1193e-11	363.302	0	6821.65	1.1193e-11	0	None	None
790	104.615	1370.45	80245	17997	80245	1	104.597	0.100344	9	4.0649e-06	72.9862	0	1370.45	4.0649e-06	0	None	None
791	28.4332	3729.2	80105	4166	46893	1	28.4428	0.102399	7	3.0186e-12	198.607	0	3729.2	3.0186e-12	0	None	None
792	44.6993	3508.34	79774	7213	50125	1	44.7109	0.0893662	11	1.3975e-10	186.844	0	3508.34	1.3975e-10	0	None	None
793	29.6786	4314.51	79425	4460	22112	1	29.7204	0.154145	9	8.4988e-14	229.779	0	4314.51	8.4988e-14	0	None	None
794	89.5157	1069.27	79408	15245	79408	1	89.5245	0.0684881	3	0.19053	56.9461	0	1069.27	0.19053	0	None	None
795	75.9341	5143.95	79368	12799	16935	1	76.0205	0.10467	5	3.7193e-08	273.952	0	5143.95	3.7193e-08	0	None	None
796	101.879	830.21	78775	17586	78775	1	101.923	0.162465	5	0.00024408	44.2146	0	830.21	0.00024408	0	None	None
797	114.677	1125.69	78505	19970	78505	1	114.638	0.0857686	3	0.00026075	59.9513	0	1125.69	0.00026075	0	None	None
798	75.431	4948.98	78323	12697	22274	1	75.448	0.0890445	8	3.2444e-08	263.569	0	4948.98	3.2444e-08	0	None	None
799	76.0667	4836.87	78217	12838	32670	1	76.0968	0.129592	10	4.0475e-08	257.598	0	4836.87	4.0475e-08	0	None	None
800	68.7279	7872.3	78027	11306	21130	1	68.7145	0.084642	13	9.6014e-05	419.31	-1	7872.3	5.0455e-11	0	7873.31	1
801	105.136	1095.37	77916	18083	77916	1	105.152	0.204231	4	2.7895e-05	58.3364	0	1095.37	2.7895e-05	0	None	None
802	73.6763	4976.97	77915	12349	77915	1	73.7325	0.117653	4	0.67425	265.113	-1	4976.97	0.0029952	0	4977.97	1
803	37.9018	4935.94	77873	6052	22478	1	37.9035	0.0650229	9	3.7349e-10	262.874	0	4935.94	3.7349e-10	0	None	None
804	76.1858	4142.69	77865	12871	30979	1	76.1523	0.0978731	2	3.6503e-06	220.628	0	4142.69	3.6503e-06	0	None	None
805	92.0681	5119.12	77826	15773	15531	1	92.1296	0.177748	2	0.0014241	272.63	0	5119.12	0.0014241	0	None	None
806	89.2555	5537.25	77492	15170	47144	1	89.2409	0.0921333	10	1.0767e-06	294.898	0	5537.25	1.0767e-06	0	None	None
807	66.3802	7678.26	77227	10880	22179	1	66.374	0.08125	13	8.6688e-05	408.976	-1	7678.26	1.7939e-12	0	7679.27	1
808	65.9467	3886.71	76829	10806	38300	1	65.9525	0.106599	7	2.0282e-06	206.995	0	3886.71	2.0282e-06	0	None	None
809	70.447	7890.31	76516	11645	6530	1	70.4782	0.0934328	10	3.7449e-12	420.216	0	7890.31	3.7449e-12	0	None	None
810	85.1085	4886.78	76375	14341	26418	1	85.1158	0.158743	6	2.3203e-11	260.256	0	4886.78	2.3203e-11	0	None	None
811	75.0916	3907.67	76088	12640	76088	1	75.1139	0.0890939	6	0.14427	208.165	-1	3907.67	1.0125e-05	0	3908.68	1
812	29.3252	4261.6	76011	4375	24938	1	29.3844	0.179787	6	2.7656e-08	226.961	0	4261.6	2.7656e-08	0	None	None
813	100.428	830.21	76002	17351	76002	1	100.445	0.111098	4	4.8656e-05	44.2146	0	830.21	4.8656e-05	0	None	None
814	68.8441	7726.24	75836	11330	18603	1	68.8319	0.0811379	11	5.1741e-05	411.531	-1	7726.24	3.6776e-11	0	7727.24	1
815	72.713	4250.85	75810	12111	30862	1	72.6808	0.0908083	7	2.3408e-07	226.388	0	4250.85	2.3408e-07	0	None	None
816	68.7483	7599.21	75700	11309	20709	1	68.7513	0.0780892	5	7.2262e-05	404.766	-1	7599.21	5.2266e-11	0	7600.21	1
817	30.823	4178.56	75686	4731	31708	1	30.8477	0.186389	4	2.7005e-05	222.538	0	4178.56	2.7005e-05	0	None	None
818	88.7345	4916.82	75221	15027	20035	1			0	1.2939e-07	261.856	1	4917.83	4.4252e-08	0	None	None
819	30.0686	3711.43	74986	4548	38703	1			0	8.4232e-06	197.66	0	3711.43	8.4232e-06	0	None	None
820	53.557	4131.65	74933	8543	33109	1	53.6124	0.165105	5	5.9649e-07	220.04	0	4131.65	5.9649e-07	0	None	None
821	59.2901	6383.71	74887	9631	14380	1	59.3124	0.137575	7	1.6649e-12	339.978	0	6383.71	1.6649e-12	0	None	None
822	30.3759	4294.65	74759	4616	31645	1	30.4449	0.146317	5	1.4155e-08	228.721	0	4294.65	1.4155e-08	0	None	None
823	69.9744	7749.22	74442	11555	19167	1	69.9773	0.0944646	11	0.0021	412.755	-1	7749.22	8.2929e-12	0	7750.23	1
824	73.9983	4467.75	74291	12432	37183	1	74.0257	0.113935	6	6.0649e-11	237.94	0	4467.75	6.0649e-11	0	None	None
825	83.3204	4774.12	74117	14023	19263	1	83.351	0.078242	13	1.7055e-12	254.256	0	4774.12	1.7055e-12	0	None	None
826	90.8271	4984.26	73859	15497	19578	1	90.8356	0.118172	8	8.4288e-11	265.448	0	4984.26	8.4288e-11	0	None	None
827	56.305	5392.2	73703	8977	20889	1	56.2885	0.0941691	10	1.2272e-09	287.173	0	5392.2	1.2272e-09	0	None	None
828	113.294	1820.44	73315	19567	73315	1			0	0.0097956	96.9513	0	1820.44	0.0097956	0	None	None
829	66.4838	7040.05	73228	10903	8473	1	66.4645	0.0889298	11	2.2209e-06	374.933	0	7040.05	2.2209e-06	0	None	None
830	41.8351	3217.24	73134	6761	46565	1	41.836	0.0720873	7	1.4232e-06	171.341	0	3217.24	1.4232e-06	0	None	None
831	73.7934	4683.86	73086	12381	12044	1	73.7796	0.105814	2	0.00022058	249.449	0	4683.86	0.00022058	0	None	None
832	95.5633	1373.45	73045	16511	73045	1	95.6088	0.0936546	7	1.4261e-05	73.1463	0	1373.45	1.4261e-05	0	None	None
833	84.6482	4833.87	72953	14246	15301	1	84.6412	0.123758	10	1.1177e-11	257.438	0	4833.87	1.1177e-11	0	None	None
834	62.0227	6237.49	72833	10171	10764	1	62.0732	0.157331	7	2.4133e-10	332.191	0	6237.49	2.4133e-10	0	None	None
835	74.6327	4195.6	72795	12539	24904	1			0	9.3153e-12	223.446	0	4195.6	9.3153e-12	0	None	None
836	67.5694	8061.41	72453	11081	14386	1	67.5574	0.106732	12	0.00015361	429.381	-1	8061.41	3.8713e-13	0	8062.41	1
837	45.9885	4257.71	72442	7410	72442	1	45.9778	0.0847657	7	0.18036	226.807	-1	4257.71	4.7009e-06	0	4258.72	1
838	30.1729	2981.17	72145	4569	46422	1	30.1926	0.132411	3	0.00012455	158.768	0	2981.17	0.00012455	0	None	None
839	39.5076	4447.68	71999	6339	24292	1	39.5226	0.0617668	9	1.9376e-11	236.871	0	4447.68	1.9376e-11	0	None	None
840	37.8879	5040.84	71973	6050	6658	1	37.8761	0.113877	10	7.1431e-10	268.461	0	5040.84	7.1431e-10	0	None	None
841	31.0868	4178.56	71699	4802	18143	1	30.9881	0.200996	4	0.00020372	222.538	0	4178.56	0.00020372	0	None	None
842	29.5151	3545.27	71605	4423	36925	1	29.5236	0.0921478	7	4.1806e-10	188.811	0	3545.27	4.1806e-10	0	None	None
843	57.6371	6461.47	71558	9245	10417	1	57.6153	0.0965631	13	9.1593e-15	344.119	0	6461.47	9.1593e-15	0	None	None
844	89.2555	5180.32	71065	15170	32431	1	89.267	0.0795947	7	1.8213e-05	275.889	0	5180.32	1.8213e-05	0	None	None
845	56.9641	6413.52	70866	9116	11131	1	56.9483	0.0820435	13	8.8446e-12	341.566	0	6413.52	8.8446e-12	0	None	None
846	67.6833	820.375	70852	11102	70852	1	67.6693	0.076731	5	0.019879	43.6909	0	820.375	0.019879	0	None	None
847	60.0004	6073.42	70765	9793	10854	1	59.9925	0.151386	9	2.1108e-12	323.453	0	6073.42	2.1108e-12	0	None	None
848	107.488	1357.4	70633	18452	70633	1	107.494	0.108109	3	1.1649e-05	72.291	0	1357.4	1.1649e-05	0	None	None
849	55.0219	6434.65	70575	8751	31839	1	55.0463	0.0859619	10	0.0011541	342.744	-1	6434.65	1.6505e-12	0	6435.65	1
850	57.8089	6482.62	70574	9285	9256	1	57.8659	0.126116	10	3.6021e-10	345.246	0	6482.62	3.6021e-10	0	None	None
851	31.9922	4658.75	70238	5030	27167	1	31.9705	0.360471	3	5.144e-06	248.112	0	4658.75	5.144e-06	0	None	None
852	89.477	1112.17	70184	15234	70184	1	89.5097	0.0839385	4	0.00017793	59.2312	0	1112.17	0.00017793	0	None	None
853	36.0833	4696.82	70061	5734	28707	1	36.0764	0.15339	7	4.1065e-06	250.139	0	4696.82	4.1065e-06	0	None	None
854	92.0749	5813.57	69901	15775	15113	1	91.7731	0.669984	3	3.5691e-06	309.614	0	5813.57	3.5691e-06	0	None	None
855	58.5043	6149.29	69452	9447	10272	1	58.498	0.093993	9	3.1312e-05	327.494	1	6150.29	2.3233e-08	0	None	None
856	50.8319	4232.77	69200	8130	25151	1	50.8406	0.0875874	7	2.0925e-09	225.425	0	4232.77	2.0925e-09	0	None	None
857	27.0804	3697.42	69159	3897	33562	1			0	0.00039874	196.914	0	3697.42	0.00039874	0	None	None
858	40.3585	5803.26	69101	6512	14919	1	40.3713	0.0892737	9	1.064e-09	309.065	0	5803.26	1.064e-09	0	None	None
859	72.713	5371.33	68806	12111	16125	1	72.6981	0.0969724	8	5.924e-10	286.062	0	5371.33	5.924e-10	0	None	None
860	89.2555	4409.98	68587	15170	20314	1	89.2389	0.118727	6	1.6711e-06	234.863	0	4409.98	1.6711e-06	0	None	None
861	94.2444	5494.43	68500	16233	10905	1	94.2692	0.120991	7	3.6635e-07	292.618	0	5494.43	3.6635e-07	0	None	None
862	57.5353	6554.61	68281	9221	9117	1	57.5139	0.0813303	10	2.0658e-12	349.08	0	6554.61	2.0658e-12	0	None	None
863	101.702	1042.46	68136	17555	68136	1	101.714	0.128682	5	0.0013273	55.5185	0	1042.46	0.0013273	0	None	None
864	71.4418	4622.84	67964	11864	26865	1	71.4612	0.0860829	7	5.5372e-11	246.2	0	4622.84	5.5372e-11	0	None	None
865	62.6874	5666.27	67946	10282	12109	1	62.6947	0.0916976	9	7.6798e-10	301.769	0	5666.27	7.6798e-10	0	None	None
866	60.708	6440.37	67859	9937	10678	1	60.6911	0.110082	4	1.6955e-12	342.996	0	6440.37	1.6955e-12	0	None	None
867	98.2087	5672.27	67809	16929	10417	1	98.2031	0.130353	15	3.2237e-06	302.089	1	5673.27	1.0905e-07	0	None	None
868	60.6633	3645.53	67440	9925	44689	1	60.6654	0.0901269	6	0.0010306	194.15	0	3645.53	0.0010306	0	None	None
869	68.5257	4364.92	67336	11265	14427	1	68.4875	0.132706	7	6.3816e-11	232.463	0	4364.92	6.3816e-11	0	None	None
870	94.6505	5381.18	67318	16325	6957	1	94.6581	0.116472	5	1.3735e-06	286.587	1	5382.19	1.0737e-09	0	None	None
871	115.026	1300.27	67127	20038	67127	1	115.072	0.131258	4	0.017891	69.249	0	1300.27	0.017891	0	None	None
872	29.6442	3764.34	67006	4452	25971	1	29.5434	0.299131	4	6.6351e-12	200.478	0	3764.34	6.6351e-12	0	None	None
873	108.044	811.1	66996	18547	66996	1			0	5.5785e-06	43.1969	0	811.1	5.5785e-06	0	None	None
874	58.0327	6117.48	66775	9331	7703	1	58.0025	0.125543	8	4.1801e-09	325.8	0	6117.48	4.1801e-09	0	None	None
875	56.2037	6030.42	66321	8959	11601	1	56.183	0.0883207	10	1.3939e-12	321.163	0	6030.42	1.3939e-12	0	None	None
876	27.7693	4187.48	66043	4020	30718	1	27.7463	0.194745	9	2.7471e-09	223.013	0	4187.48	2.7471e-09	0	None	None
877	91.5344	4525.98	65942	15648	21761	1	91.5664	0.0948236	9	8.631e-10	241.041	0	4525.98	8.631e-10	0	None	None
878	49.8777	4129.71	65832	7993	65832	1	49.8971	0.0652181	6	0.036242	219.99	-1	4129.71	5.8864e-09	0	4130.72	1
879	31.5349	3984.52	65814	4920	24445	1	31.5233	0.117992	7	3.103e-05	212.204	0	3984.52	3.103e-05	0	None	None
880	69.1158	8045.25	65760	11388	3152	1	69.0907	0.0636256	14	3.6477e-10	428.467	1	8046.26	3.4852e-10	0	None	None
881	92.1255	5470.41	65625	15788	49083	1	92.1013	0.0629474	1	0.040222	291.392	-1	5470.41	7.9307e-05	0	5471.41	1
882	85.0916	4665.96	65207	14336	22597	1	85.0714	0.141955	10	2.2681e-09	248.496	0	4665.96	2.2681e-09	0	None	None
883	72.938	6429.72	65204	12162	9543	1	72.9248	0.0848482	9	4.4301e-12	342.429	0	6429.72	4.4301e-12	0	None	None
884	83.5285	4680.97	65189	14060	20519	1	83.5037	0.0753321	13	2.4132e-12	249.295	0	4680.97	2.4132e-12	0	None	None
885	72.8409	4830.91	65181	12140	28782	1	72.8706	0.129506	6	4.0898e-05	257.281	0	4830.91	4.0898e-05	0	None	None
886	84.3242	5199.01	65090	14183	21476	1			0	9.0838e-11	276.884	0	5199.01	9.0838e-11	0	None	None
887	56.9782	5514.21	64820	9118	11982	1	57.015	0.0962899	9	3.9669e-09	293.671	0	5514.21	3.9669e-09	0	None	None
888	59.2185	6256.68	64738	9613	12060	1	59.1821	0.110974	10	3.4604e-10	333.213	0	6256.68	3.4604e-10	0	None	None
889	51.5268	4838.85	64714	8237	16570	1	51.5114	0.0790685	8	3.1863e-12	257.704	0	4838.85	3.1863e-12	0	None	None
890	71.1762	4123.75	64593	11805	28958	1	71.1271	0.125762	6	2.4761e-08	219.619	0	4123.75	2.4761e-08	0	None	None
891	99.6379	1370.45	64593	17226	64593	1	99.6493	0.0886828	8	1.5773e-06	72.9862	0	1370.45	1.5773e-06	0	None	None
892	69.8614	5861.56	64538	11534	14380	1	69.8253	0.104914	9	1.4537e-08	312.17	0	5861.56	1.4537e-08	0	None	None
893	68.2284	7458.12	64435	11209	25195	1	68.2601	0.0913943	11	0.00092932	397.252	-1	7458.12	2.8814e-10	0	7459.13	1
894	46.2251	4217.48	64402	7448	26005	1	46.2337	0.0805599	9	2.9284e-11	224.611	0	4217.48	2.9284e-11	0	None	None
895	74.8924	4195.6	64197	12596	21282	1	74.8499	0.21245	6	8.4744e-08	223.446	0	4195.6	8.4744e-08	0	None	None
896	56.839	6778.65	64168	9093	8406	1	56.8456	0.081092	12	4.6286e-10	361.012	0	6778.65	4.6286e-10	0	None	None
897	52.7805	4941.92	63753	8428	8395	1	52.766	0.109953	12	1.7785e-12	263.193	0	4941.92	1.7785e-12	0	None	None
898	55.818	6064.54	63675	8888	9562	1	55.7677	0.115786	9	1.6303e-12	322.98	0	6064.54	1.6303e-12	0	None	None
899	30.5122	4367.66	63576	4649	15734	1	30.428	0.299091	7	8.2502e-08	232.609	0	4367.66	8.2502e-08	0	None	None
900	69.9053	6080.63	63537	11542	27966	1	69.8061	0.218365	9	0.0043908	323.891	-1	6080.63	1.2048e-09	0	6081.63	1
901	104.615	812.108	63279	17997	63279	1			0	1.0762e-06	43.2506	0	812.108	1.0762e-06	0	None	None
902	70.9674	3997.66	63044	11764	24342	1	70.9548	0.0892474	7	1.482e-06	212.904	0	3997.66	1.482e-06	0	None	None
903	66.3316	4322.73	62937	10871	25786	1	66.2913	0.170068	5	2.9638e-12	230.217	0	4322.73	2.9638e-12	0	None	None
904	98.8672	1763.52	62879	17079	62879	1			0	0.094937	93.9202	0	1763.52	0.094937	0	None	None
905	93.0124	5248.16	62841	16011	10648	1			0	2.7429e-09	279.502	0	5248.16	2.7429e-09	0	None	None
906	95.7477	5049.19	62671	16536	9232	1			0	1.1692e-08	268.905	0	5049.19	1.1692e-08	0	None	None
907	31.4235	4421.67	62493	4893	22992	1	31.4252	0.153352	6	1.8017e-12	235.486	0	4421.67	1.8017e-12	0	None	None
908	30.3485	3818.35	62413	4609	37970	1	30.3351	0.0717688	6	2.9663e-12	203.355	0	3818.35	2.9663e-12	0	None	None
909	43.4408	4352.63	61943	7003	26589	1	43.4549	0.0796182	9	9.0093e-09	231.809	0	4352.63	9.0093e-09	0	None	None
910	88.9071	4828.02	61834	15073	12093	1	88.7878	0.257909	10	2.1631e-05	257.127	0	4828.02	2.1631e-05	0	None	None
911	69.047	8138.4	61668	11376	20214	1	69.0415	0.0699652	11	5.9549e-05	433.482	-1	8138.4	1.6329e-12	0	8139.41	1
912	58.4499	6623.71	61647	9433	11359	1	58.4438	0.117062	9	7.9278e-09	352.76	0	6623.71	7.9278e-09	0	None	None
913	91.0597	5111.29	61507	15544	15896	1	91.0294	0.123484	8	7.5366e-09	272.213	0	5111.29	7.5366e-09	0	None	None
914	75.9578	5104.72	61499	12806	35810	1	75.9713	0.0872482	9	3.0349e-05	271.863	0	5104.72	3.0349e-05	0	None	None
915	69.7214	4941.19	61302	11500	20101	1	69.7011	0.0869778	8	1.9584e-11	263.154	0	4941.19	1.9584e-11	0	None	None
916	70.5647	4227.6	61285	11669	23390	1	70.6032	0.128662	7	2.8936e-11	225.15	0	4227.6	2.8936e-11	0	None	None
917	68.3504	7092.99	61255	11234	13065	1	68.3689	0.102096	9	1.7548e-12	377.753	0	7092.99	1.7548e-12	0	None	None
918	60.0745	6773.72	61221	9810	18745	1	60.0911	0.148882	10	0.00076165	360.802	-1	6773.72	4.7907e-11	0	6774.72	1
919	31.1705	3796.13	61189	4824	23073	1	31.1937	0.0924393	13	5.1937e-09	202.171	0	3796.13	5.1937e-09	0	None	None
920	47.4186	3639.38	61159	7626	34355	1	47.4152	0.0692985	9	6.046e-09	193.823	0	3639.38	6.046e-09	0	None	None
921	56.3989	5898.42	61110	8996	12637	1	56.3939	0.0865832	9	5.2948e-10	314.133	0	5898.42	5.2948e-10	0	None	None
922	89.6529	4898.03	61067	15284	18229	1	89.6796	0.103952	9	6.6254e-09	260.855	0	4898.03	6.6254e-09	0	None	None
923	81.8544	4321.96	60983	13804	13638	1	81.8729	0.0784166	8	1.5253e-07	230.175	0	4321.96	1.5253e-07	0	None	None
924	66.4457	7313.13	60928	10895	18481	1	66.4233	0.0686296	11	0.00063466	389.53	-1	7313.13	3.77e-09	0	7314.13	1
925	46.2251	5577.19	60704	7448	17038	1	46.2359	0.0993183	9	1.5311e-08	297.026	0	5577.19	1.5311e-08	0	None	None
926	27.0874	3020.06	60696	3898	40068	1	27.115	0.112495	6	3.929e-05	160.84	0	3020.06	3.929e-05	0	None	None
927	68.3435	3467.51	60627	11232	21778	1	68.3539	0.0839073	6	4.7037e-07	184.67	0	3467.51	4.7037e-07	0	None	None
928	44.2153	3614.16	60528	7128	30013	1	44.2294	0.0666597	9	4.0741e-07	192.48	0	3614.16	4.0741e-07	0	None	None
929	30.7252	3763.17	60521	4707	33770	1	30.7135	0.0928109	9	2.0825e-10	200.416	0	3763.17	2.0825e-10	0	None	None
930	100.4	5420.39	60391	17347	9869	1			0	8.9631e-11	288.675	0	5420.39	8.9631e-11	0	None	None
931	87.7359	5123.22	60380	14801	19290	1	87.7448	0.129795	8	1.7343e-08	272.848	0	5123.22	1.7343e-08	0	None	None
932	58.6067	6368.43	60263	9477	1311	1	58.5812	0.10718	12	0.00017309	339.164	1	6369.43	1.3626e-11	0	None	None
933	97.9681	5526.21	60254	16882	10711	1	97.95	0.122476	16	3.6398e-11	294.311	0	5526.21	3.6398e-11	0	None	None
934	29.4091	4385.43	60210	4398	20426	1	29.3171	0.275966	8	2.9471e-13	233.556	0	4385.43	2.9471e-13	0	None	None
935	56.0981	5810.23	60163	8941	13775	1	56.1096	0.0820272	9	3.8303e-14	309.437	0	5810.23	3.8303e-14	0	None	None
936	40.0878	4707.78	60101	6462	20500	1	40.0396	0.109216	9	9.7383e-10	250.723	0	4707.78	9.7383e-10	0	None	None
937	68.7483	4105.61	59908	11309	25428	1	68.7548	0.0977069	10	2.075e-10	218.653	0	4105.61	2.075e-10	0	None	None
938	88.3155	4234.88	59881	14925	29116	1	88.2714	0.0757158	8	4.3644e-05	225.538	0	4234.88	4.3644e-05	0	None	None
939	92.559	5486.38	59718	15908	17168	1	92.4745	0.149112	9	9.175e-09	292.189	0	5486.38	9.175e-09	0	None	None
940	66.9558	4172.67	59704	10980	21478	1	66.9666	0.105201	8	3.6595e-10	222.225	0	4172.67	3.6595e-10	0	None	None
941	98.9663	5526.21	59534	17105	28199	1	98.8922	0.203825	3	6.5716e-09	294.31	0	5526.21	6.5716e-09	0	None	None
942	49.3678	4242.7	59531	7915	20612	1	49.3373	0.0783698	7	3.9408e-07	225.954	0	4242.7	3.9408e-07	0	None	None
943	64.8603	5418.18	59452	10639	13929	1	64.8337	0.117653	9	1.3088e-10	288.557	0	5418.18	1.3088e-10	0	None	None
944	55.6592	6702.76	59412	8856	25168	1	55.6757	0.0900732	10	0.0023182	357.024	-1	6702.76	2.0119e-12	0	6703.77	1
945	98.8088	1627.74	59324	17063	49952	1			0	0.0070687	86.6888	0	1627.74	0.0070687	0	None	None
946	60.6703	6533.52	59295	9926	24318	1	60.632	0.122295	8	8.9453e-06	348.01	-1	6533.52	7.4139e-10	0	6534.52	1
947	59.4659	5493.08	59180	9672	10196	1	59.5027	0.123728	8	4.7496e-09	292.546	0	5493.08	4.7496e-09	0	None	None
948	74.8993	4688	59171	12597	15371	1	74.9097	0.0878622	6	3.6635e-09	249.67	0	4688	3.6635e-09	0	None	None
949	27.619	3478.34	59109	3993	31137	1	27.6099	0.10201	5	8.863e-07	185.247	0	3478.34	8.863e-07	0	None	None
950	39.8672	5051	59087	6409	18005	1	39.8424	0.0727041	8	1.5928e-08	269.002	0	5051	1.5928e-08	0	None	None
951	49.1953	3184.33	59071	7882	39716	1	49.2097	0.0808265	7	2.5456e-07	169.588	0	3184.33	2.5456e-07	0	None	None
952	36.9971	4823.85	59022	5898	15001	1			0	9.0265e-08	256.905	0	4823.85	9.0265e-08	0	None	None
953	56.839	6506.67	58894	9093	8430	1	56.8424	0.0756671	10	1.4281e-10	346.527	0	6506.67	1.4281e-10	0	None	None
954	34.3648	3383.53	58872	5464	31781	1	34.364	0.0604879	7	8.1975e-08	180.197	0	3383.53	8.1975e-08	0	None	None
955	61.853	5454.22	58844	10140	11282	1	61.8413	0.111311	7	3.3196e-12	290.476	0	5454.22	3.3196e-12	0	None	None
956	76.8519	815.214	58661	13000	58661	1			0	0.0019778	43.416	1	816.217	0.0008025	0	None	None
957	49.2025	3833.54	58525	7884	29898	1	49.2141	0.0875228	7	2.9421e-07	204.164	0	3833.54	2.9421e-07	0	None	None
958	74.6257	4272.8	58374	12538	21906	1	74.6368	0.0949382	7	5.4309e-09	227.557	0	4272.8	5.4309e-09	0	None	None
959	91.0665	4944.02	58325	15545	15217	1	91.0636	0.1196	15	2.5735e-09	263.305	0	4944.02	2.5735e-09	0	None	None
960	69.9121	5768.41	58248	11543	13145	1	69.9235	0.110192	9	4.0272e-11	307.209	0	5768.41	4.0272e-11	0	None	None
961	31.2117	3790.23	58214	4836	11339	1	31.1892	0.0911453	5	1.0722e-05	201.857	0	3790.23	1.0722e-05	0	None	None
962	92.4658	5517.37	58208	15882	3647	1	92.4362	0.258773	7	0.0018393	293.84	0	5517.37	0.0018393	0	None	None
963	30.4543	4261.59	58144	4633	28118	1			0	0.00050132	226.96	0	4261.59	0.00050132	0	None	None
964	78.2391	4198.77	58119	13224	21646	1	78.2219	0.111653	7	3.6151e-07	223.615	0	4198.77	3.6151e-07	0	None	None
965	44.2288	4326.77	58062	7130	26166	1	44.1899	0.10055	7	2.6953e-06	230.431	0	4326.77	2.6953e-06	0	None	None
966	60.6324	6914.81	58028	9916	4071	1	60.6112	0.137744	9	1.5954e-10	368.263	0	6914.81	1.5954e-10	0	None	None
967	33.0966	4328.52	58015	5263	31143	1	33.0797	0.100128	10	7.8407e-12	230.525	0	4328.52	7.8407e-12	0	None	None
968	48.1683	5868.29	57950	7735	14099	1	48.1496	0.109455	10	6.4959e-13	312.529	0	5868.29	6.4959e-13	0	None	None
969	63.6797	4922.96	57770	10443	21537	1	63.7076	0.0996431	8	4.3645e-08	262.183	0	4922.96	4.3645e-08	0	None	None
970	98.8672	1809.53	57698	17079	57698	1			0	0.0434	96.3704	0	1809.53	0.0434	0	None	None
971	34.884	3383.53	57601	5544	30272	1	34.8855	0.0658675	7	4.8386e-08	180.197	0	3383.53	4.8386e-08	0	None	None
972	39.8603	4667.55	57548	6407	4201	1	39.871	0.0622358	18	1.7532e-12	248.581	0	4667.55	1.7532e-12	0	None	None
973	59.198	6529.76	57347	9610	10957	1	59.2273	0.10844	8	1.7379e-11	347.757	0	6529.76	1.7379e-11	0	None	None
974	75.6913	5164.06	57329	12744	12608	1			0	2.6885e-08	275.023	0	5164.06	2.6885e-08	0	None	None
975	63.5735	5194.95	57304	10426	15278	1	63.5859	0.16545	6	6.3997e-11	276.668	0	5194.95	6.3997e-11	0	None	None
976	77.6702	4563.9	57245	13135	22326	1	77.7184	0.142959	8	2.8377e-10	243.061	0	4563.9	2.8377e-10	0	None	None
977	92.0749	5126.07	56991	15775	20448	1	92.0689	0.140829	6	8.7248e-06	273	0	5126.07	8.7248e-06	0	None	None
978	94.2165	5601.35	56968	16227	37155	1	94.1994	0.121489	10	1.7892e-05	298.366	-1	5601.35	3.0383e-06	0	5602.36	1
979	58.4499	6242.43	56721	9433	12357	1	58.441	0.0990552	8	6.7731e-09	332.454	0	6242.43	6.7731e-09	0	None	None
980	38.3618	4363.78	56700	6143	25476	1	38.326	0.114551	7	5.1148e-09	232.402	0	4363.78	5.1148e-09	0	None	None
981	69.7999	2698.73	56627	11520	56627	1			0	0.2685	143.78	-1	2698.73	0.067957	0	2699.74	1
982	30.6183	1215.6	56467	4677	56467	1	30.6021	0.113149	4	2.4581e-05	64.7393	0	1215.6	2.4581e-05	0	None	None
983	31.1334	3346.3	56459	4814	27103	1	31.1798	0.147466	4	0.00035794	178.214	0	3346.3	0.00035794	0	None	None
984	65.2964	6317.53	56377	10706	28550	1	65.285	0.117615	10	0.0017741	336.507	-1	6317.53	2.0803e-12	0	6318.53	1
985	29.8036	3452.12	56376	4491	36086	1	29.8	0.0887315	8	6.2223e-09	183.85	0	3452.12	6.2223e-09	0	None	None
986	59.1391	6219.51	56237	9596	8416	1	59.0887	0.0909254	8	3.4764e-08	331.233	0	6219.51	3.4764e-08	0	None	None
987	31.722	4585.74	56100	4968	56100	1	31.7199	0.103622	7	0.2541	244.277	-1	4585.74	0.00015075	0	4586.74	1
988	74.8696	4960.98	55971	12590	16018	1	74.8373	0.196427	6	4.9699e-08	264.208	0	4960.98	4.9699e-08	0	None	None
989	85.302	4792.99	55970	14383	22705	1	85.315	0.128082	6	1.6073e-10	255.261	0	4792.99	1.6073e-10	0	None	None
990	58.8458	7069.75	55905	9543	6495	1	58.8268	0.0968773	12	5.8342e-12	376.515	0	7069.75	5.8342e-12	0	None	None
991	57.7124	5782.32	55859	9263	13244	1	57.7247	0.128142	9	1.8784e-10	307.95	0	5782.32	1.8784e-10	0	None	None
992	36.4703	4291.45	55810	5810	21432	1	36.4923	0.0696942	15	1.9924e-12	228.551	0	4291.45	1.9924e-12	0	None	None
993	101.729	1095.37	55643	17561	55643	1	101.716	0.138447	4	7.8914e-06	58.3364	0	1095.37	7.8914e-06	0	None	None
994	73.6593	4319.44	55602	12344	19582	1	73.6542	0.0894783	6	0.0036562	230.041	0	4319.44	0.0036562	0	None	None
995	28.8878	3857.49	55594	4261	21886	1	28.8712	0.0964066	5	5.1392e-07	205.439	0	3857.49	5.1392e-07	0	None	None
996	94.6132	5292.37	55565	16316	12676	1	94.6457	0.10366	4	9.4021e-05	281.857	0	5292.37	9.4021e-05	0	None	None
997	75.9408	4982.92	55562	12801	6994	1	75.9608	0.0784906	10	2.2754e-05	265.376	0	4982.92	2.2754e-05	0	None	None
998	77.0632	815.214	55422	13036	55422	1			0	4.1638e-05	43.416	0	815.214	4.1638e-05	0	None	None
999	93.691	5448.43	55417	16132	6460	1			0	1.5605e-07	290.168	0	5448.43	1.5605e-07	0	None	None
1000	39.0803	5346.01	55302	6257	19592	1	39.0951	0.0639707	11	1.1922e-11	284.713	0	5346.01	1.1922e-11	0	None	None
1001	84.8047	4979.93	55218	14277	18259	1	84.809	0.137117	10	1.7732e-10	265.217	0	4979.93	1.7732e-10	0	None	None
1002	39.9873	5364.01	55172	6438	18274	1	39.9881	0.0732465	11	3.5869e-12	285.672	0	5364.01	3.5869e-12	0	None	None
1003	56.7598	6871.8	55097	9073	7038	1	56.7574	0.0804896	11	8.3477e-11	365.972	0	6871.8	8.3477e-11	0	None	None
1004	38.8348	5147.03	55008	6217	15382	1	38.8367	0.0663992	8	1.7463e-07	274.116	0	5147.03	1.7463e-07	0	None	None
1005	107.515	2028.71	54966	18458	35952	1	107.493	0.079479	6	0.00066879	108.044	0	2028.71	0.00066879	0	None	None
1006	92.4658	5544.3	54961	15882	17537	1	92.4718	0.107984	4	0.17085	295.327	-1	5544.3	0.065681	0	5545.3	1
1007	30.8724	4367.66	54932	4745	20712	1	30.8253	0.123041	2	2.2347e-05	232.609	0	4367.66	2.2347e-05	0	None	None
1008	47.4852	3603.52	54903	7636	26798	1	47.4904	0.08846	6	1.8548e-05	191.913	0	3603.52	1.8548e-05	0	None	None
1009	65.7691	7410.15	54838	10775	19720	1	65.7941	0.0854501	12	0.0001529	394.697	-1	7410.15	3.1459e-12	0	7411.15	1
1010	34.5067	3730.52	54734	5485	33407	1	34.4968	0.0759299	7	3.9599e-07	198.677	0	3730.52	3.9599e-07	0	None	None
1011	63.8941	4314.77	54519	10481	22165	1	63.9229	0.0781884	7	5.167e-06	229.793	0	4314.77	5.167e-06	0	None	None
1012	32.4474	4310.65	54421	5140	21584	1			0	0.00078216	229.573	0	4310.65	0.00078216	0	None	None
1013	38.8878	5032.99	54396	6226	15637	1	38.8731	0.0661159	9	3.9768e-09	268.043	0	5032.99	3.9768e-09	0	None	None
1014	75.9861	2098.31	54392	12814	32351	1			0	0.0077432	111.75	0	2098.31	0.0077432	0	None	None
1015	36.4424	4603.67	54364	5804	20124	1	36.3288	0.244834	9	1.7406e-12	245.179	0	4603.67	1.7406e-12	0	None	None
1016	70.4401	4489.82	54319	11644	15514	1	70.4498	0.141553	7	2.1507e-07	239.115	0	4489.82	2.1507e-07	0	None	None
1017	59.7158	6699.68	54271	9729	16685	1	59.7603	0.123056	7	0.0067695	356.86	-1	6699.68	1.0301e-09	0	6700.69	1
1018	55.6382	6482.58	54249	8852	11730	1	55.6644	0.0808977	9	7.4218e-14	345.244	0	6482.58	7.4218e-14	0	None	None
1019	84.5056	5292.16	54148	14218	8763	1	84.4657	0.240374	8	2.8337e-11	281.845	0	5292.16	2.8337e-11	0	None	None
1020	74.8924	4647.77	54074	12596	14093	1	74.9088	0.072173	7	2.6012e-11	247.527	0	4647.77	2.6012e-11	0	None	None
1021	76.1217	4878.82	53999	12854	14588	1	76.0922	0.139468	11	0.15773	259.832	2	4880.83	2.2759e-06	0	None	None
1022	86.1802	5012.3	53924	14544	15097	1	86.2079	0.0842946	2	6.6681e-10	266.941	0	5012.3	6.6681e-10	0	None	None
1023	74.661	6173.62	53891	12543	10972	1	74.6994	0.111036	6	1.3725e-08	328.79	0	6173.62	1.3725e-08	0	None	None
1024	85.265	4484.02	53890	14376	21936	1	85.2834	0.103406	6	0.0029108	238.806	0	4484.02	0.0029108	0	None	None
1025	38.2256	4443.78	53856	6113	19822	1	38.2262	0.0624024	8	2.5716e-08	236.663	0	4443.78	2.5716e-08	0	None	None
1026	30.8821	4019.55	53821	4748	21971	1	30.881	0.286012	1	0.0094717	214.07	0	4019.55	0.0094717	0	None	None
1027	107.561	1095.37	53799	18466	53799	1	107.503	0.152053	4	7.4188e-09	58.3364	0	1095.37	7.4188e-09	0	None	None
1028	106.842	1029.41	53611	18344	53611	1	106.821	0.142925	4	7.8591e-06	54.8233	0	1029.41	7.8591e-06	0	None	None
1029	46.6132	3177.31	53541	7513	25997	1	46.5799	0.0804949	6	3.1077e-06	169.215	0	3177.31	3.1077e-06	0	None	None
1030	39.7047	4873.95	53461	6373	20655	1	39.7023	0.0890148	9	9.7123e-09	259.573	0	4873.95	9.7123e-09	0	None	None
1031	67.5767	3978.55	53374	11082	22753	1	67.5578	0.0853656	9	5.3937e-10	211.886	0	3978.55	5.3937e-10	0	None	None
1032	62.5232	6031.4	53353	10255	17951	1	62.5093	0.100243	9	2.2124e-10	321.215	0	6031.4	2.2124e-10	0	None	None
1033	61.2151	4485.8	53281	10038	18776	1	61.1945	0.122536	7	4.3649e-07	238.901	0	4485.8	4.3649e-07	0	None	None
1034	77.7298	815.214	53266	13146	53266	1			0	0.0005553	43.416	0	815.214	0.0005553	0	None	None
1035	41.1572	5270.87	53153	6643	14910	1	41.1385	0.0720076	13	5.3402e-14	280.711	0	5270.87	5.3402e-14	0	None	None
1036	72.7997	6794.85	52989	12129	21789	1	72.7831	0.0900591	9	0.024534	361.928	-1	6794.85	6.0768e-08	0	6795.85	1
1037	70.7181	4573.93	52972	11705	14216	1	70.7081	0.0812472	9	2.0353e-11	243.595	0	4573.93	2.0353e-11	0	None	None
1038	94.0419	5195.24	52897	16194	11644	1			0	4.0139e-11	276.684	0	5195.24	4.0139e-11	0	None	None
1039	58.6201	6750.73	52844	9481	9592	1	58.633	0.121547	9	9.0567e-09	359.525	0	6750.73	9.0567e-09	0	None	None
1040	67.4474	7754.16	52771	11064	5210	1	67.4526	0.0786116	14	2.1286e-12	412.964	0	7754.16	2.1286e-12	0	None	None
1041	31.205	3717.27	52645	4834	3343	1	31.1962	0.0958351	8	0.78853	197.972	2	3719.28	0.029122	0	None	None
1042	94.2097	5448.42	52539	16226	26495	1	94.0459	0.368071	2	0.0014699	290.221	-1	5448.42	0.00049483	0	5449.43	1
1043	40.761	4033.62	52503	6574	25211	1	40.7613	0.10757	3	7.1937e-09	214.819	0	4033.62	7.1937e-09	0	None	None
1044	51.8377	3978.61	52467	8289	19803	1	51.8125	0.113885	6	1.0402e-06	211.889	0	3978.61	1.0402e-06	0	None	None
1045	75.0355	4867.83	52441	12627	17117	1	75.0313	0.202141	9	1.6598e-11	259.247	0	4867.83	1.6598e-11	0	None	None
1046	111.91	1792.41	52350	19268	38347	1			0	0.0022549	95.4585	0	1792.41	0.0022549	0	None	None
1047	73.2121	815.212	52291	12230	52291	1			0	0.0001595	43.4159	0	815.212	0.0001595	0	None	None
1048	93.8739	815.214	52153	16165	52153	1			0	2.9371e-05	43.416	0	815.214	2.9371e-05	0	None	None
1049	73.3928	4173.69	52138	12274	13169	1	73.3707	0.110431	6	0.0037944	222.279	1	4174.69	1.0864e-05	0	None	None
1050	89.8558	5333.37	51778	15327	12053	1	89.8504	0.109639	9	5.5161e-13	284.04	0	5333.37	5.5161e-13	0	None	None
1051	41.199	5821.27	51771	6649	12529	1	41.1945	0.0934707	9	1.4927e-08	310.024	0	5821.27	1.4927e-08	0	None	None
1052	76.1121	4922.75	51722	12851	27542	1	76.0901	0.104745	5	0.00067044	262.172	0	4922.75	0.00067044	0	None	None
1053	73.6763	4233.55	51521	12349	37278	1	73.6257	0.0967023	8	0.016261	225.521	-1	4233.55	0.014745	0	4234.56	1
1054	47.6975	6233.42	51432	7668	31698	1	47.6942	0.13318	9	0.018692	332.028	-1	6233.42	2.381e-09	0	6234.42	1
1055	68.1162	7530.11	51431	11182	17833	1	68.1132	0.0733635	12	2.5361e-05	401.086	-1	7530.11	7.3339e-10	0	7531.11	1
1056	88.5771	5048.19	51417	14993	36726	1	88.5295	0.173369	6	0.13835	268.906	-1	5048.19	1.02e-06	0	5049.19	1
1057	70.8039	3957.42	51351	11726	25134	1	70.7992	0.091464	11	4.2782e-12	210.761	0	3957.42	4.2782e-12	0	None	None
1058	59.9284	5634.17	51349	9776	8502	1	59.9201	0.118387	11	3.6927e-12	300.06	0	5634.17	3.6927e-12	0	None	None
1059	114.439	1758.22	51239	19917	28135	1	114.41	0.130603	6	0.00050928	93.6377	0	1758.22	0.00050928	0	None	None
1060	33.2258	3290.25	51192	5285	25021	1	33.2382	0.0616648	7	6.3279e-08	175.229	0	3290.25	6.3279e-08	0	None	None
1061	73.9478	4883.82	51025	12422	14413	1	73.8956	0.117078	9	2.5116e-07	260.098	0	4883.82	2.5116e-07	0	None	None
1062	60.0813	5541.03	50993	9811	14234	1	60.0409	0.119651	12	2.8903e-10	295.099	0	5541.03	2.8903e-10	0	None	None
1063	57.4948	6826.59	50911	9215	5850	1	57.5067	0.0796284	8	1.2881e-07	363.565	1	6827.6	1.1381e-08	0	None	None
1064	41.0166	5364.01	50838	6618	17820	1	41.0024	0.096936	11	4.4426e-12	285.672	0	5364.01	4.4426e-12	0	None	None
1065	57.6302	5562.15	50711	9243	24242	1	57.6228	0.118851	10	0.0003089	296.278	-1	5562.15	2.7587e-09	0	5563.15	1
1066	71.3144	3780.58	50690	11837	50690	1	71.3241	0.0814262	7	0.00092474	201.397	-1	3780.58	0.00031812	0	3781.59	1
1067	72.8614	815.214	50599	12144	50599	1	72.8484	0.0784857	4	0.0052088	43.416	0	815.214	0.0052088	0	None	None
1068	29.3554	3857.49	50533	4384	33569	1	29.3337	0.195798	3	0.0003152	205.439	0	3857.49	0.0003152	0	None	None
1069	95.0478	5102.1	50493	16406	15683	1	94.6102	0.374456	1	7.6918e-09	271.723	0	5102.1	7.6918e-09	0	None	None
1070	104.202	811.101	50331	17932	50331	1	104.169	0.0985098	5	1.2934e-07	43.197	0	811.101	1.2934e-07	0	None	None
1071	67.5521	7389.02	50330	11078	5075	1	67.5393	0.0810134	15	4.9842e-12	393.519	0	7389.02	4.9842e-12	0	None	None
1072	59.2355	5858.22	50324	9618	14310	1	59.2574	0.0957028	6	1.6262e-12	311.992	0	5858.22	1.6262e-12	0	None	None
1073	56.642	5440.14	50302	9050	11305	1	56.6251	0.0969938	9	2.976e-09	289.727	0	5440.14	2.976e-09	0	None	None
1074	32.0866	4638.64	50257	5054	23803	1	32.0852	0.183865	4	6.2302e-09	247.041	0	4638.64	6.2302e-09	0	None	None
1075	66.422	7458.09	50216	10890	22099	1	66.4104	0.0694719	13	1.9129e-05	397.25	-1	7458.09	4.8629e-12	0	7459.1	1
1076	60.1021	6766.85	50216	9816	27408	1	60.1071	0.117733	7	0.064577	360.436	-1	6766.85	4.3245e-07	0	6767.85	1
1077	68.1913	7437.96	50079	11201	11810	1	68.1685	0.0613255	14	2.332e-12	396.125	0	7437.96	2.332e-12	0	None	None
1078	73.8938	4174.69	50038	12409	17528	1	73.9027	0.0982852	6	1.1166e-08	222.332	0	4174.69	1.1166e-08	0	None	None
1079	64.2574	4127.88	50029	10541	22314	1	64.2386	0.103584	7	3.7627e-08	219.839	0	4127.88	3.7627e-08	0	None	None
1080	70.8995	815.213	49889	11749	49889	1			0	0.00047157	43.416	0	815.213	0.00047157	0	None	None
1081	55.7324	6337.63	49640	8870	6043	1	55.7575	0.083809	8	4.4668e-11	337.524	0	6337.63	4.4668e-11	0	None	None
1082	32.4678	4381.43	49522	5145	22287	1	32.3514	0.265222	10	1.6404e-12	233.343	0	4381.43	1.6404e-12	0	None	None
1083	88.4467	4828.02	49514	14959	8523	1	88.4497	0.12208	4	0.00078207	257.127	0	4828.02	0.00078207	0	None	None
1084	29.3622	3623.38	49394	4385	14611	1			0	2.5872e-05	192.971	0	3623.38	2.5872e-05	0	None	None
1085	69.9327	6353.72	49206	11547	16273	1	69.8137	0.199646	9	0.019929	338.435	-1	6353.72	4.5238e-11	0	6354.72	1
1086	88.1536	5283.06	49206	14886	14553	1	88.1722	0.108946	4	4.5947e-13	281.361	0	5283.06	4.5947e-13	0	None	None
1087	28.9829	4571.72	49129	4284	10259	1			0	4.2097e-05	243.477	0	4571.72	4.2097e-05	0	None	None
1088	85.5744	4124.69	49073	14440	49073	1	85.5933	0.0931496	6	0.17961	219.723	-1	4124.69	4.0649e-06	0	4125.69	1
1089	56.6212	815.214	49038	9046	49038	1			0	0.0011939	43.416	0	815.214	0.0011939	0	None	None
1090	77.1053	5251.09	49013	13044	12422	1	77.0667	0.143894	6	9.2004e-12	279.658	0	5251.09	9.2004e-12	0	None	None
1091	31.9069	815.213	49009	5010	49009	1	31.8715	0.0783416	2	0.0032066	43.416	1	816.217	0.00064657	0	None	None
1092	81.4754	4815.86	48908	13736	18148	1	81.4822	0.135117	7	1.7775e-09	256.479	0	4815.86	1.7775e-09	0	None	None
1093	38.1985	4926.86	48813	6106	15816	1	38.1904	0.059867	10	6.609e-09	262.391	0	4926.86	6.609e-09	0	None	None
1094	58.1682	5882.26	48807	9364	12718	1	58.1913	0.082947	11	5.7103e-07	313.272	0	5882.26	5.7103e-07	0	None	None
1095	37.748	4947.68	48796	6024	12804	1	37.7619	0.101307	8	9.1482e-14	263.5	0	4947.68	9.1482e-14	0	None	None
1096	28.5468	3970.5	48729	4191	20478	1			0	3.2293e-05	211.458	0	3970.5	3.2293e-05	0	None	None
1097	74.8125	6080.47	48666	12576	11865	1	74.7924	0.115538	9	2.3906e-08	323.829	0	6080.47	2.3906e-08	0	None	None
1098	76.9012	1160.59	48607	13009	48607	1	76.8863	0.0896287	3	2.0894e-06	61.8097	0	1160.59	2.0894e-06	0	None	None
1099	63.2179	5714.21	48582	10368	9043	1	63.196	0.0812579	11	1.1102e-15	304.323	0	5714.21	1.1102e-15	0	None	None
1100	56.7457	5821.42	48557	9070	8536	1	56.7094	0.119392	7	5.3705e-12	310.032	0	5821.42	5.3705e-12	0	None	None
1101	28.0036	2710.03	48553	4070	48553	1	27.9838	0.11667	5	0.26973	144.382	-1	2710.03	0.00031478	0	2711.03	1
1102	71.6634	6663.85	48540	11912	6101	1	71.6177	0.0989993	9	6.4152e-10	354.898	0	6663.85	6.4152e-10	0	None	None
1103	92.4658	5124.13	48507	15882	9493	1	92.3747	0.263487	2	0.23098	272.896	1	5125.13	0.13522	0	None	None
1104	43.9205	3873.47	48498	7075	23245	1	43.9183	0.0791575	9	1.198e-11	206.29	0	3873.47	1.198e-11	0	None	None
1105	73.1507	4886.74	48398	12215	12068	1	73.1821	0.114706	8	4.0189e-09	260.254	0	4886.74	4.0189e-09	0	None	None
1106	31.5856	3743.22	48397	4933	24573	1	31.5893	0.0951789	6	4.5682e-08	199.353	0	3743.22	4.5682e-08	0	None	None
1107	34.7981	4040.59	48323	5528	22559	1	34.809	0.0700257	8	8.0093e-07	215.191	0	4040.59	8.0093e-07	0	None	None
1108	28.5468	4407.66	48315	4191	12954	1	28.5587	0.095784	4	0.00021072	234.739	0	4407.66	0.00021072	0	None	None
1109	67.6689	806.472	48306	11100	48306	1	67.6734	0.0675005	3	0.00072969	42.9504	0	806.472	0.00072969	0	None	None
1110	69.7214	8186.34	48178	11500	5038	1	69.721	0.0835145	11	1.4729e-05	436.035	-1	8186.34	7.5779e-08	0	8187.34	1
1111	10.1301	815.214	48128	1456	48128	1			0	0.0035709	43.416	1	816.217	0.00083893	0	None	None
1112	57.8967	5417.19	48112	9304	10944	1	57.9168	0.129099	9	1.1428e-10	288.504	0	5417.19	1.1428e-10	0	None	None
1113	45.4882	3261.33	47979	7338	26808	1	45.4834	0.0743975	7	4.2518e-06	173.689	0	3261.33	4.2518e-06	0	None	None
1114	92.625	5207.92	47927	15927	4129	1	92.5267	0.193377	4	0.00013077	277.359	1	5208.92	7.9279e-10	0	None	None
1115	78.5445	815.214	47914	13271	47914	1			0	0.0013541	43.416	1	816.217	3.5602e-05	0	None	None
1116	76.1217	4896.8	47851	12854	17849	1	76.1041	0.106095	12	0.35506	260.79	1	4897.81	0.0036472	0	None	None
1117	29.7634	3086.99	47780	4481	26752	1	29.7548	0.0774911	9	3.7792e-09	164.404	0	3086.99	3.7792e-09	0	None	None
1118	30.7553	3929.51	47748	4714	22412	1	30.7646	0.11277	6	0.0010071	209.275	0	3929.51	0.0010071	0	None	None
1119	108.152	1095.37	47652	18563	47652	1	108.099	0.158821	5	4.5436e-05	58.3364	0	1095.37	4.5436e-05	0	None	None
1120	58.2904	5789.12	47628	9396	10147	1	58.2842	0.0765093	12	1.6735e-10	308.312	0	5789.12	1.6735e-10	0	None	None
1121	45.1919	3602.46	47594	7295	26727	1	45.2109	0.097275	7	4.2188e-06	191.857	0	3602.46	4.2188e-06	0	None	None
1122	89.2555	5320.42	47570	15170	11621	1	89.2396	0.138031	5	0.00080094	283.35	0	5320.42	0.00080094	0	None	None
1123	63.4247	3978.73	47530	10403	23721	1	63.4262	0.133249	7	2.2864e-07	211.896	0	3978.73	2.2864e-07	0	None	None
1124	38.0341	4947.68	47418	6073	13771	1	38.0428	0.110665	5	1.3607e-10	263.5	0	4947.68	1.3607e-10	0	None	None
1125	46.3242	3542.45	47392	7465	31797	1	46.3446	0.0814386	7	3.1383e-06	188.661	0	3542.45	3.1383e-06	0	None	None
1126	94.5801	5508.21	47371	16310	3993	1	94.4971	0.121125	9	2.4002e-06	293.351	0	5508.21	2.4002e-06	0	None	None
1127	81.1346	4960.82	47359	13665	9366	1	81.1548	0.150384	4	2.0779e-11	264.199	0	4960.82	2.0779e-11	0	None	None
1128	89.7914	2189.17	47313	15315	36673	1	89.798	0.0854037	4	0.00063544	116.589	0	2189.17	0.00063544	0	None	None
1129	59.3764	5798.4	47260	9654	12064	1	59.3874	0.116635	8	5.015e-10	308.806	0	5798.4	5.015e-10	0	None	None
1130	26.6795	3139.27	47089	3827	26681	1	26.6847	0.0990247	6	0.00016049	167.189	0	3139.27	0.00016049	0	None	None
1131	37.762	5133.98	47024	6026	13169	1	37.7362	0.157316	5	1.8588e-09	273.421	0	5133.98	1.8588e-09	0	None	None
1132	71.0475	4243.59	46992	11779	20325	1	71.0117	0.127871	10	5.7976e-13	226.002	0	4243.59	5.7976e-13	0	None	None
1133	89.2278	4934.12	46967	15162	27021	1	89.136	0.18132	3	0.28062	262.831	-1	4934.12	4.4087e-05	0	4935.12	1
1134	89.6828	412.108	46959	15293	46959	1			0	0	0	0	412.108	0	0	None	None
1135	98.2018	5583.47	46832	16928	11505	1	98.1995	0.13821	5	2.1135e-11	297.36	0	5583.47	2.1135e-11	0	None	None
1136	32.1	4310.64	46599	5057	25877	1	32.1179	0.109902	6	0.00015666	229.573	0	4310.64	0.00015666	0	None	None
1137	98.7881	6007.56	46559	17057	28069	1	98.795	0.144305	6	0.0040526	319.999	-1	6007.56	0.0030755	0	6008.56	1
1138	29.3048	3419.17	46511	4372	22684	1	29.2982	0.0883476	8	1.1758e-07	182.095	0	3419.17	1.1758e-07	0	None	None
1139	80.864	5001.06	46453	13614	17147	1			0	8.5363e-08	266.342	0	5001.06	8.5363e-08	0	None	None
1140	56.8079	7085.9	46440	9085	17147	1	56.8036	0.102301	9	0.0010408	377.429	-1	7085.9	3.578e-11	0	7086.91	1
1141	67.3921	7847.29	46413	11055	15611	1	67.3626	0.0541373	11	3.5484e-05	417.978	-1	7847.29	5.7562e-10	0	7848.3	1
1142	71.7416	6477.55	46359	11931	9478	1	71.749	0.0736028	10	1.284e-05	344.976	1	6478.56	3.2266e-07	0	None	None
1143	29.369	3887.46	46303	4387	24290	1	29.3833	0.103521	6	9.2153e-05	207.035	0	3887.46	9.2153e-05	0	None	None
1144	104.602	1095.37	46288	17994	46288	1	104.603	0.181332	2	2.4757e-06	58.3364	0	1095.37	2.4757e-06	0	None	None
1145	32.14	4545.51	46253	5068	16067	1	32.0122	0.238173	9	4.3435e-07	242.081	0	4545.51	4.3435e-07	0	None	None
1146	31.7623	4474.58	46126	4979	16560	1	31.7668	0.193338	7	4.7095e-11	238.304	0	4474.58	4.7095e-11	0	None	None
1147	39.6414	4760.69	46118	6361	15420	1	39.6562	0.0668137	6	2.1594e-14	253.541	0	4760.69	2.1594e-14	0	None	None
1148	57.002	5928.4	46025	9123	18810	1	57.0289	0.0885834	7	0.0035833	315.783	-1	5928.4	6.7473e-09	0	5929.4	1
1149	76.0571	5023.68	45892	12835	23620	1	76.0942	0.129639	6	0.0041988	267.547	0	5023.68	0.0041988	0	None	None
1150	37.9714	4855.93	45645	6063	10881	1	37.9192	0.0887947	7	2.986e-06	258.613	0	4855.93	2.986e-06	0	None	None
1151	105.356	1307.49	45532	18122	45532	1	105.345	0.144751	3	7.8986e-06	69.6333	0	1307.49	7.8986e-06	0	None	None
1152	66.05	4415.88	45522	10827	16457	1	66.0443	0.0995807	8	4.5889e-08	235.177	0	4415.88	4.5889e-08	0	None	None
1153	106.439	815.214	45462	18280	45462	1			0	9.7942e-06	43.416	0	815.214	9.7942e-06	0	None	None
1154	60.7428	5735.33	45443	9945	9911	1	60.7675	0.0760976	7	3.5341e-06	305.448	0	5735.33	3.5341e-06	0	None	None
1155	92.0913	5523.48	45379	15779	8764	1			0	0.21675	294.218	-1	5523.48	0.00028086	0	5524.48	1
1156	67.4267	7482.17	45225	11060	7398	1	67.4702	0.0771487	10	0.00050742	398.533	-1	7482.17	9.6894e-10	0	7483.17	1
1157	104.636	765.092	45167	18000	45167	1	104.611	0.137464	2	0.0004961	40.7467	0	765.092	0.0004961	0	None	None
1158	91.86	5265.18	45124	15719	14135	1	91.8457	0.169489	6	0.018784	280.409	0	5265.18	0.018784	0	None	None
1159	72.3437	952.454	44962	12041	44962	1	72.3581	0.0963431	5	0.0065265	50.725	0	952.454	0.0065265	0	None	None
1160	30.949	4037.43	44955	4767	27683	1	30.9157	0.268899	5	4.8693e-07	215.022	0	4037.43	4.8693e-07	0	None	None
1161	9.41618	815.213	44933	1353	44933	1			0	0.00079006	43.416	0	815.213	0.00079006	0	None	None
1162	78.3882	4641.03	44918	13247	16427	1	78.3562	0.136783	5	6.9402e-10	247.168	0	4641.03	6.9402e-10	0	None	None
1163	29.4773	4407.65	44873	4414	19685	1	29.4767	0.159248	5	2.4439e-05	234.739	0	4407.65	2.4439e-05	0	None	None
1164	64.9674	6057.55	44853	10657	9367	1	64.9531	0.120993	9	1.3783e-10	322.608	0	6057.55	1.3783e-10	0	None	None
1165	84.6823	5251.92	44773	14252	11406	1	84.6923	0.2091	2	8.1218e-10	279.702	0	5251.92	8.1218e-10	0	None	None
1166	30.3623	4347.55	44720	4612	17431	1	30.4	0.105409	6	6.0678e-08	231.538	0	4347.55	6.0678e-08	0	None	None
1167	78.0277	4798.93	44654	13189	13198	1			0	7.7226e-10	255.577	0	4798.93	7.7226e-10	0	None	None
1168	39.2873	5006.86	44604	6298	12733	1	39.31	0.0804572	4	4.1987e-12	266.651	0	5006.86	4.1987e-12	0	None	None
1169	73.0232	4759.71	44548	12181	22678	1	72.9964	0.0954467	12	2.2413e-12	253.489	0	4759.71	2.2413e-12	0	None	None
1170	65.8759	776.349	44539	10792	44539	1	65.8933	0.0837887	5	0.0074162	41.3462	0	776.349	0.0074162	0	None	None
1171	98.8332	1827.54	44531	17069	42461	1	98.8246	0.0960767	4	0.028343	97.3296	0	1827.54	0.028343	0	None	None
1172	31.205	3712.42	44507	4834	19785	1	31.175	0.121001	5	0.034029	197.713	0	3712.42	0.034029	0	None	None
1173	87.6883	4798.99	44493	14793	18511	1	87.6617	0.0825271	13	7.3787e-07	255.58	0	4798.99	7.3787e-07	0	None	None
1174	86.3485	5192.24	44284	14576	13211	1	86.3462	0.0955267	9	3.2575e-12	276.524	0	5192.24	3.2575e-12	0	None	None
1175	99.6785	765.094	44165	17232	44165	1	99.6888	0.0765846	3	5.5337e-05	40.7468	0	765.094	5.5337e-05	0	None	None
1176	43.978	3601.49	44146	7084	25572	1	43.9994	0.075562	6	4.9985e-06	191.805	0	3601.49	4.9985e-06	0	None	None
1177	43.0358	4689.85	44137	6940	15438	1	43.0507	0.123104	8	6.6251e-10	249.768	0	4689.85	6.6251e-10	0	None	None
1178	106.855	1830.82	44137	18346	44137	1	106.83	0.0786301	7	0.00010272	97.5042	0	1830.82	0.00010272	0	None	None
1179	3.9759	815.214	44062	574	44062	1			0	0.00090892	43.416	0	815.214	0.00090892	0	None	None
1180	69.7559	8094.2	44056	11509	11631	1	69.7478	0.0639691	13	4.3019e-11	431.074	0	8094.2	4.3019e-11	0	None	None
1181	107.448	1962.75	43950	18444	34726	1	107.485	0.0773213	6	0.00085957	104.53	2	1964.76	9.131e-05	0	None	None
1182	83.865	4210.01	43908	14113	19813	1	83.8832	0.0848494	7	2.3903e-08	224.213	0	4210.01	2.3903e-08	0	None	None
1183	32.5086	4002.53	43768	5155	20183	1			0	0.0032432	213.163	0	4002.53	0.0032432	0	None	None
1184	98.8672	5449.39	43756	17079	43756	1			0	0	0	0	5449.39	0	0	None	None
1185	31.5417	4567.73	43681	4922	20287	1	31.5634	0.197293	3	0.0021229	243.264	0	4567.73	0.0021229	0	None	None
1186	71.9598	4211.6	43377	11975	14060	1	71.9768	0.0976305	10	4.3242e-10	224.298	0	4211.6	4.3242e-10	0	None	None
1187	41.4063	4190.54	43302	6684	43302	1	41.4319	0.0743904	9	0.0067144	223.23	-1	4190.54	2.0534e-09	0	4191.55	1
1188	115.079	759.563	43272	20047	43272	1			0	1.4914e-05	40.4522	0	759.563	1.4914e-05	0	None	None
1189	51.3153	815.214	43169	8199	43169	1	51.2873	0.0681969	3	0.0047318	43.416	0	815.214	0.0047318	0	None	None
1190	7.37234	815.214	43148	1063	43148	1			0	2.7117e-05	43.416	0	815.214	2.7117e-05	0	None	None
1191	59.5678	7118.7	43115	9694	2623	1	59.54	0.097288	9	5.651e-14	379.122	0	7118.7	5.651e-14	0	None	None
1192	59.3834	5586.23	43050	9656	8809	1	59.3673	0.124286	8	3.8186e-08	297.507	0	5586.23	3.8186e-08	0	None	None
1193	73.6593	4127.67	42940	12344	15399	1	73.6206	0.0904192	5	0.041804	219.828	0	4127.67	0.041804	0	None	None
1194	29.298	3147.18	42795	4370	22156	1	29.3123	0.138544	6	1.1744e-06	167.61	0	3147.18	1.1744e-06	0	None	None
1195	70.9065	6736.86	42747	11750	8997	1	70.9346	0.0894282	10	2.5584e-10	358.786	0	6736.86	2.5584e-10	0	None	None
1196	30.6183	4254.41	42621	4677	16200	1	30.5819	0.163598	3	1.3977e-07	226.578	0	4254.41	1.3977e-07	0	None	None
1197	91.7318	5353.98	42585	15689	5993	1	91.7535	0.0963049	3	5.3878e-07	285.138	1	5354.98	1.0115e-09	0	None	None
1198	31.4068	5023.89	42572	4889	8499	1	31.4316	0.124736	7	6.6335e-07	267.558	0	5023.89	6.6335e-07	0	None	None
1199	67.2132	6796.92	42540	11023	14571	1	67.2031	0.103483	10	0.0009599	362.038	-1	6796.92	3.094e-11	0	6797.93	1
1200	38.3618	4270.63	42502	6143	17698	1	38.3954	0.0923306	6	3.1558e-12	227.442	0	4270.63	3.1558e-12	0	None	None
1201	67.0396	7435.14	42379	10994	11557	1	67.0647	0.089559	9	0.0055209	396.028	-1	7435.14	2.8324e-11	0	7436.15	1
1202	31.9852	4711.66	42340	5028	17066	1	31.9489	0.296837	3	1.6787e-10	250.93	0	4711.66	1.6787e-10	0	None	None
1203	70.5035	4323.65	42005	11655	11599	1	70.5233	0.0893116	7	1.0168e-09	230.266	0	4323.65	1.0168e-09	0	None	None
1204	110.567	1417.79	41984	18898	41984	1			0	0.018609	75.5077	0	1417.79	0.018609	0	None	None
1205	41.673	4035.68	41955	6730	18051	1	41.6729	0.0764451	5	1.4974e-07	214.929	0	4035.68	1.4974e-07	0	None	None
1206	0.577252	815.214	41907	84	41907	1			0	4.4519e-05	43.416	0	815.214	4.4519e-05	0	None	None
1207	73.5937	4418.36	41855	12330	15981	1	73.6263	0.0978038	11	2.4222e-05	235.309	0	4418.36	2.4222e-05	0	None	None
1208	60.7569	4903.85	41835	9949	14161	1	60.7881	0.10469	5	5.0835e-09	261.165	0	4903.85	5.0835e-09	0	None	None
1209	97.9681	5437.41	41820	16882	10187	1	97.9848	0.151632	6	1.5556e-06	289.581	0	5437.41	1.5556e-06	0	None	None
1210	59.8019	3775.52	41820	9749	18325	1	59.8078	0.0660349	5	2.7348e-08	201.074	0	3775.52	2.7348e-08	0	None	None
1211	58.71	7377.01	41800	9507	9976	1	58.7331	0.112005	9	0.0058023	392.932	-1	7377.01	2.9853e-11	0	7378.02	1
1212	88.4869	4833.98	41789	14967	18401	1	88.4631	0.0892147	3	0.00065074	257.444	1	4834.98	4.5142e-09	0	None	None
1213	89.5996	5321.33	41652	15269	14812	1	89.6051	0.0773961	6	0.0004806	283.452	-1	5321.33	5.4169e-05	0	5322.33	1
1214	90.0008	4758.09	41528	15358	5848	1			0	3.5571e-08	253.402	0	4758.09	3.5571e-08	0	None	None
1215	65.541	3029.23	41521	10743	27668	1	65.5328	0.0974586	5	0.0002757	161.328	0	3029.23	0.0002757	0	None	None
1216	31.3133	4201.5	41408	4865	16920	1			0	8.1592e-10	223.76	0	4201.5	8.1592e-10	0	None	None
1217	34.028	3365.52	41362	5411	19424	1	34.0433	0.0643171	6	2.2545e-05	179.238	0	3365.52	2.2545e-05	0	None	None
1218	87.8708	4569.07	41304	14830	24142	1	87.8506	0.0761552	5	0.0011003	243.389	-1	4569.07	0.00055635	0	4570.08	1
1219	98.2856	1122.43	41300	16945	41300	1	98.3214	0.0607603	2	0.12621	59.7777	0	1122.43	0.12621	0	None	None
1220	88.8871	4796.04	41221	15067	6918	1	88.7759	0.224958	8	8.3245e-05	255.424	0	4796.04	8.3245e-05	0	None	None
1221	32.4405	4316.59	41197	5138	17856	1			0	9.8768e-07	229.89	0	4316.59	9.8768e-07	0	None	None
1222	99.059	5619.36	41176	17127	8237	1			0	9.3675e-07	299.271	0	5619.36	9.3675e-07	0	None	None
1223	90.6922	4758.08	41137	15472	21208	1	90.464	0.602377	6	0.00028636	253.455	-1	4758.08	3.3314e-05	0	4759.09	1
1224	56.2981	5665.28	41121	8976	7956	1	56.3166	0.0695831	6	1.0816e-09	301.717	0	5665.28	1.0816e-09	0	None	None
1225	0.867752	815.212	41117	126	41117	1			0	0.00011189	43.4159	0	815.212	0.00011189	0	None	None
1226	69.9398	8109.38	41017	11549	11620	1	69.9381	0.0763726	8	0.00034834	431.936	-1	8109.38	3.9624e-13	0	8110.38	1
1227	57.5589	5655.3	40999	9226	8417	1	57.5422	0.121939	9	3.2275e-07	301.185	0	5655.3	3.2275e-07	0	None	None
1228	56.7909	5022.09	40981	9081	9046	1	56.7898	0.0712542	8	4.5358e-10	267.463	0	5022.09	4.5358e-10	0	None	None
1229	58.4976	6462.6	40947	9446	7500	1	58.4903	0.106524	7	6.9412e-07	344.18	0	6462.6	6.9412e-07	0	None	None
1230	92.0749	5087.14	40885	15775	8950	1	92.1219	0.163821	10	1.539e-05	270.927	0	5087.14	1.539e-05	0	None	None
1231	89.2555	4414.93	40883	15170	30840	1	89.2365	0.117728	3	0.022276	235.18	-1	4414.93	0.0033311	0	4415.94	1
1232	56.5101	6078.36	40865	9020	8258	1	56.5115	0.0884351	8	2.3374e-09	323.716	0	6078.36	2.3374e-09	0	None	None
1233	30.8724	3799.48	40821	4745	23420	1	30.8867	0.0802634	3	0.051023	202.403	-1	3799.48	0.013006	0	3800.48	1
1234	96.3743	5049.18	40792	16633	19945	1			0	0.20619	268.959	-1	5049.18	1.035e-06	0	5050.19	1
1235	30.7184	3346.3	40787	4705	38244	1	30.7177	0.0765996	2	0.0069377	178.214	0	3346.3	0.0069377	0	None	None
1236	72.9169	5032.79	40753	12157	8072	1	72.934	0.0823526	8	3.6975e-06	268.032	1	5033.79	1.7787e-09	0	None	None
1237	28.9018	3658.28	40750	4264	18691	1	28.8423	0.130338	8	2.1757e-07	194.83	0	3658.28	2.1757e-07	0	None	None
1238	58.7198	7162.89	40723	9510	12924	1	58.7284	0.10614	7	0.083563	381.529	-1	7162.89	4.0599e-05	0	7163.89	1
1239	92.3794	5539.29	40534	15859	12226	1			0	0.63344	295.06	-1	5539.29	0.029739	0	5540.29	1
1240	35.2995	4313.68	40501	5612	14792	1	35.2923	0.0617325	7	3.1992e-07	229.734	0	4313.68	3.1992e-07	0	None	None
1241	58.7472	6224.47	40463	9518	14201	1	58.749	0.0860264	8	0.018172	331.551	-1	6224.47	2.3425e-08	0	6225.47	1
1242	38.5186	3742.53	40378	6169	19174	1	38.5365	0.101369	8	4.4671e-09	199.316	0	3742.53	4.4671e-09	0	None	None
1243	44.2086	3479.39	40355	7127	16296	1	44.2239	0.060228	3	0.00050633	185.302	0	3479.39	0.00050633	0	None	None
1244	73.6763	4275.52	40347	12349	8723	1	73.6388	0.0684944	3	0.72698	227.702	1	4276.52	0.44256	0	None	None
1245	58.1751	6154.25	40305	9366	4939	1	58.1373	0.0951818	14	5.6569e-10	327.758	0	6154.25	5.6569e-10	0	None	None
1246	107.448	965.285	40272	18444	40272	1	107.463	0.0799792	3	0.0030827	51.4084	0	965.285	0.0030827	0	None	None
1247	74.4804	4960.98	40255	12518	14621	1			0	3.8635e-06	264.208	0	4960.98	3.8635e-06	0	None	None
1248	73.1507	4252.51	40253	12215	22987	1	73.1439	0.0728418	11	3.2884e-05	226.477	0	4252.51	3.2884e-05	0	None	None
1249	78.8412	5455.16	40207	13315	24362	1	78.8385	0.251856	8	0.04584	290.58	-1	5455.16	1.596e-05	0	5456.16	1
1250	51.344	3840.55	40201	8204	19937	1	51.3267	0.15023	7	3.7177e-06	204.537	0	3840.55	3.7177e-06	0	None	None
1251	56.545	5533.29	40199	9027	4809	1	56.5522	0.109356	7	2.8145e-07	294.687	0	5533.29	2.8145e-07	0	None	None
1252	71.5878	4280.51	40188	11896	13570	1	71.5659	0.0863656	7	2.7324e-10	227.968	0	4280.51	2.7324e-10	0	None	None
1253	61.6758	5819.35	40139	10113	9586	1	61.6262	0.139677	7	7.8419e-10	309.922	0	5819.35	7.8419e-10	0	None	None
1254	27.6466	4280.63	40109	3998	17398	1	27.6329	0.156378	6	5.8591e-05	227.974	0	4280.63	5.8591e-05	0	None	None
1255	80.5928	4780.96	40015	13568	6784	1			0	6.6454e-09	254.621	0	4780.96	6.6454e-09	0	None	None
1256	32.4543	4452.36	40000	5142	16473	1	32.425	0.247395	4	5.6933e-08	237.12	0	4452.36	5.6933e-08	0	None	None
1257	39.9014	4531.79	39869	6418	15459	1	39.8712	0.0670544	8	5.8266e-08	241.35	0	4531.79	5.8266e-08	0	None	None
1258	92.1323	5486.39	39820	15790	22865	1			0	0.25166	292.243	-1	5486.39	0.0010292	0	5487.4	1
1259	28.8809	4407.65	39779	4259	8901	1	28.8921	0.138606	3	4.5667e-08	234.739	0	4407.65	4.5667e-08	0	None	None
1260	92.4658	5625.18	39742	15882	6439	1	92.478	0.107439	5	0.0037997	299.581	0	5625.18	0.0037997	0	None	None
1261	67.3851	7974.33	39702	11054	14347	1	67.4147	0.0880602	8	0.0070897	424.744	-1	7974.33	4.6863e-13	0	7975.33	1
1262	56.0666	5903.39	39667	8933	20904	1	56.0524	0.0787256	9	0.019767	314.451	-1	5903.39	1.9565e-09	0	5904.39	1
1263	91.2677	5414.32	39591	15587	9393	1	91.3105	0.521731	2	2.0939e-08	288.351	0	5414.32	2.0939e-08	0	None	None
1264	71.1762	4174.66	39553	11805	12801	1	71.1902	0.0518388	3	0.0015596	222.331	1	4175.67	2.0348e-05	0	None	None
1265	99.5259	5566.45	39535	17205	7467	1			0	4.9101e-09	296.454	0	5566.45	4.9101e-09	0	None	None
1266	60.708	6507.54	39510	9937	19557	1	60.7157	0.104717	10	7.6811e-05	346.627	-1	6507.54	2.4073e-07	0	6508.54	1
1267	70.6531	4199.72	39472	11692	12468	1	70.6515	0.117196	6	1.9009e-09	223.665	0	4199.72	1.9009e-09	0	None	None
1268	81.0733	5180.99	39445	13653	7506	1	81.1031	0.163156	1	1.7387e-09	275.925	0	5180.99	1.7387e-09	0	None	None
1269	28.1278	3875.26	39273	4100	18184	1	28.1449	0.0691703	9	1.6978e-08	206.385	0	3875.26	1.6978e-08	0	None	None
1270	31.4904	4108.35	39265	4909	15509	1			0	1.3377e-09	218.799	0	4108.35	1.3377e-09	0	None	None
1271	70.2404	2344.08	39199	11604	23688	1	70.2412	0.0739029	5	7.2224e-08	124.839	0	2344.08	7.2224e-08	0	None	None
1272	37.3593	4876.76	39181	5956	14143	1	37.2964	0.186827	7	5.6082e-12	259.723	0	4876.76	5.6082e-12	0	None	None
1273	37.1894	2695.14	39061	5930	32331	1	37.1964	0.0749163	7	7.2662e-06	143.535	0	2695.14	7.2662e-06	0	None	None
1274	96.5345	5049.18	39051	16658	10792	1	96.5325	0.151635	2	1.0584e-06	268.905	0	5049.18	1.0584e-06	0	None	None
1275	100.456	815.214	39031	17355	39031	1			0	0.00043113	43.416	0	815.214	0.00043113	0	None	None
1276	92.4658	5577.39	39014	15882	17728	1			0	0.55586	297.089	-1	5577.39	0.0056576	0	5578.39	1
1277	91.6585	5414.32	38977	15673	3622	1			0	0.00078735	288.351	0	5414.32	0.00078735	0	None	None
1278	86.1731	5285.39	38912	14543	6025	1	86.1429	0.0785363	8	1.7149e-09	281.485	0	5285.39	1.7149e-09	0	None	None
1279	31.838	3984.51	38894	4995	17604	1			0	3.4109e-05	212.204	0	3984.51	3.4109e-05	0	None	None
1280	92.6088	5302.07	38822	15922	18798	1	92.6101	0.0899586	1	8.0972e-08	282.373	0	5302.07	8.0972e-08	0	None	None
1281	27.9394	4280.63	38734	4055	16417	1	27.8414	0.149906	7	0.00074459	227.974	0	4280.63	0.00074459	0	None	None
1282	73.26	4846.91	38659	12243	20197	1			0	0.56703	258.186	-1	4846.91	0.00085949	0	4847.91	1
1283	29.1813	3346.3	38653	4340	17268	1	29.2034	0.104617	5	7.9329e-06	178.214	0	3346.3	7.9329e-06	0	None	None
1284	36.8415	4238.54	38627	5874	19210	1	36.8527	0.0802759	7	7.6005e-08	225.733	0	4238.54	7.6005e-08	0	None	None
1285	79.0897	5455.16	38583	13353	5393	1	79.0467	0.189944	4	1.1666e-08	290.526	0	5455.16	1.1666e-08	0	None	None
1286	31.9684	4474.58	38507	5023	13839	1	31.9879	0.118264	3	7.4873e-10	238.304	0	4474.58	7.4873e-10	0	None	None
1287	46.7149	4111.66	38394	7528	14481	1	46.7157	0.0908464	7	8.6163e-06	218.975	0	4111.66	8.6163e-06	0	None	None
1288	31.1334	4293.63	38388	4814	17521	1	31.088	0.16363	4	0.10865	228.72	-1	4293.63	0.0042752	0	4294.64	1
1289	56.583	6459.64	38290	9037	8657	1	56.6034	0.112443	5	5.5861e-10	344.022	0	6459.64	5.5861e-10	0	None	None
1290	89.4234	5739.37	38268	15218	6994	1	89.4207	0.0939068	8	6.4024e-05	305.663	0	5739.37	6.4024e-05	0	None	None
1291	56.8737	6998.83	38141	9099	10138	1	56.8764	0.089153	9	0.0031051	372.791	-1	6998.83	8.5658e-10	0	6999.83	1
1292	104.554	1307.49	38124	17987	38124	1	104.55	0.0860444	8	2.4564e-05	69.6332	0	1307.49	2.4564e-05	0	None	None
1293	70.2192	4362.79	38119	11601	12346	1	70.2292	0.127558	5	1.5711e-06	232.35	0	4362.79	1.5711e-06	0	None	None
1294	70.6908	2141	38038	11701	27017	1	70.6758	0.078278	5	1.2338e-08	114.024	0	2141	1.2338e-08	0	None	None
1295	76.0571	9741.89	38038	12835	22421	1	76.0162	0.0866711	7	0.71889	518.986	-3	9741.89	9.2901e-05	0	9744.9	1
1296	57.5287	7046.76	38033	9220	4537	1	57.518	0.0938901	10	7.2276e-08	375.291	0	7046.76	7.2276e-08	0	None	None
1297	53.5283	4184.56	37993	8539	18977	1	53.5991	0.143075	6	4.132e-10	222.858	0	4184.56	4.132e-10	0	None	None
1298	63.0872	5807.36	37992	10345	7442	1	63.0973	0.0832072	10	4.8194e-12	309.283	0	5807.36	4.8194e-12	0	None	None
1299	38.7961	4926.86	37966	6210	11536	1	38.7911	0.0733365	8	1.6645e-11	262.391	0	4926.86	1.6645e-11	0	None	None
1300	46.5404	3031.28	37948	7502	25847	1	46.5748	0.0919845	6	3.9642e-06	161.438	0	3031.28	3.9642e-06	0	None	None
1301	30.0824	3522.33	37878	4550	21743	1	30.0776	0.086883	6	9.2144e-05	187.589	0	3522.33	9.2144e-05	0	None	None
1302	74.9408	4125.67	37877	12606	13856	1	74.958	0.0746396	5	9.8377e-05	219.722	0	4125.67	9.8377e-05	0	None	None
1303	70.188	4635.88	37866	11594	10086	1	70.1902	0.105535	7	8.9855e-08	246.894	0	4635.88	8.9855e-08	0	None	None
1304	32.4199	4257.6	37855	5132	14787	1	32.4161	0.0972613	5	0.0018899	226.748	0	4257.6	0.0018899	0	None	None
1305	60.3889	6445.35	37843	9871	19159	1	60.3513	0.102765	9	6.3946e-06	343.314	-1	6445.35	4.973e-11	0	6446.35	1
1306	91.7621	5959.63	37483	15697	8615	1	91.7253	0.135494	7	0.00025895	317.393	0	5959.63	0.00025895	0	None	None
1307	72.6678	4199.72	37246	12099	11582	1	72.6621	0.0737541	6	2.5099e-06	223.665	0	4199.72	2.5099e-06	0	None	None
1308	77.0489	4142.69	37236	13033	18252	1			0	9.7295e-08	220.628	0	4142.69	9.7295e-08	0	None	None
1309	50.8462	4285.68	37223	8132	16273	1	50.8365	0.0878209	7	4.9763e-09	228.243	0	4285.68	4.9763e-09	0	None	None
1310	95.4376	5102.09	37197	16486	9474	1	95.2719	0.248965	2	1.9852e-10	271.723	0	5102.09	1.9852e-10	0	None	None
1311	81.5309	4635.92	37161	13746	8734	1	81.5092	0.340682	5	5.801e-06	246.896	0	4635.92	5.801e-06	0	None	None
1312	87.4637	4912.24	37131	14750	5418	1	87.4021	0.0858847	7	4.5469e-07	261.612	0	4912.24	4.5469e-07	0	None	None
1313	95.1571	4781.19	37129	16428	8997	1	95.1678	0.0827736	5	2.3574e-06	254.632	0	4781.19	2.3574e-06	0	None	None
1314	115.079	1227.27	37096	20047	37096	1			0	0.00017192	65.3612	0	1227.27	0.00017192	0	None	None
1315	89.2622	5447.45	37059	15172	6967	1	89.2474	0.116862	6	0.0008235	290.116	0	5447.45	0.0008235	0	None	None
1316	87.8274	4820.19	37059	14820	14809	1	87.8021	0.0769702	6	0.19958	256.763	-1	4820.19	1.0712e-06	0	4821.2	1
1317	87.9386	5830.5	37026	14842	4145	1	87.9447	0.122385	8	4.3458e-09	310.516	0	5830.5	4.3458e-09	0	None	None
1318	66.4079	7551.24	37003	10887	7426	1	66.371	0.0765427	9	0.00069096	402.211	-1	7551.24	7.9808e-09	0	7552.24	1
1319	31.2707	4567.73	36998	4852	15858	1	31.2568	0.0656483	6	0.059127	243.318	-1	4567.73	4.0425e-05	0	4568.73	1
1320	30.9221	3804.42	36970	4759	22607	1	30.8978	0.079842	6	0.0091125	202.666	-1	3804.42	0.002188	0	3805.42	1
1321	59.4794	7210.83	36959	9674	15418	1	59.4442	0.104934	9	0.0023343	384.082	-1	7210.83	6.7574e-07	0	7211.83	1
1322	94.0555	5155.01	36867	16196	11153	1			0	1.2176e-09	274.541	0	5155.01	1.2176e-09	0	None	None
1323	74.4873	4907.08	36863	12519	10254	1	74.5199	0.0883126	8	1.0143e-06	261.337	0	4907.08	1.0143e-06	0	None	None
1324	64.8321	6322.49	36764	10634	7308	1	64.7888	0.123929	9	1.8002e-13	336.718	0	6322.49	1.8002e-13	0	None	None
1325	78.8481	3833.64	36703	13316	17833	1	78.8253	0.129191	6	9.5633e-05	204.169	0	3833.64	9.5633e-05	0	None	None
1326	46.0029	4310.63	36653	7412	18355	1	45.9761	0.0827329	10	2.2972e-10	229.572	0	4310.63	2.2972e-10	0	None	None
1327	55.5999	6575.73	36577	8844	3051	1	55.5841	0.0820984	10	1.3662e-09	350.205	0	6575.73	1.3662e-09	0	None	None
1328	69.3628	3320.33	36565	11436	17801	1	69.3549	0.16174	5	1.0835e-05	176.831	0	3320.33	1.0835e-05	0	None	None
1329	94.8906	5198.26	36563	16378	3419	1	94.8917	0.116851	6	0.00022937	276.844	0	5198.26	0.00022937	0	None	None
1330	64.6113	5783.31	36556	10598	7138	1	64.6054	0.15364	8	5.5125e-10	308.003	0	5783.31	5.5125e-10	0	None	None
1331	98.4408	5488.33	36543	16978	2564	1	98.4343	0.131195	5	0.42587	292.293	2	5490.34	0.00017928	0	None	None
1332	86.7538	4554.02	36530	14645	11195	1	86.7475	0.0965371	11	1.0907e-10	242.534	0	4554.02	1.0907e-10	0	None	None
1333	72.9995	4799.94	36528	12176	13299	1	72.9837	0.195943	2	2.6076e-07	255.631	0	4799.94	2.6076e-07	0	None	None
1334	27.0123	3531.25	36527	3884	17082	1	27.0141	0.0984934	8	1.6207e-08	188.065	0	3531.25	1.6207e-08	0	None	None
1335	101.716	1426.37	36480	17559	18875	1			0	0.12158	75.9642	0	1426.37	0.12158	0	None	None
1336	92.4106	5571.27	36472	15867	3999	1	92.4664	0.113653	5	0.025267	296.764	-1	5571.27	0.01217	0	5572.28	1
1337	48.1322	5921.2	36469	7730	6130	1	48.1431	0.0969746	10	4.5124e-11	315.346	0	5921.2	4.5124e-11	0	None	None
1338	89.0012	5682.3	36450	15098	7978	1	89.0104	0.0809528	9	0.00031993	302.623	0	5682.3	0.00031993	0	None	None
1339	72.7789	5073.03	36448	12124	36448	1	72.7279	0.0888054	7	0.7178	270.282	-2	5073.03	1.8359e-05	0	5075.04	1
1340	80.7387	815.212	36407	13592	36407	1	80.7512	0.0506584	3	8.0401e-06	43.4159	0	815.212	8.0401e-06	0	None	None
1341	72.9615	5073.03	36387	12167	10592	1	72.9803	0.0778889	7	8.9889e-08	270.175	0	5073.03	8.9889e-08	0	None	None
1342	34.0493	2713.15	36386	5415	21721	1	34.054	0.121603	6	4.5189e-07	144.495	0	2713.15	4.5189e-07	0	None	None
1343	32.1166	4452.36	36371	5062	15049	1	32.0962	0.10672	4	1.6388e-08	237.12	0	4452.36	1.6388e-08	0	None	None
1344	92.2795	5632.42	36350	15830	11415	1	92.2839	0.155304	4	0.19104	300.02	-1	5632.42	0.00092131	0	5633.42	1
1345	87.7767	5176.13	36306	14808	10491	1	87.7523	0.152012	7	1.1604e-08	275.666	0	5176.13	1.1604e-08	0	None	None
1346	56.5101	6239.46	36271	9020	3781	1	56.5479	0.0952107	2	1.4847e-09	332.296	0	6239.46	1.4847e-09	0	None	None
1347	36.6266	4969.91	36207	5837	12707	1	36.643	0.148334	7	2.0233e-06	264.683	0	4969.91	2.0233e-06	0	None	None
1348	68.2589	7818.28	36203	11215	1803	1	68.2722	0.100028	10	1.5353e-08	416.379	0	7818.28	1.5353e-08	0	None	None
1349	40.1154	5323.78	36155	6467	15511	1	40.1103	0.0696465	9	1.8104e-07	283.529	0	5323.78	1.8104e-07	0	None	None
1350	40.9489	3887.57	36101	6604	15205	1	40.9584	0.125857	7	1.1774e-06	207.041	0	3887.57	1.1774e-06	0	None	None
1351	40.3513	5856.17	36089	6511	10407	1	40.3733	0.084124	10	5.6317e-10	311.883	0	5856.17	5.6317e-10	0	None	None
1352	77.1124	4944.98	35987	13045	21925	1			0	0.087002	263.409	-1	4944.98	7.7781e-07	0	4945.99	1
1353	133.237	815.214	35953	22538	35953	1			0	0.00042069	43.416	1	816.217	0.00013028	0	None	None
1354	28.1112	4164.55	35911	4095	35911	1	28.0755	0.132765	4	0.99998	221.845	-1	4164.55	0.028962	0	4165.55	1
1355	77.2533	4142.7	35905	13069	11682	1	77.2151	0.247971	2	3.1842e-08	220.628	0	4142.7	3.1842e-08	0	None	None
1356	43.7293	4009.77	35839	7045	15213	1	43.6761	0.189753	6	8.2063e-11	213.549	0	4009.77	8.2063e-11	0	None	None
1357	37.4791	5133.98	35815	5975	9689	1	37.4993	0.074807	4	2.2957e-08	273.421	0	5133.98	2.2957e-08	0	None	None
1358	33.9425	3304.29	35673	5396	23359	1	33.9493	0.0582547	6	2.6425e-05	175.977	0	3304.29	2.6425e-05	0	None	None
1359	72.386	1938.9	35672	12048	24495	1	72.3638	0.0874533	5	3.007e-06	103.261	0	1938.9	3.007e-06	0	None	None
1360	99.6717	1095.37	35620	17231	35620	1	99.6661	0.170019	5	0.00022095	58.3364	0	1095.37	0.00022095	0	None	None
1361	46.2322	5630.11	35559	7449	5891	1	46.2348	0.100018	10	1.356e-11	299.844	0	5630.11	1.356e-11	0	None	None
1362	58.6835	6218.34	35554	9499	3940	1	58.7125	0.111377	10	8.3514e-05	331.171	0	6218.34	8.3514e-05	0	None	None
1363	75.9578	9795.79	35478	12806	10926	1	76.0021	0.0689586	2	0.11626	521.803	-2	9795.79	6.2175e-05	0	9797.79	1
1364	58.6201	5778.23	35478	9481	4013	1	58.6444	0.0753605	5	7.335e-07	307.732	0	5778.23	7.335e-07	0	None	None
1365	57.4025	6919.74	35459	9192	2965	1	57.4147	0.0854913	11	1.2048e-09	368.526	0	6919.74	1.2048e-09	0	None	None
1366	91.8191	5414.32	35456	15710	7038	1			0	2.8844e-05	288.351	0	5414.32	2.8844e-05	0	None	None
1367	38.3167	4403.54	35419	6134	14306	1	38.3086	0.0631266	9	9.1471e-07	234.52	0	4403.54	9.1471e-07	0	None	None
1368	66.9838	7581.21	35399	10985	8273	1	67.0126	0.0768655	10	0.00098298	403.807	-1	7581.21	8.8931e-12	0	7582.21	1
1369	29.8751	3366.26	35396	4505	12395	1	29.8437	0.111499	9	3.7386e-09	179.277	0	3366.26	3.7386e-09	0	None	None
1370	47.6404	4252.73	35373	7660	13638	1	47.6309	0.089591	7	2.1188e-07	226.489	0	4252.73	2.1188e-07	0	None	None
1371	37.0611	3581.46	35303	5909	35303	1	37.0389	0.104708	7	0.026867	190.792	-1	3581.46	1.508e-09	0	3582.47	1
1372	76.0667	9649.75	35270	12838	10421	1	76.0994	0.0608143	6	0.69301	514.078	-3	9649.75	1.5522e-05	0	9652.76	1
1373	42.1556	3643.49	35251	6815	15978	1			0	1.5668e-06	194.042	0	3643.49	1.5668e-06	0	None	None
1374	98.9078	1246.44	35241	17090	24069	1			0	0.048203	66.382	0	1246.44	0.048203	0	None	None
1375	92.3861	5753.22	35119	15861	12146	1	92.2615	0.12647	8	0.0039309	306.454	-1	5753.22	0.0030067	0	5754.23	1
1376	81.8403	5031.03	35108	13801	4962	1	81.7906	0.159688	8	5.366e-08	267.938	0	5031.03	5.366e-08	0	None	None
1377	86.3623	4972.07	35101	14578	6893	1	86.3772	0.090975	10	9.1505e-13	264.799	0	4972.07	9.1505e-13	0	None	None
1378	36.2972	4437.51	35098	5773	10796	1	36.3058	0.0684224	9	3.9179e-09	236.329	0	4437.51	3.9179e-09	0	None	None
1379	85.8778	4207.69	35075	14495	8844	1	85.916	0.0970707	3	9.1588e-09	224.089	0	4207.69	9.1588e-09	0	None	None
1380	28.99	3512.32	35064	4286	19522	1	28.978	0.0923631	5	4.5429e-06	187.056	0	3512.32	4.5429e-06	0	None	None
1381	59.9047	5906.16	35034	9771	10302	1	59.8502	0.136683	9	2.8684e-12	314.545	0	5906.16	2.8684e-12	0	None	None
1382	72.706	4304.76	35033	12109	13087	1	72.634	0.110871	9	2.1776e-08	229.259	0	4304.76	2.1776e-08	0	None	None
1383	30.0304	3545.27	34938	4540	14605	1	30.0698	0.0794015	7	5.4018e-06	188.811	0	3545.27	5.4018e-06	0	None	None
1384	69.0127	2398.95	34908	11371	20696	1			0	0.0097592	127.761	0	2398.95	0.0097592	0	None	None
1385	60.6703	2292.53	34894	9926	24927	1			0	0.0019649	122.094	0	2292.53	0.0019649	0	None	None
1386	73.1575	4530.8	34888	12217	15361	1	73.1392	0.0898783	7	2.5279e-05	241.298	0	4530.8	2.5279e-05	0	None	None
1387	60.3961	5976.37	34864	9872	4798	1	60.3867	0.101018	7	3.229e-09	318.284	0	5976.37	3.229e-09	0	None	None
1388	62.4731	3956.62	34841	10247	14746	1	62.4485	0.0834711	6	4.8312e-05	210.719	0	3956.62	4.8312e-05	0	None	None
1389	100.393	5473.3	34803	17346	5582	1			0	1.6524e-08	291.493	0	5473.3	1.6524e-08	0	None	None
1390	60.6225	6746.74	34754	9913	8430	1	60.6159	0.0744415	10	0.0039239	359.366	-1	6746.74	3.9805e-08	0	6747.75	1
1391	90.7964	5037.17	34734	15491	6627	1	90.8181	0.103917	2	2.0475e-11	268.265	0	5037.17	2.0475e-11	0	None	None
1392	71.3281	3486.47	34696	11839	16266	1	71.3043	0.0847305	5	0.00046881	185.679	0	3486.47	0.00046881	0	None	None
1393	37.7273	2677.13	34684	6021	18142	1	37.709	0.070695	5	3.6089e-05	142.576	0	2677.13	3.6089e-05	0	None	None
1394	41.0516	4086.54	34670	6623	13238	1	41.0321	0.138974	5	1.2217e-11	217.637	0	4086.54	1.2217e-11	0	None	None
1395	88.7978	4848.95	34641	15043	34641	1	88.7833	0.0612027	4	0.0013154	258.295	-1	4848.95	5.6837e-06	0	4849.95	1
1396	101.097	5420.39	34568	17453	6952	1			0	1.6285e-12	288.675	0	5420.39	1.6285e-12	0	None	None
1397	72.2482	4545.94	34547	12022	6860	1	72.2581	0.0795761	8	1.4996e-10	242.104	0	4545.94	1.4996e-10	0	None	None
1398	29.7567	3785.4	34499	4479	20509	1	29.7668	0.0668344	2	0.0027531	201.6	0	3785.4	0.0027531	0	None	None
1399	26.4315	3637.4	34478	3788	15622	1	26.43	0.0843609	6	2.86e-06	193.718	0	3637.4	2.86e-06	0	None	None
1400	67.0635	5238.22	34476	10999	9003	1	67.0791	0.163357	7	1.8245e-08	278.973	0	5238.22	1.8245e-08	0	None	None
1401	88.0306	5269.28	34417	14861	6843	1	87.9913	0.180462	8	4.4444e-07	280.627	0	5269.28	4.4444e-07	0	None	None
1402	88.8185	5668.53	34379	15049	7202	1	88.8045	0.141023	5	4.7262e-05	301.89	0	5668.53	4.7262e-05	0	None	None
1403	44.2628	3608.26	34346	7138	13071	1	44.2363	0.0707929	8	7.4062e-08	192.166	0	3608.26	7.4062e-08	0	None	None
1404	58.4431	3072.69	34246	9432	34246	1			0	0.75678	163.696	-1	3072.69	0.00052782	0	3073.69	1
1405	126.262	815.214	34201	21603	34201	1	126.246	0.0582506	5	0.00048275	43.416	0	815.214	0.00048275	0	None	None
1406	62.128	6197.26	34189	10190	6868	1	62.1463	0.141539	4	9.9241e-08	330.048	0	6197.26	9.9241e-08	0	None	None
1407	81.4685	4595.69	34165	13734	10186	1	81.4492	0.113433	11	2.2794e-08	244.753	0	4595.69	2.2794e-08	0	None	None
1408	82.1858	815.214	34113	13853	34113	1			0	7.242e-06	43.416	0	815.214	7.242e-06	0	None	None
1409	60.2951	6538.5	34099	9854	4314	1	60.306	0.122731	9	8.8121e-12	348.222	0	6538.5	8.8121e-12	0	None	None
1410	68.8306	7287	33970	11328	1749	1	68.8535	0.0749276	5	1.2545e-05	388.139	-1	7287	1.1764e-05	0	7288	1
1411	31.8724	4731.8	33936	5003	4089	1	31.8762	0.0926596	6	1.0504e-05	252.002	0	4731.8	1.0504e-05	0	None	None
1412	74.1929	4158.69	33905	12467	14763	1	74.1447	0.123292	7	3.0991e-08	221.48	0	4158.69	3.0991e-08	0	None	None
1413	30.8393	4231.47	33884	4735	33884	1	30.8351	0.188581	5	0.02185	225.41	-1	4231.47	3.4379e-08	0	4232.48	1
1414	49.0435	815.214	33826	7858	33826	1			0	0.00080097	43.416	0	815.214	0.00080097	0	None	None
1415	43.2243	4445.78	33791	6967	15344	1	43.2197	0.0778986	8	1.308e-07	236.769	0	4445.78	1.308e-07	0	None	None
1416	92.602	5071.15	33769	15921	27001	1	92.1801	0.26647	6	0.0026975	270.129	-1	5071.15	0.0010352	0	5072.16	1
1417	89.3703	5195.28	33732	15203	9510	1	89.3128	0.118861	5	1.8175e-08	276.686	0	5195.28	1.8175e-08	0	None	None
1418	58.1056	6896.81	33715	9350	3602	1	58.1139	0.105534	8	6.518e-10	367.304	0	6896.81	6.518e-10	0	None	None
1419	63.0372	6079.34	33712	10337	8098	1	63.0224	0.0964377	9	4.9011e-13	323.769	0	6079.34	4.9011e-13	0	None	None
1420	80.7735	2497.34	33652	13598	20048	1	80.7677	0.0748274	5	6.543e-06	133.001	0	2497.34	6.543e-06	0	None	None
1421	72.5604	4264.51	33512	12079	16397	1	72.5701	0.127443	8	8.5994e-10	227.116	0	4264.51	8.5994e-10	0	None	None
1422	71.3418	3911.45	33445	11842	16430	1	71.3106	0.0731638	8	2.1567e-05	208.313	0	3911.45	2.1567e-05	0	None	None
1423	30.4405	4420.57	33422	4630	6744	1	30.3911	0.235024	3	0.00019647	235.427	0	4420.57	0.00019647	0	None	None
1424	81.5309	4907.9	33402	13746	11007	1			0	4.5146e-09	261.381	0	4907.9	4.5146e-09	0	None	None
1425	44.5836	4093.65	33390	7191	14344	1	44.576	0.0743089	6	3.8475e-06	218.016	0	4093.65	3.8475e-06	0	None	None
1426	92.0518	5177.13	33385	15768	9009	1	92.0714	0.119074	2	0.26958	275.773	-1	5177.13	0.00034677	0	5178.14	1
1427	32.2544	3690.31	33350	5094	20984	1			0	0.0016555	196.535	0	3690.31	0.0016555	0	None	None
1428	60.7357	6874.56	33347	9944	8316	1	60.7483	0.0766239	9	2.5552e-05	366.173	-1	6874.56	1.3181e-08	0	6875.57	1
1429	71.6801	4027.63	33334	11916	11515	1	71.6978	0.0931658	4	1.2633e-05	214.5	0	4027.63	1.2633e-05	0	None	None
1430	68.1845	7431.08	33198	11199	1500	1	68.1688	0.0705958	8	5.7285e-06	395.758	0	7431.08	5.7285e-06	0	None	None
1431	59.1698	5951.36	33171	9602	5095	1	59.174	0.0979754	2	3.5742e-09	316.953	0	5951.36	3.5742e-09	0	None	None
1432	58.0845	6247.4	33167	9344	2766	1	58.0629	0.0997953	9	3.2937e-07	332.719	0	6247.4	3.2937e-07	0	None	None
1433	94.4629	5197.24	33165	16284	27929	1			0	0.50449	276.844	-1	5197.24	0.022363	0	5198.24	1
1434	91.5642	5072.15	33163	15655	23326	1	91.5703	0.127905	7	0.10279	270.182	-1	5072.15	2.4098e-05	0	5073.15	1
1435	30.0234	3764.34	33090	4538	12386	1			0	4.5938e-11	200.478	0	3764.34	4.5938e-11	0	None	None
1436	88.5867	5063.89	33034	14996	15733	1	88.5835	0.145439	13	0.017715	269.688	2	5065.89	0.00054745	0	None	None
1437	58.5622	5930.2	32975	9464	3315	1	58.565	0.0775597	9	1.6158e-07	315.826	0	5930.2	1.6158e-07	0	None	None
1438	40.7768	4509.8	32970	6576	21432	1	40.7874	0.107144	8	6.9558e-05	240.179	0	4509.8	6.9558e-05	0	None	None
1439	68.3717	5059.28	32954	11238	6114	1	68.3738	0.0781516	8	7.0004e-08	269.443	0	5059.28	7.0004e-08	0	None	None
1440	32.1836	4316.58	32946	5078	14954	1	32.1473	0.142743	6	2.2657e-05	229.889	0	4316.58	2.2657e-05	0	None	None
1441	39.3791	4540.83	32936	6315	32936	1	39.3721	0.0622253	7	0.20339	241.885	-1	4540.83	1.8091e-06	0	4541.83	1
1442	32.1905	4055.44	32918	5079	8181	1	32.1833	0.0847605	5	5.0864e-05	215.981	0	4055.44	5.0864e-05	0	None	None
1443	101.77	1233.46	32890	17568	32890	1	101.799	0.103668	3	0.031235	65.6904	0	1233.46	0.031235	0	None	None
1444	52.6155	5035.06	32887	8401	9658	1	52.5842	0.10746	8	9.1999e-08	268.153	0	5035.06	9.1999e-08	0	None	None
1445	59.2661	6163.54	32861	9624	4554	1	59.2382	0.0937297	10	2.1232e-10	328.252	0	6163.54	2.1232e-10	0	None	None
1446	31.0297	4231.47	32849	4788	15104	1	31.0169	0.186343	2	1.639e-07	225.356	0	4231.47	1.639e-07	0	None	None
1447	89.2622	4551.69	32786	15172	10512	1	89.2297	0.0850722	7	1.242e-05	242.41	0	4551.69	1.242e-05	0	None	None
1448	91.5642	5207.92	32665	15655	4668	1	91.532	0.11956	8	3.1427e-08	277.359	1	5208.92	8.8113e-09	0	None	None
1449	92.3033	5747.34	32658	15837	7986	1	92.34	0.0452017	3	0.0049182	306.087	0	5747.34	0.0049182	0	None	None
1450	84.6482	5419.18	32644	14246	2853	1	84.6041	0.255621	5	1.3466e-05	288.61	0	5419.18	1.3466e-05	0	None	None
1451	60.2674	5740.31	32555	9848	3822	1	60.2821	0.0821406	8	5.0095e-12	305.713	0	5740.31	5.0095e-12	0	None	None
1452	101.641	765.093	32544	17544	32544	1	101.658	0.0590309	3	0.010979	40.7467	0	765.093	0.010979	0	None	None
1453	59.297	5944.45	32537	9632	12427	1	59.3063	0.09089	9	0.0036054	316.638	-1	5944.45	2.2545e-07	0	5945.46	1
1454	92.0681	5414.32	32494	15773	4922	1			0	0.00047902	288.351	0	5414.32	0.00047902	0	None	None
1455	32.4543	3690.31	32482	5142	16393	1	32.4622	0.0961595	3	2.8273e-05	196.535	0	3690.31	2.8273e-05	0	None	None
1456	91.0459	4855.23	32474	15541	3794	1	91.0593	0.103598	5	1.0937e-08	258.576	0	4855.23	1.0937e-08	0	None	None
1457	75.9341	4195.61	32455	12799	28439	1			0	0.43327	223.5	-1	4195.61	0.019312	0	4196.61	1
1458	63.9011	3613.59	32444	10482	18322	1	63.907	0.0942724	7	6.8551e-07	192.45	0	3613.59	6.8551e-07	0	None	None
1459	68.0618	7802.09	32443	11171	5943	1	68.0626	0.0451711	2	2.161e-06	415.571	-1	7802.09	1.0358e-09	0	7803.1	1
1460	29.2913	4314.51	32424	4369	9607	1			0	8.7684e-07	229.779	0	4314.51	8.7684e-07	0	None	None
1461	77.7087	4836.99	32421	13143	6699	1	77.7049	0.110226	7	1.6543e-07	257.604	0	4836.99	1.6543e-07	0	None	None
1462	105.136	2687.98	32417	18083	15797	1			0	0.0099027	143.154	0	2687.98	0.0099027	0	None	None
1463	28.0239	4094.34	32334	4074	16817	1	28.0137	0.192596	7	1.5269e-07	218.053	0	4094.34	1.5269e-07	0	None	None
1464	42.1769	3217.24	32314	6818	22712	1	42.1628	0.0727251	8	1.8571e-08	171.341	0	3217.24	1.8571e-08	0	None	None
1465	94.6505	5448.43	32314	16325	4906	1	94.6093	0.18538	3	6.1614e-06	290.168	0	5448.43	6.1614e-06	0	None	None
1466	49.2098	3237.24	32302	7886	21507	1	49.2074	0.0799782	6	9.124e-09	172.406	0	3237.24	9.124e-09	0	None	None
1467	63.9011	4882.72	32280	10482	10999	1	63.8904	0.126359	10	4.4445e-09	260.04	0	4882.72	4.4445e-09	0	None	None
1468	106.267	1042.46	32244	18255	32244	1	106.261	0.172669	2	0.080638	55.5185	0	1042.46	0.080638	0	None	None
1469	26.3486	3843.48	32229	3775	16436	1	26.3553	0.117077	6	9.4229e-05	204.693	0	3843.48	9.4229e-05	0	None	None
1470	91.4766	5866.48	32135	15635	15903	1	91.4553	0.142156	6	0.14867	312.486	-1	5866.48	0.00010543	0	5867.49	1
1471	92.8622	5208.92	32120	15980	10523	1	92.8692	0.0452717	2	7.0849e-06	277.413	0	5208.92	7.0849e-06	0	None	None
1472	65.9467	3708.69	32087	10806	32087	1	65.9681	0.113069	6	0.081709	197.568	-1	3708.69	2.2963e-07	0	3709.7	1
1473	94.5434	5419.4	32075	16302	10880	1	94.5324	0.176143	5	0.041826	288.675	-1	5419.4	0.000273	0	5420.41	1
1474	92.328	5664.43	32059	15844	24017	1	92.2773	0.213978	1	0.39483	301.725	-1	5664.43	0.0011422	0	5665.43	1
1475	105.383	765.093	32018	18126	32018	1	105.378	0.0773681	2	6.2599e-06	40.7467	0	765.093	6.2599e-06	0	None	None
1476	32.5869	4421.67	32009	5171	12383	1			0	1.2633e-05	235.486	0	4421.67	1.2633e-05	0	None	None
1477	71.6734	3324.41	31954	11915	19347	1	71.6164	0.101328	6	0.00050287	177.049	0	3324.41	0.00050287	0	None	None
1478	94.5365	2625.07	31916	16301	22495	1			0	0.21689	139.804	0	2625.07	0.21689	0	None	None
1479	63.9253	4367.68	31873	10487	31873	1	63.9168	0.077382	9	0.0077838	232.664	-1	4367.68	4.2242e-08	0	4368.69	1
1480	57.6679	2173.47	31837	9253	24427	1			0	0.0072921	115.753	0	2173.47	0.0072921	0	None	None
1481	44.1675	815.214	31788	7120	31788	1			0	0.0010028	43.416	0	815.214	0.0010028	0	None	None
1482	74.6327	4325.72	31781	12539	10162	1	74.6255	0.0847809	9	9.2304e-09	230.375	0	4325.72	9.2304e-09	0	None	None
1483	68.0821	7895.25	31694	11174	3568	1	68.0525	0.0956324	12	0.00013543	420.532	-1	7895.25	4.6693e-08	0	7896.25	1
1484	56.3989	6171.51	31642	8996	4472	1	56.4164	0.0887925	8	5.0145e-08	328.677	0	6171.51	5.0145e-08	0	None	None
1485	91.9607	5959.63	31637	15745	13240	1			0	0.34254	317.446	-1	5959.63	0.00070395	0	5960.63	1
1486	78.0133	4563.9	31629	13186	9630	1	78.0308	0.0697436	4	3.1362e-06	243.061	0	4563.9	3.1362e-06	0	None	None
1487	68.123	8022.27	31624	11183	8397	1	68.0682	0.0963475	10	3.865e-06	427.297	-1	8022.27	2.9399e-08	0	8023.28	1
1488	46.5913	3230.23	31587	7510	18220	1	46.5798	0.0736903	9	1.1549e-11	172.033	0	3230.23	1.1549e-11	0	None	None
1489	82.0866	4281.72	31574	13837	12955	1	82.1033	0.0860948	6	1.7758e-06	228.032	1	4282.72	2.4502e-09	0	None	None
1490	58.0985	5454.39	31544	9348	7306	1	58.1067	0.118996	7	6.4895e-09	290.485	0	5454.39	6.4895e-09	0	None	None
1491	29.1744	3153.96	31507	4338	15357	1	29.1723	0.0788481	4	0.023874	167.971	0	3153.96	0.023874	0	None	None
1492	68.8375	7779.14	31483	11329	6795	1	68.8287	0.0705231	8	4.6817e-05	414.349	-1	7779.14	4.6921e-09	0	7780.15	1
1493	55.8671	6191.52	31457	8896	13110	1	55.8758	0.104795	7	0.028996	329.796	-1	6191.52	1.2406e-07	0	6192.53	1
1494	29.7188	3887.47	31393	4471	15401	1			0	5.0151e-05	207.035	0	3887.47	5.0151e-05	0	None	None
1495	89.477	6162.68	31388	15234	8608	1	89.4686	0.0641912	4	0.013942	328.26	-1	6162.68	5.0644e-06	0	6163.68	1
1496	40.7056	4775.85	31383	6564	10478	1	40.7027	0.0693054	8	9.3307e-06	254.348	0	4775.85	9.3307e-06	0	None	None
1497	30.9221	4025.49	31382	4759	25082	1	30.8245	0.215834	5	0.00030583	214.386	0	4025.49	0.00030583	0	None	None
1498	32.9722	3511.63	31326	5244	11140	1	32.9617	0.0562773	7	2.3935e-06	187.019	0	3511.63	2.3935e-06	0	None	None
1499	57.8474	5197.02	31285	9293	8228	1	57.8454	0.10356	7	2.0029e-07	276.779	0	5197.02	2.0029e-07	0	None	None
1500	37.6188	5093.74	31284	5999	7056	1	37.6065	0.0965607	10	1.1399e-12	271.278	0	5093.74	1.1399e-12	0	None	None
1501	62.4945	815.214	31282	10250	31282	1			0	0.0064947	43.416	0	815.214	0.0064947	0	None	None
1502	106.855	1307.49	31238	18346	31238	1	106.811	0.10927	7	0.00099948	69.6332	0	1307.49	0.00099948	0	None	None
1503	92.4866	10948.8	31223	15888	13885	1	92.4765	0.0396077	3	0.90068	583.26	-3	10948.8	0.0015688	0	10951.8	1
1504	89.4836	1635.41	31219	15236	31219	1	89.5035	0.0768429	4	0.0041086	87.0971	0	1635.41	0.0041086	0	None	None
1505	67.9932	8115.42	31207	11156	10025	1	67.9859	0.0669697	9	0.0024747	432.258	-1	8115.42	3.7244e-09	0	8116.42	1
1506	57.5932	6455.56	31176	9234	6906	1	57.608	0.0751001	6	0.00029571	343.805	0	6455.56	0.00029571	0	None	None
1507	71.6734	6570.7	31167	11915	6402	1	71.6655	0.0963552	9	6.0026e-10	349.937	0	6570.7	6.0026e-10	0	None	None
1508	73.6182	8430.45	31162	12335	29751	1			0	0.83713	449.142	-3	8430.45	0.00064587	0	8433.46	1
1509	29.7021	3127.23	31149	4466	17467	1	29.7095	0.10152	5	0.011275	166.547	0	3127.23	0.011275	0	None	None
1510	49.217	3886.45	31144	7887	10881	1	49.2191	0.0826319	8	1.9698e-09	206.982	0	3886.45	1.9698e-09	0	None	None
1511	73.9682	4105.5	31034	12426	4812	1	73.9796	0.0885085	4	2.4519e-08	218.648	0	4105.5	2.4519e-08	0	None	None
1512	59.9934	6126.33	31023	9792	3329	1	60.0018	0.156759	7	3.3259e-07	326.271	0	6126.33	3.3259e-07	0	None	None
1513	75.134	3960.59	31018	12649	12760	1	75.1074	0.0861872	9	4.2701e-08	210.93	0	3960.59	4.2701e-08	0	None	None
1514	26.8852	3843.47	30973	3860	11219	1	26.7427	0.451505	6	6.251e-05	204.693	0	3843.47	6.251e-05	0	None	None
1515	28.4998	3640.41	30949	4182	15923	1	28.4561	0.142964	4	0.028124	193.878	0	3640.41	0.028124	0	None	None
1516	35.1428	3582.31	30864	5586	15262	1	35.1593	0.0565567	7	1.3866e-09	190.784	0	3582.31	1.3866e-09	0	None	None
1517	29.1744	4531.49	30828	4338	6694	1	29.0394	0.284063	4	1.5357e-07	241.334	0	4531.49	1.5357e-07	0	None	None
1518	83.5454	4592.17	30812	14064	7302	1	83.5105	0.0710104	6	7.211e-06	244.566	0	4592.17	7.211e-06	0	None	None
1519	56.6589	5713.23	30811	9054	7076	1	56.6624	0.0844806	9	3.4617e-08	304.27	0	5713.23	3.4617e-08	0	None	None
1520	55.7963	6117.47	30800	8883	13229	1	55.7741	0.121698	7	0.0010329	325.853	-1	6117.47	1.9921e-10	0	6118.48	1
1521	72.7997	4798.94	30797	12129	5612	1			0	0.0017915	255.578	1	4799.94	0.00013163	0	None	None
1522	32.8954	4421.67	30794	5231	13402	1	32.911	0.121552	6	4.8564e-06	235.486	0	4421.67	4.8564e-06	0	None	None
1523	36.005	4167.62	30762	5720	15337	1	35.9275	0.156351	5	0.00010205	221.956	0	4167.62	0.00010205	0	None	None
1524	92.1771	5866.49	30680	15803	19975	1	92.1198	0.230307	6	0.044412	312.486	-1	5866.49	0.0056604	0	5867.49	1
1525	76.1858	5338.91	30650	12871	7299	1	76.1815	0.0619624	5	1.0263e-05	284.335	0	5338.91	1.0263e-05	0	None	None
1526	91.7893	5866.49	30629	15704	1721	1	91.7254	0.186297	6	5.4398e-05	312.432	0	5866.49	5.4398e-05	0	None	None
1527	97.0433	5049.19	30581	16736	8682	1			0	8.3206e-09	268.905	0	5049.19	8.3206e-09	0	None	None
1528	61.839	5507.13	30553	10138	5896	1	61.8449	0.10327	8	1.952e-10	293.294	0	5507.13	1.952e-10	0	None	None
1529	59.4246	6704.66	30503	9664	5117	1	59.397	0.112365	6	1.1712e-09	357.071	0	6704.66	1.1712e-09	0	None	None
1530	56.7251	6094.51	30466	9067	7494	1	56.7257	0.101039	9	2.6583e-10	324.576	0	6094.51	2.6583e-10	0	None	None
1531	64.8391	5471.09	30440	10636	7671	1	64.827	0.11375	10	3.139e-12	291.375	0	5471.09	3.139e-12	0	None	None
1532	50.5134	4597.91	30390	8083	12734	1	50.5243	0.0949049	7	3.4548e-06	244.871	0	4597.91	3.4548e-06	0	None	None
1533	54.5085	5461.27	30340	8674	5864	1	54.5013	0.0892766	9	1.3396e-12	290.852	0	5461.27	1.3396e-12	0	None	None
1534	49.8919	4182.63	30317	7995	12676	1	49.8931	0.0610002	8	6.8162e-08	222.755	0	4182.63	6.8162e-08	0	None	None
1535	70.5409	7850.07	30298	11663	8933	1	70.5385	0.0660437	7	0.00018206	418.126	-1	7850.07	1.7967e-11	0	7851.07	1
1536	89.2719	5233.22	30188	15175	7668	1	89.2784	0.0804824	5	1.1941e-05	278.707	0	5233.22	1.1941e-05	0	None	None
1537	39.7398	4926.86	30184	6379	9040	1	39.7133	0.0840569	8	3.0555e-06	262.391	0	4926.86	3.0555e-06	0	None	None
1538	62.0717	6290.4	30170	10179	8474	1	62.0749	0.144797	7	1.8137e-09	335.009	0	6290.4	1.8137e-09	0	None	None
1539	91.5846	5119.11	30163	15659	8239	1	91.5976	0.188792	3	0.00048539	272.629	0	5119.11	0.00048539	0	None	None
1540	91.0322	5164.2	30144	15539	10735	1	91.0266	0.124024	7	7.6401e-10	275.031	0	5164.2	7.6401e-10	0	None	None
1541	95.0206	5448.42	30127	16402	12305	1			0	0.0017319	290.221	-1	5448.42	0.00070356	0	5449.43	1
1542	65.9112	3939.62	30123	10798	16637	1	65.9316	0.0836551	7	5.357e-10	209.813	0	3939.62	5.357e-10	0	None	None
1543	53.2476	1112.53	30084	8497	30084	1	53.2595	0.0691082	3	0.00010549	59.25	0	1112.53	0.00010549	0	None	None
1544	81.7075	4595.69	30064	13777	10557	1			0	3.7107e-09	244.753	0	4595.69	3.7107e-09	0	None	None
1545	58.5419	6583.45	29982	9458	3180	1	58.5584	0.0921449	5	1.954e-09	350.616	0	6583.45	1.954e-09	0	None	None
1546	69.742	8279.49	29978	11505	8601	1	69.7155	0.0814238	9	0.23763	441.049	-2	8279.49	1.2253e-08	0	8281.49	1
1547	89.8902	5065.18	29965	15334	14406	1	89.8899	0.0660793	4	0.1586	269.81	-1	5065.18	5.7945e-06	0	5066.18	1
1548	31.1496	3399.21	29894	4818	14204	1	31.1734	0.102959	4	0.028418	181.032	0	3399.21	0.028418	0	None	None
1549	59.7367	5999.3	29888	9733	5912	1	59.752	0.138822	8	3.6973e-10	319.506	0	5999.3	3.6973e-10	0	None	None
1550	39.2943	3455.43	29820	6300	11907	1	39.2675	0.0650399	6	6.6019e-05	184.026	0	3455.43	6.6019e-05	0	None	None
1551	72.1142	4523.83	29749	11999	11290	1	72.1082	0.1701	6	3.7665e-07	240.926	0	4523.83	3.7665e-07	0	None	None
1552	64.9245	6203.61	29742	10650	16614	1	64.8819	0.120874	10	0.013227	330.44	-1	6203.61	1.6361e-09	0	6204.61	1
1553	76.866	5397.14	29734	13002	3152	1	76.8919	0.0918352	7	1.8592e-07	287.437	0	5397.14	1.8592e-07	0	None	None
1554	71.1313	4539.82	29730	11796	12104	1	71.1345	0.119744	6	1.3339e-09	241.778	0	4539.82	1.3339e-09	0	None	None
1555	88.5963	4974.08	29691	14999	10025	1	88.5733	0.149505	6	9.8897e-05	264.905	0	4974.08	9.8897e-05	0	None	None
1556	51.3584	4932	29680	8206	7898	1	51.3631	0.0615767	7	1.0506e-08	262.665	0	4932	1.0506e-08	0	None	None
1557	95.7545	5102.09	29661	16537	7452	1	95.7051	0.295751	5	1.1203e-07	271.723	0	5102.09	1.1203e-07	0	None	None
1558	90.7824	5257.35	29651	15488	9186	1	90.7625	0.101506	8	7.7905e-09	279.992	0	5257.35	7.7905e-09	0	None	None
1559	35.005	3947.45	29575	5564	12113	1	35.0158	0.0867614	9	2.1611e-09	210.23	0	3947.45	2.1611e-09	0	None	None
1560	90.8102	5464.43	29570	15493	5055	1	90.7834	0.215281	2	1.195e-06	291.02	0	5464.43	1.195e-06	0	None	None
1561	33.0966	3529.64	29550	5263	15156	1	33.1037	0.0642937	6	0.00014287	187.979	0	3529.64	0.00014287	0	None	None
1562	26.7687	3750.33	29498	3840	18154	1	26.689	0.192984	5	2.1215e-09	199.732	0	3750.33	2.1215e-09	0	None	None
1563	44.8572	4067.46	29488	7242	13555	1	44.8269	0.0870388	10	1.0496e-07	216.622	0	4067.46	1.0496e-07	0	None	None
1564	72.6678	5736.47	29435	12099	5474	1	72.5961	0.228319	5	2.8631e-06	305.508	0	5736.47	2.8631e-06	0	None	None
1565	28.3833	3646.34	29424	4156	13881	1	28.4075	0.0916729	5	0.0028281	194.194	0	3646.34	0.0028281	0	None	None
1566	67.9584	3832.65	29418	11148	15420	1	67.9473	0.0855305	6	1.0326e-05	204.116	0	3832.65	1.0326e-05	0	None	None
1567	49.131	3687.51	29417	7873	15278	1	49.1276	0.100512	6	0.00025573	196.386	0	3687.51	0.00025573	0	None	None
1568	61.5305	6242.46	29372	10089	11107	1	61.5861	0.128279	2	0.065343	332.509	-1	6242.46	1.3838e-07	0	6243.46	1
1569	89.477	5065.18	29360	15234	29360	1			0	0.99708	269.864	-2	5065.18	0.024681	0	5067.19	1
1570	32.14	4257.6	29342	5068	29342	1	32.119	0.0897679	3	0.56776	226.801	-1	4257.6	0.0011543	0	4258.61	1
1571	31.6734	4638.64	29282	4955	12457	1	31.6911	0.0894302	5	1.2306e-08	247.041	0	4638.64	1.2306e-08	0	None	None
1572	41.22	5874.18	29262	6652	7186	1	41.1993	0.0985514	9	3.0482e-06	312.842	0	5874.18	3.0482e-06	0	None	None
1573	77.85	4142.7	29258	13163	7984	1			0	0.00016476	220.628	0	4142.7	0.00016476	0	None	None
1574	59.4109	6078.39	29230	9661	2756	1	59.4276	0.14854	5	1.8176e-08	323.718	0	6078.39	1.8176e-08	0	None	None
1575	27.7147	2710.03	29209	4010	19315	1	27.6787	0.120503	2	0.00013463	144.329	0	2710.03	0.00013463	0	None	None
1576	47.669	6286.33	29199	7664	4267	1	47.6906	0.125774	10	8.6707e-11	334.792	0	6286.33	8.6707e-11	0	None	None
1577	28.4862	2690.07	29160	4179	13457	1	28.4781	0.128955	4	0.0014568	143.266	0	2690.07	0.0014568	0	None	None
1578	88.5541	4926.12	29157	14986	6047	1	88.5951	0.0965643	4	0.053244	262.405	-1	4926.12	0.0016389	0	4927.13	1
1579	49.655	4494.85	29150	7959	6473	1	49.687	0.0834768	7	1.7129e-07	239.383	0	4494.85	1.7129e-07	0	None	None
1580	30.6786	4323.61	29141	4694	29141	1			0	0.81841	230.37	-2	4323.61	0.091497	0	4325.62	1
1581	41.5769	4793.86	29104	6713	7625	1	41.5622	0.0828752	7	3.3596e-07	255.308	0	4793.86	3.3596e-07	0	None	None
1582	28.3501	3055.2	29101	4150	12570	1	28.3147	0.0964006	5	0.0010773	162.711	0	3055.2	0.0010773	0	None	None
1583	83.4807	5511.23	29031	14052	5000	1	83.487	0.230518	6	2.7303e-05	293.512	0	5511.23	2.7303e-05	0	None	None
1584	27.8065	3385.2	29002	4028	11487	1	27.8034	0.0927686	8	2.0164e-07	180.286	0	3385.2	2.0164e-07	0	None	None
1585	63.4675	5288.09	28999	10410	5639	1	63.4445	0.143721	6	1.203e-07	281.629	0	5288.09	1.203e-07	0	None	None
1586	92.328	5177.12	28990	15844	5688	1			0	0.28027	275.772	-1	5177.12	0.0005614	0	5178.13	1
1587	28.6932	4571.72	28957	4223	9748	1	28.6542	0.0626639	2	0.00063245	243.477	0	4571.72	0.00063245	0	None	None
1588	27.8435	3804.34	28930	4036	19176	1	27.8351	0.0782168	7	3.0935e-06	202.608	0	3804.34	3.0935e-06	0	None	None
1589	30.7995	4161.26	28892	4725	28892	1	30.8108	0.174052	10	0.0011816	221.67	-1	4161.26	1.751e-09	0	4162.26	1
1590	68.8915	7193.84	28877	11342	4926	1	68.9104	0.0545632	8	1.3792e-07	383.177	-1	7193.84	4.441e-10	0	7194.85	1
1591	41.5167	4008.62	28789	6703	12240	1	41.5032	0.083387	7	1.7243e-06	213.488	0	4008.62	1.7243e-06	0	None	None
1592	39.8603	5103.92	28742	6407	8517	1	39.8378	0.066001	8	1.3945e-07	271.82	0	5103.92	1.3945e-07	0	None	None
1593	52.9671	3685.6	28739	8456	10408	1	52.9836	0.0790425	6	1.0359e-05	196.285	0	3685.6	1.0359e-05	0	None	None
1594	30.2523	3034.08	28695	4586	9821	1	30.1864	0.115735	6	1.1314e-06	161.586	0	3034.08	1.1314e-06	0	None	None
1595	75.431	5001.88	28620	12697	7184	1	75.4456	0.0912286	10	1.8978e-08	266.386	0	5001.88	1.8978e-08	0	None	None
1596	49.4036	3428.2	28604	7921	17480	1	49.4295	0.0789673	3	3.0089e-06	182.576	0	3428.2	3.0089e-06	0	None	None
1597	75.762	5216.97	28488	12757	7783	1	75.7244	0.218287	4	1.1718e-09	277.841	0	5216.97	1.1718e-09	0	None	None
1598	35.6499	2695.14	28454	5665	14836	1	35.6494	0.0870275	5	5.404e-05	143.535	0	2695.14	5.404e-05	0	None	None
1599	91.3879	5756.47	28447	15613	14448	1	91.3354	0.120134	7	0.2968	306.627	-1	5756.47	2.5156e-05	0	5757.47	1
1600	40.2516	5949.32	28440	6495	6347	1	40.2491	0.0829869	9	8.8057e-10	316.844	0	5949.32	8.8057e-10	0	None	None
1601	38.8734	5085.9	28408	6224	10287	1	38.8735	0.0625634	10	2.0087e-09	270.861	0	5085.9	2.0087e-09	0	None	None
1602	71.3418	3796.56	28405	11842	28405	1	71.3237	0.0734188	6	0.036748	202.248	-1	3796.56	9.6667e-06	0	3797.57	1
1603	53.0685	3523.55	28378	8471	14171	1	53.0742	0.0762739	6	1.5642e-05	187.654	0	3523.55	1.5642e-05	0	None	None
1604	91.9173	5271.13	28361	15734	14314	1	91.9364	0.0706524	6	1.8418e-06	280.725	0	5271.13	1.8418e-06	0	None	None
1605	31.4736	4474.58	28335	4905	9657	1	31.4105	0.118763	2	4.7952e-07	238.304	0	4474.58	4.7952e-07	0	None	None
1606	94.0283	5640.49	28311	16192	3376	1	94.0547	0.097303	5	1.5123e-05	300.396	0	5640.49	1.5123e-05	0	None	None
1607	93.8089	5494.43	28310	16152	6082	1	93.8565	0.204145	3	1.3201e-06	292.618	0	5494.43	1.3201e-06	0	None	None
1608	36.3284	4749.73	28284	5780	9395	1	36.1703	0.261371	9	2.5921e-07	252.957	0	4749.73	2.5921e-07	0	None	None
1609	68.7961	7559.97	28253	11319	6618	1			0	1.9863e-09	402.623	0	7559.97	1.9863e-09	0	None	None
1610	44.1675	4379.68	28252	7120	10891	1	44.1855	0.0983419	5	8.7909e-09	233.25	0	4379.68	8.7909e-09	0	None	None
1611	39.9596	3352.39	28219	6432	8695	1	39.9392	0.0760083	5	1.6027e-05	178.539	0	3352.39	1.6027e-05	0	None	None
1612	60.6839	3698.43	28188	9930	11283	1	60.677	0.0801019	6	7.334e-05	196.968	0	3698.43	7.334e-05	0	None	None
1613	72.5956	5517.39	28188	12086	4297	1	72.604	0.0832502	8	8.4072e-07	293.841	0	5517.39	8.4072e-07	0	None	None
1614	39.3223	5100.01	28140	6304	6327	1	39.3329	0.109362	7	2.0895e-06	271.612	0	5100.01	2.0895e-06	0	None	None
1615	58.627	5719.09	28121	9482	8293	1	58.6112	0.0704203	10	1.5537e-07	304.582	0	5719.09	1.5537e-07	0	None	None
1616	78.1155	4142.7	28108	13203	10820	1	78.0717	0.179027	7	4.0497e-09	220.628	0	4142.7	4.0497e-09	0	None	None
1617	40.1086	5147.03	28056	6466	3634	1			0	1.8718e-10	274.116	0	5147.03	1.8718e-10	0	None	None
1618	85.8498	2391.26	28056	14490	16816	1	85.8523	0.0743526	5	1.6503e-05	127.352	0	2391.26	1.6503e-05	0	None	None
1619	75.6135	5310.11	28003	12731	5489	1	75.5741	0.237266	2	4.5065e-07	282.802	0	5310.11	4.5065e-07	0	None	None
1620	63.6868	4976.88	27995	10444	14087	1	63.6926	0.0723107	3	0.014325	265.108	-1	4976.88	1.3103e-05	0	4977.88	1
1621	39.2593	5305.77	27989	6293	10109	1	39.2356	0.0645501	13	1.9548e-06	282.57	1	5306.78	1.2551e-06	0	None	None
1622	40.761	5051	27961	6574	7710	1	40.7806	0.0786142	8	2.4498e-08	269.002	0	5051	2.4498e-08	0	None	None
1623	68.1093	7796.2	27926	11180	3062	1	68.1089	0.0805402	7	0.018611	415.257	-1	7796.2	1.0461e-05	0	7797.2	1
1624	94.0419	5066.21	27891	16194	4691	1	93.9221	0.315858	2	0.000947	269.812	0	5066.21	0.000947	0	None	None
1625	61.4707	7423.08	27888	10078	7416	1	61.4931	0.0976077	7	0.063436	395.386	-1	7423.08	1.0277e-06	0	7424.08	1
1626	41.1217	5967.33	27863	6636	13971	1	41.0939	0.0837917	7	0.19172	317.856	-1	5967.33	6.0598e-06	0	5968.33	1
1627	56.739	5933.37	27860	9069	14073	1	56.7243	0.0896916	8	0.015926	316.048	-1	5933.37	4.586e-09	0	5934.37	1
1628	51.2651	1254.67	27843	8192	27843	1	51.2681	0.0626726	4	0.00010512	66.8202	0	1254.67	0.00010512	0	None	None
1629	66.2199	5433.13	27841	10852	4592	1	66.2242	0.224171	6	1.7852e-09	289.353	0	5433.13	1.7852e-09	0	None	None
1630	27.9394	3915.5	27840	4055	10359	1	27.938	0.110011	4	0.031359	208.528	0	3915.5	0.031359	0	None	None
1631	27.2678	4293.62	27813	3929	4489	1	27.2188	0.163442	5	5.6803e-06	228.666	0	4293.62	5.6803e-06	0	None	None
1632	29.037	4644.74	27803	4300	3062	1			0	0.0083538	247.366	0	4644.74	0.0083538	0	None	None
1633	89.0484	5593.51	27781	15112	4420	1	89.0042	0.0857536	6	0.0047061	297.895	0	5593.51	0.0047061	0	None	None
1634	29.2414	3024.08	27768	4356	9925	1	29.1943	0.0941138	4	0.0033704	161.054	0	3024.08	0.0033704	0	None	None
1635	57.2293	5149.08	27761	9162	7163	1	57.2637	0.122742	7	3.8964e-06	274.225	0	5149.08	3.8964e-06	0	None	None
1636	101.503	5420.39	27747	17518	14667	1	101.356	0.321054	1	0.025624	288.728	-1	5420.39	3.1489e-06	0	5421.39	1
1637	64.3069	3712.64	27742	10550	13352	1	64.3063	0.0758783	6	4.2591e-06	197.724	0	3712.64	4.2591e-06	0	None	None
1638	28.182	2690.07	27733	4113	21977	1	28.2204	0.0967525	4	0.0060069	143.266	0	2690.07	0.0060069	0	None	None
1639	94.2718	5381.18	27699	16240	5314	1	94.2755	0.0830309	11	1.0127e-08	286.586	0	5381.18	1.0127e-08	0	None	None
1640	30.2007	4732.8	27698	4575	7974	1	30.1691	0.152862	5	0.00020347	252.055	0	4732.8	0.00020347	0	None	None
1641	84.7844	5161.13	27612	14274	1771	1	84.7586	0.164452	2	0.35309	274.867	2	5163.13	0.0038134	0	None	None
1642	91.3332	5959.62	27604	15602	13370	1	91.342	0.122403	4	0.13692	317.446	-1	5959.62	3.724e-05	0	5960.63	1
1643	36.6899	4331.69	27604	5848	27604	1	36.6763	0.0881484	2	0.21793	230.747	-1	4331.69	6.7103e-05	0	4332.69	1
1644	69.7864	8087.29	27527	11516	6929	1	69.7783	0.0749727	7	0.099477	430.76	-1	8087.29	2.2557e-05	0	8088.3	1
1645	51.8162	4031.52	27515	8286	11465	1	51.8098	0.118741	8	3.7396e-09	214.707	0	4031.52	3.7396e-09	0	None	None
1646	31.4638	4037.43	27498	4902	11204	1			0	6.8382e-06	215.022	0	4037.43	6.8382e-06	0	None	None
1647	56.4265	5858.18	27495	9001	9491	1	56.4264	0.068457	5	4.4267e-06	311.99	0	5858.18	4.4267e-06	0	None	None
1648	59.8909	7133.87	27485	9767	8182	1	59.8875	0.171212	9	9.5001e-05	379.983	-1	7133.87	1.5921e-07	0	7134.87	1
1649	61.1938	6456.56	27462	10035	3728	1	61.2359	0.166161	6	1.8249e-08	343.858	0	6456.56	1.8249e-08	0	None	None
1650	77.6631	4222.66	27452	13134	10853	1	77.6641	0.0881418	6	2.3504e-08	224.887	0	4222.66	2.3504e-08	0	None	None
1651	68.6312	3649.56	27438	11284	12724	1	68.6281	0.192672	2	1.7446e-05	194.365	0	3649.56	1.7446e-05	0	None	None
1652	98.7399	5583.47	27414	17045	21048	1			0	0.41734	297.413	-1	5583.47	0.0019485	0	5584.47	1
1653	37.8809	5093.75	27327	6049	8717	1	37.8755	0.0784247	4	6.2112e-08	271.279	0	5093.75	6.2112e-08	0	None	None
1654	72.3293	4523.82	27324	12038	27324	1	72.3094	0.0909086	1	0.47011	240.979	-1	4523.82	0.00054793	0	4524.83	1
1655	115.006	836.623	27309	20035	27309	1			0	0.00023706	44.5562	0	836.623	0.00023706	0	None	None
1656	44.2288	3820.56	27272	7130	11421	1	44.2481	0.0476154	3	2.3596e-05	203.472	0	3820.56	2.3596e-05	0	None	None
1657	56.26	5445.11	27262	8969	9452	1	56.2852	0.0858496	8	1.1507e-08	289.991	0	5445.11	1.1507e-08	0	None	None
1658	56.3119	6605.71	27147	8978	2977	1	56.2902	0.0983006	10	1.4001e-08	351.801	0	6605.71	1.4001e-08	0	None	None
1659	63.4104	4031.64	27116	10400	12597	1	63.4456	0.136226	6	8.7923e-08	214.714	0	4031.64	8.7923e-08	0	None	None
1660	57.7952	6842.79	27095	9281	6979	1	57.7886	0.130294	8	0.0027382	364.481	-1	6842.79	5.1419e-12	0	6843.79	1
1661	90.3449	5464.43	27087	15417	5586	1	90.3005	0.235046	2	6.2066e-08	291.02	0	5464.43	6.2066e-08	0	None	None
1662	44.9859	3596.51	27081	7262	12812	1	44.9924	0.0822323	6	9.0386e-06	191.54	0	3596.51	9.0386e-06	0	None	None
1663	94.0283	5502.34	27063	16192	8839	1	94.0535	0.045262	2	1.574e-06	293.039	0	5502.34	1.574e-06	0	None	None
1664	71.0057	4802.08	27000	11772	5662	1	71.0257	0.0848912	5	5.6339e-08	255.745	0	4802.08	5.6339e-08	0	None	None
1665	57.816	6535.54	26983	9286	16035	1	57.8653	0.0911028	5	0.061603	348.118	-1	6535.54	2.7527e-07	0	6536.54	1
1666	31.2117	4025.51	26955	4836	11747	1	31.1412	0.117505	4	0.01661	214.387	0	4025.51	0.01661	0	None	None
1667	98.4611	5496.26	26861	16983	17206	1	98.4429	0.0988085	7	0.00017563	292.769	-1	5496.26	2.8735e-05	0	5497.27	1
1668	73.0465	4669.07	26838	12188	8811	1	73.024	0.098886	6	1.4008e-06	248.661	0	4669.07	1.4008e-06	0	None	None
1669	58.6631	5837.06	26834	9493	10012	1	58.6363	0.0751843	9	5.9377e-05	310.919	-1	5837.06	3.2976e-08	0	5838.06	1
1670	92.0749	5148.07	26808	15775	26808	1	92.0612	0.0595602	4	0.81886	274.279	-2	5148.07	0.20262	0	5150.08	1
1671	98.2759	918.454	26790	16942	26790	1			0	0.00039238	48.9143	0	918.454	0.00039238	0	None	None
1672	68.1162	5424.4	26702	11182	15697	1	68.1396	0.102471	2	0.0778	288.942	-1	5424.4	0.00012848	0	5425.41	1
1673	49.3105	4295.61	26681	7905	16720	1	49.3207	0.0679345	4	5.0173e-07	228.772	0	4295.61	5.0173e-07	0	None	None
1674	106.288	1370.45	26662	18258	26662	1	106.299	0.120952	7	1.5459e-07	72.9862	0	1370.45	1.5459e-07	0	None	None
1675	56.1686	6083.33	26621	8953	1752	1	56.179	0.0845346	6	1.3212e-08	323.981	0	6083.33	1.3212e-08	0	None	None
1676	31.7358	4804.82	26597	4972	4165	1			0	0.00027191	255.891	0	4804.82	0.00027191	0	None	None
1677	42.6022	3020.32	26587	6879	13897	1	42.6248	0.0725622	5	1.6886e-05	160.853	0	3020.32	1.6886e-05	0	None	None
1678	69.189	8405.41	26561	11404	2102	1	69.1918	0.0918306	11	1.9936e-12	447.648	0	8405.41	1.9936e-12	0	None	None
1679	32.8027	4257.61	26559	5213	7636	1	32.8284	0.0447331	7	1.1222e-05	226.748	0	4257.61	1.1222e-05	0	None	None
1680	62.7797	4013.71	26531	10295	12884	1	62.7883	0.108764	4	8.374e-07	213.759	0	4013.71	8.374e-07	0	None	None
1681	93.0332	5647.4	26530	16015	18995	1	93.0337	0.0691632	2	0.0012226	300.818	-1	5647.4	8.8056e-05	0	5648.4	1
1682	38.8348	5199.94	26527	6217	6871	1	38.8375	0.0662461	10	3.8668e-12	276.934	0	5199.94	3.8668e-12	0	None	None
1683	29.0978	3970.5	26463	4316	3153	1	29.0318	0.212629	4	0.0074692	211.458	0	3970.5	0.0074692	0	None	None
1684	73.0603	4224.62	26451	12192	5269	1	73.0566	0.0905791	5	0.040317	224.991	1	4225.62	2.0583e-05	0	None	None
1685	60.6633	6653.6	26438	9925	879	1	60.6578	0.084198	2	2.7243e-07	354.352	0	6653.6	2.7243e-07	0	None	None
1686	101.702	1307.49	26431	17555	26431	1	101.678	0.0917262	5	0	0	0	1307.49	0	0	None	None
1687	59.1698	6653.68	26425	9602	8181	1	59.1701	0.105322	2	0.057673	354.41	-1	6653.68	2.2559e-07	0	6654.69	1
1688	57.9875	6170.4	26415	9320	4826	1	57.979	0.10855	8	7.7937e-09	328.618	0	6170.4	7.7937e-09	0	None	None
1689	71.3418	4715.99	26394	11842	15372	1	71.3491	0.0642036	5	0.2011	251.214	-1	4715.99	1.7343e-06	0	4716.99	1
1690	57.471	2203.85	26369	9210	19451	1			0	0.014516	117.371	0	2203.85	0.014516	0	None	None
1691	39.536	5020	26340	6344	7027	1	39.5433	0.0695929	2	2.2692e-06	267.351	0	5020	2.2692e-06	0	None	None
1692	37.762	5186.88	26326	6026	5599	1	37.7576	0.135662	6	6.7256e-09	276.239	0	5186.88	6.7256e-09	0	None	None
1693	108.126	1031.25	26313	18559	26313	1			0	0.009211	54.9215	0	1031.25	0.009211	0	None	None
1694	84.9992	4939.06	26289	14315	13746	1	85.0055	0.095847	6	1.0697e-07	263.04	0	4939.06	1.0697e-07	0	None	None
1695	92.2795	5265.19	26268	15830	16307	1			0	0.5541	280.462	-1	5265.19	0.0051724	0	5266.19	1
1696	94.5933	5344.29	26262	16312	2226	1	94.6339	0.08432	7	0.039385	284.622	1	5345.29	0.00016106	0	None	None
1697	71.7416	4046.48	26220	11931	7514	1	71.754	0.201767	3	4.9028e-08	215.504	0	4046.48	4.9028e-08	0	None	None
1698	45.4666	3314.24	26215	7335	17129	1	45.4858	0.0762798	7	1.0099e-08	176.507	0	3314.24	1.0099e-08	0	None	None
1699	94.1271	5654.26	26172	16210	5189	1	94.1316	0.0665431	10	1.6763e-11	301.13	0	5654.26	1.6763e-11	0	None	None
1700	85.258	4626.73	26166	14375	16653	1	85.2597	0.0642306	5	6.4343e-08	246.407	0	4626.73	6.4343e-08	0	None	None
1701	34.5709	4259.66	26158	5495	10118	1	34.569	0.0665401	6	0.00018591	226.858	0	4259.66	0.00018591	0	None	None
1702	57.4502	7139.91	26153	9205	8377	1	57.4325	0.0945971	9	0.0068315	380.305	-1	7139.91	1.221e-09	0	7140.91	1
1703	28.3268	4094.34	26122	4144	17756	1	28.2142	0.206258	4	2.3384e-05	218.053	0	4094.34	2.3384e-05	0	None	None
1704	67.1681	7070.01	26121	11015	4958	1	67.1641	0.0962766	7	5.7541e-10	376.529	0	7070.01	5.7541e-10	0	None	None
1705	70.8787	5021.15	26108	11744	5072	1	70.9034	0.126174	3	0.00014231	267.412	0	5021.15	0.00014231	0	None	None
1706	70.447	7943.22	26093	11645	8318	1	70.4579	0.0878043	3	6.0657e-05	423.087	-1	7943.22	7.2449e-08	0	7944.23	1
1707	67.0845	7214.96	26089	11002	5320	1	67.0699	0.0892082	8	1.871e-05	384.248	0	7214.96	1.871e-05	0	None	None
1708	61.1938	4538.72	26083	10035	14788	1	61.1904	0.114747	6	1.9454e-07	241.719	0	4538.72	1.9454e-07	0	None	None
1709	85.1288	4719.88	26049	14345	10278	1	85.0691	0.137282	7	0.0003014	251.367	0	4719.88	0.0003014	0	None	None
1710	92.1943	5219.03	26049	15808	7474	1	92.1523	0.108309	4	0.030535	277.951	0	5219.03	0.030535	0	None	None
1711	98.9369	5490.32	26042	17097	15679	1			0	0.39005	292.452	-1	5490.32	0.0049079	0	5491.32	1
1712	30.3485	3909.23	26009	4609	10326	1	30.3734	0.0685558	5	6.8898e-08	208.195	0	3909.23	6.8898e-08	0	None	None
1713	92.2795	5353.98	25959	15830	5321	1	92.2001	0.208509	3	0.014444	285.191	-1	5353.98	0.0015599	0	5354.99	1
1714	68.4138	4417.84	25920	11247	7680	1	68.4473	0.0951677	8	1.8064e-08	235.281	0	4417.84	1.8064e-08	0	None	None
1715	58.1751	6374.42	25877	9366	2453	1	58.1886	0.0879844	1	4.746e-08	339.484	0	6374.42	4.746e-08	0	None	None
1716	28.0646	3420.34	25831	4083	7037	1	28.0404	0.270491	4	0.000291	182.157	0	3420.34	0.000291	0	None	None
1717	49.2963	3046.23	25820	7903	12428	1	49.3159	0.084094	6	1.2741e-06	162.234	0	3046.23	1.2741e-06	0	None	None
1718	86.6771	4780.96	25815	14633	8312	1			0	8.0362e-07	254.62	0	4780.96	8.0362e-07	0	None	None
1719	57.823	5290.17	25805	9287	3389	1	57.7493	0.142569	6	2.752e-07	281.739	0	5290.17	2.752e-07	0	None	None
1720	62.5014	4013.71	25805	10251	12490	1	62.5085	0.0808717	6	6.4217e-05	213.759	0	4013.71	6.4217e-05	0	None	None
1721	32.4474	3511.62	25799	5140	9500	1	32.4432	0.0479579	6	1.1719e-05	187.019	0	3511.62	1.1719e-05	0	None	None
1722	73.7479	4736.77	25798	12368	3988	1	73.777	0.0915742	2	0.00020252	252.267	0	4736.77	0.00020252	0	None	None
1723	71.3144	3917.35	25671	11837	6351	1	71.3158	0.0799348	7	0.00012258	208.627	1	3918.35	5.5532e-05	0	None	None
1724	52.0315	3745.66	25639	8318	12750	1	52.0388	0.0737406	6	6.0738e-05	199.483	0	3745.66	6.0738e-05	0	None	None
1725	81.8472	4374.86	25594	13803	12376	1	81.8698	0.071206	7	1.266e-06	232.993	0	4374.86	1.266e-06	0	None	None
1726	44.8788	4027.78	25532	7246	8017	1	44.8424	0.187207	7	1.3638e-09	214.508	0	4027.78	1.3638e-09	0	None	None
1727	36.9971	4876.76	25521	5898	9979	1			0	8.6969e-10	259.722	0	4876.76	8.6969e-10	0	None	None
1728	69.1298	8498.57	25520	11392	6200	1	69.1592	0.0759035	10	0.0012529	452.663	-1	8498.57	2.0571e-10	0	8499.57	1
1729	58.4193	5089.26	25512	9427	14978	1	58.4087	0.0993077	5	0.41314	271.093	-1	5089.26	0.00030965	0	5090.26	1
1730	97.203	5049.18	25432	16759	2492	1			0	2.3129e-06	268.905	0	5049.18	2.3129e-06	0	None	None
1731	30.2937	4407.66	25422	4596	3155	1	30.2809	0.0857919	6	0.0013216	234.739	0	4407.66	0.0013216	0	None	None
1732	64.4194	4687.81	25417	10566	5037	1	64.4338	0.161588	7	1.6475e-12	249.66	0	4687.81	1.6475e-12	0	None	None
1733	30.9123	4254.41	25416	4756	15269	1			0	0.0010494	226.631	-1	4254.41	0.00019994	0	4255.41	1
1734	37.9503	4908.85	25391	6059	5011	1	37.926	0.0861827	7	1.6785e-05	261.431	0	4908.85	1.6785e-05	0	None	None
1735	36.0833	3563.45	25388	5734	10221	1	36.0891	0.0984759	5	1.0776e-07	189.779	0	3563.45	1.0776e-07	0	None	None
1736	85.3226	4843.89	25384	14387	6402	1	85.2959	0.0967435	7	0.060196	257.972	2	4845.89	5.8523e-05	0	None	None
1737	27.0533	4293.62	25379	3892	5018	1	27.0173	0.117796	3	3.1995e-06	228.666	0	4293.62	3.1995e-06	0	None	None
1738	101.729	1249.45	25341	17561	25341	1	101.729	0.0689064	2	0.0022398	66.5421	0	1249.45	0.0022398	0	None	None
1739	91.2471	4758.07	25314	15583	15367	1			0	0.085456	253.455	-1	4758.07	0.000375	0	4759.08	1
1740	92.9643	5301.07	25307	16000	11140	1	92.9742	0.0694934	2	2.8559e-09	282.32	0	5301.07	2.8559e-09	0	None	None
1741	78.2887	4142.69	25304	13231	7566	1	78.2844	0.186845	6	8.293e-07	220.628	0	4142.69	8.293e-07	0	None	None
1742	72.7997	6575.77	25243	12129	6020	1	72.7884	0.0630634	8	0.041346	350.261	-1	6575.77	1.5684e-07	0	6576.78	1
1743	105.163	1523.28	25237	18087	25237	1			0	0.0060546	81.1258	0	1523.28	0.0060546	0	None	None
1744	104.167	1095.37	25232	17926	25232	1			0	0.0025469	58.3364	0	1095.37	0.0025469	0	None	None
1745	105.094	1141.38	25210	18073	25210	1			0	0.017171	60.7865	0	1141.38	0.017171	0	None	None
1746	35.0971	4040.59	25195	5578	13255	1	35.0823	0.0755169	6	0.0005383	215.191	0	4040.59	0.0005383	0	None	None
1747	42.4357	3943.63	25163	6855	9497	1	42.4396	0.075662	6	0.00010905	210.027	0	3943.63	0.00010905	0	None	None
1748	92.3794	5740.54	25156	15859	25156	1	92.3327	0.165838	4	0.6261	305.778	-1	5740.54	0.0093437	0	5741.54	1
1749	65.2964	6370.44	25120	10706	1820	1	65.2835	0.116055	9	4.985e-12	339.272	0	6370.44	4.985e-12	0	None	None
1750	88.8185	4879.94	25084	15049	3192	1			0	0.32026	259.892	1	4880.94	0.014033	0	None	None
1751	65.5909	4073.83	25051	10750	8510	1	65.5815	0.0817088	7	2.6713e-07	216.96	0	4073.83	2.6713e-07	0	None	None
1752	86.208	5065.22	25032	14548	1250	1	86.2185	0.0959754	7	2.3154e-08	269.759	0	5065.22	2.3154e-08	0	None	None
1753	57.1245	5787.3	24981	9144	4583	1	57.1454	0.133826	8	9.7577e-09	308.215	0	5787.3	9.7577e-09	0	None	None
1754	60.5974	6839.89	24976	9906	9947	1	60.5846	0.0779003	8	0.10661	364.327	-1	6839.89	2.8886e-06	0	6840.89	1
1755	41.814	3749.31	24957	6757	11210	1	41.7906	0.0712515	8	4.6678e-07	199.678	0	3749.31	4.6678e-07	0	None	None
1756	94.5998	5205.18	24938	16314	9902	1	94.5448	0.0868875	3	5.368e-05	277.213	0	5205.18	5.368e-05	0	None	None
1757	92.5952	5672.18	24915	15919	24915	1	92.5656	0.0898554	3	0.29502	302.191	-2	5672.18	7.4024e-06	0	5674.19	1
1758	81.1621	4872.03	24914	13670	8860	1	81.1522	0.147423	4	0.00030882	259.47	0	4872.03	0.00030882	0	None	None
1759	58.4908	6142.39	24893	9445	4428	1	58.5049	0.0783194	5	0.0013533	327.18	-1	6142.39	0.00041947	0	6143.39	1
1760	88.1536	5194.27	24851	14886	5326	1	88.1777	0.116541	6	0.00011169	276.632	0	5194.27	0.00011169	0	None	None
1761	49.7842	3322.38	24836	7978	11967	1			0	2.2144e-09	176.94	0	3322.38	2.2144e-09	0	None	None
1762	58.5043	6676.62	24827	9447	9208	1	58.4395	0.104696	9	0.0055453	355.631	-1	6676.62	9.5976e-08	0	6677.62	1
1763	60.6839	6967.72	24824	9930	6589	1	60.6051	0.113734	10	0.00037955	371.134	-1	6967.72	6.4303e-09	0	6968.72	1
1764	38.26	4416.69	24814	6121	8178	1	38.2681	0.0766434	8	8.4957e-07	235.22	0	4416.69	8.4957e-07	0	None	None
1765	104.126	1045.47	24791	17920	24791	1	104.154	0.0515226	3	0	0	0	1045.47	0	0	None	None
1766	39.8741	4630.64	24790	6410	1738	1	39.8678	0.0478243	9	0.29421	246.615	2	4632.65	3.835e-06	0	None	None
1767	88.5541	4886.04	24771	14986	24771	1	88.5632	0.106267	2	0.41489	260.27	-1	4886.04	0.0040418	0	4887.05	1
1768	51.5337	4891.77	24732	8238	7428	1	51.5158	0.07921	11	4.0608e-10	260.522	0	4891.77	4.0608e-10	0	None	None
1769	79.1534	4142.7	24708	13362	12266	1	79.0889	0.355808	5	0.003011	220.628	0	4142.7	0.003011	0	None	None
1770	76.8307	4154.69	24654	12997	10443	1	76.8161	0.0931946	6	8.0967e-10	221.267	0	4154.69	8.0967e-10	0	None	None
1771	66.0142	4468.79	24637	10820	12045	1	66.0339	0.096252	5	6.3271e-07	237.995	0	4468.79	6.3271e-07	0	None	None
1772	91.7416	4758.08	24628	15692	10582	1			0	0.11885	253.455	-1	4758.08	0.019703	0	4759.09	1
1773	40.6759	5438.13	24628	6559	5527	1	40.6987	0.0715718	7	8.8568e-07	289.62	0	5438.13	8.8568e-07	0	None	None
1774	30.7995	4130.57	24627	4725	11342	1	30.7584	0.279215	4	0.0093777	219.983	0	4130.57	0.0093777	0	None	None
1775	76.15	4974.67	24617	12862	12357	1	76.09	0.118269	5	0.29759	264.99	-1	4974.67	0.22512	0	4975.67	1
1776	100.127	5566.44	24607	17302	3723	1			0	1.6995e-07	296.453	0	5566.44	1.6995e-07	0	None	None
1777	29.1549	3159.86	24583	4332	24583	1	29.1752	0.0730314	9	7.0389e-05	168.338	-1	3159.86	6.2964e-10	0	3160.86	1
1778	28.1551	3786.46	24568	4107	15423	1	28.1482	0.0801905	5	0.021383	201.656	0	3786.46	0.021383	0	None	None
1779	105.654	1084.51	24527	18166	24527	1	105.669	0.105451	2	0.00046102	57.7578	0	1084.51	0.00046102	0	None	None
1780	69.8917	3867.6	24481	11540	24481	1	69.8361	0.192136	5	0.42026	206.031	-1	3867.6	0.00046522	0	3868.6	1
1781	65.7903	7683.24	24437	10778	6051	1	65.7623	0.0848114	9	0.0045223	409.241	-1	7683.24	5.1185e-09	0	7684.24	1
1782	66.4457	7186.1	24436	10895	9342	1	66.4304	0.0759178	8	0.004683	382.765	-1	7186.1	2.5845e-06	0	7187.11	1
1783	46.3242	3595.36	24417	7465	11567	1	46.348	0.0698106	7	3.0605e-11	191.479	0	3595.36	3.0605e-11	0	None	None
1784	31.3999	5076.8	24397	4888	5331	1	31.4261	0.0896229	3	3.1614e-07	270.376	0	5076.8	3.1614e-07	0	None	None
1785	88.4601	4848.96	24371	14961	11889	1	88.5081	0.105389	4	1.0945e-07	258.242	0	4848.96	1.0945e-07	0	None	None
1786	69.3387	7629.19	24357	11431	8088	1	69.363	0.0942327	3	0.00055861	406.362	-1	7629.19	6.4047e-12	0	7630.19	1
1787	66.5047	7167.03	24357	10906	2963	1	66.5225	0.0836054	9	4.3019e-08	381.696	0	7167.03	4.3019e-08	0	None	None
1788	47.4558	3656.43	24312	7632	10769	1	47.4603	0.0644838	6	6.0083e-06	194.731	0	3656.43	6.0083e-06	0	None	None
1789	41.8351	3451.47	24254	6761	14235	1	41.8303	0.0817965	6	0.00062743	183.815	0	3451.47	0.00062743	0	None	None
1790	39.8879	5530.18	24246	6414	5040	1	39.9266	0.0983872	4	0.00042306	294.522	0	5530.18	0.00042306	0	None	None
1791	60.701	6500.64	24244	9935	7384	1	60.6765	0.0860533	3	0.0054055	346.259	-1	6500.64	0.0001004	0	6501.64	1
1792	31.14	4161.26	24240	4815	6047	1	31.1331	0.148529	7	2.8589e-05	221.617	0	4161.26	2.8589e-05	0	None	None
1793	66.9276	4225.58	24239	10976	6491	1	66.9586	0.0941886	7	5.7269e-09	225.043	0	4225.58	5.7269e-09	0	None	None
1794	55.0863	6707.73	24194	8762	11990	1	55.0783	0.0940568	10	0.00048737	357.288	-1	6707.73	1.691e-09	0	6708.73	1
1795	88.4802	4980.85	24193	14966	12112	1	88.475	0.0850976	2	0.15438	265.319	-1	4980.85	0.014954	0	4981.85	1
1796	84.4029	5345.07	24170	14198	6348	1	84.4019	0.184767	2	5.7084e-11	284.663	0	5345.07	5.7084e-11	0	None	None
1797	89.2487	5326.38	24169	15168	9237	1	89.2616	0.103192	5	0.0039114	283.668	0	5326.38	0.0039114	0	None	None
1798	75.4813	4828.93	24168	12706	5411	1	75.4679	0.136819	5	1.9726e-06	257.175	0	4828.93	1.9726e-06	0	None	None
1799	31.4974	4620.63	24099	4911	4499	1			0	9.1767e-07	246.082	0	4620.63	9.1767e-07	0	None	None
1800	29.7021	4367.42	24056	4466	13047	1	29.7179	0.15855	4	2.3752e-07	232.597	0	4367.42	2.3752e-07	0	None	None
1801	30.7756	3674.38	23998	4718	13911	1	30.7205	0.115949	4	0.03861	195.687	0	3674.38	0.03861	0	None	None
1802	88.4601	5188.9	23994	14961	5407	1	88.4859	0.102497	5	0.0016715	276.346	1	5189.9	3.5967e-06	0	None	None
1803	41.8069	3538.47	23985	6756	12911	1	41.7965	0.0775789	5	6.7058e-06	188.449	0	3538.47	6.7058e-06	0	None	None
1804	77.7156	4616.81	23976	13144	7233	1	77.7083	0.132427	9	2.915e-08	245.878	0	4616.81	2.915e-08	0	None	None
1805	36.241	3546.46	23931	5761	11732	1	36.244	0.0792733	6	0.00016118	188.875	0	3546.46	0.00016118	0	None	None
1806	31.2707	4620.64	23904	4852	5757	1	31.2533	0.0655566	3	1.7758e-05	246.082	0	4620.64	1.7758e-05	0	None	None
1807	38.2156	4496.69	23863	6110	23863	1	38.2232	0.0593597	8	0.028176	239.534	-1	4496.69	6.4051e-08	0	4497.69	1
1808	72.4774	4753.13	23850	12062	8020	1	72.4868	0.0645254	2	2.5073e-06	253.138	0	4753.13	2.5073e-06	0	None	None
1809	57.6371	6515.38	23842	9245	15291	1	57.6201	0.097169	11	0.00013516	346.991	0	6515.38	0.00013516	0	None	None
1810	30.5978	3690.31	23833	4672	6708	1	30.5528	0.0675752	4	2.9064e-05	196.535	0	3690.31	2.9064e-05	0	None	None
1811	98.6812	6061.47	23832	17028	7049	1	98.7514	0.148884	8	3.9127e-06	322.817	0	6061.47	3.9127e-06	0	None	None
1812	71.3516	3775.63	23816	11845	23816	1	71.3211	0.0870876	3	0.74881	201.133	-1	3775.63	0.011638	0	3776.64	1
1813	71.6291	4320.74	23783	11905	23783	1	71.603	0.0985558	5	0.56379	230.164	-1	4320.74	0.0032465	0	4321.74	1
1814	65.5268	3082.14	23781	10741	18370	1	65.5264	0.101107	9	2.2807e-08	164.146	0	3082.14	2.2807e-08	0	None	None
1815	63.9602	3666.5	23769	10492	23769	1	63.9094	0.0877456	6	0.09357	195.321	-1	3666.5	2.5907e-05	0	3667.51	1
1816	92.0749	5325.85	23748	15775	3209	1	92.0894	0.0777377	4	0.007805	283.64	0	5325.85	0.007805	0	None	None
1817	70.0023	7802.13	23710	11559	9565	1	69.971	0.082235	10	2.4036e-05	415.573	-1	7802.13	3.6074e-08	0	7803.13	1
1818	29.1317	3817.25	23709	4325	8572	1	29.1239	0.07845	7	3.6459e-05	203.296	0	3817.25	3.6459e-05	0	None	None
1819	32.4881	4369.51	23705	5149	6321	1	32.4423	0.177707	4	9.8395e-06	232.708	0	4369.51	9.8395e-06	0	None	None
1820	58.1127	6467.57	23684	9352	12132	1	58.124	0.120824	6	0.049135	344.498	-1	6467.57	2.7236e-07	0	6468.57	1
1821	59.276	6436.62	23671	9627	5376	1	59.2753	0.0928675	8	2.6736e-08	342.796	0	6436.62	2.6736e-08	0	None	None
1822	73.2461	4759.71	23586	12239	3616	1	73.2256	0.0750829	7	6.8558e-08	253.489	0	4759.71	6.8558e-08	0	None	None
1823	36.8556	3563.45	23577	5876	12394	1	36.8316	0.103837	6	6.5421e-05	189.779	0	3563.45	6.5421e-05	0	None	None
1824	57.5932	6508.48	23569	9234	6339	1	57.6097	0.0685144	7	0.0067084	346.676	-1	6508.48	0.0010878	0	6509.48	1
1825	38.7532	4443.78	23567	6203	10182	1	38.7576	0.0642852	6	0.00013648	236.663	0	4443.78	0.00013648	0	None	None
1826	56.832	6831.56	23562	9091	7960	1	56.8461	0.0803721	5	0.0014241	363.883	-1	6831.56	5.5481e-07	0	6832.57	1
1827	27.0669	3750.33	23555	3894	13265	1			0	7.3029e-10	199.732	0	3750.33	7.3029e-10	0	None	None
1828	78.5796	4142.7	23553	13276	23553	1	78.5064	0.397799	3	0.07714	220.682	-1	4142.7	1.1572e-05	0	4143.7	1
1829	61.4707	4290.89	23519	10078	3172	1	61.3763	0.205827	8	7.0088e-06	228.521	0	4290.89	7.0088e-06	0	None	None
1830	72.6747	5424.24	23506	12101	4504	1	72.6881	0.0881927	9	5.8746e-09	288.88	0	5424.24	5.8746e-09	0	None	None
1831	89.3703	4924.08	23487	15203	23487	1			0	0	0	0	4924.08	0	0	None	None
1832	88.897	4886.04	23459	15070	6892	1	88.854	0.26139	2	0.00016634	260.217	0	4886.04	0.00016634	0	None	None
1833	105.633	853.149	23432	18163	23432	1			0	0.010405	45.4363	0	853.149	0.010405	0	None	None
1834	69.8516	3320.32	23428	11531	13074	1	69.85	0.209073	3	0.026788	176.831	0	3320.32	0.026788	0	None	None
1835	30.4337	4314.51	23405	4628	7725	1	30.4423	0.108054	2	5.3946e-06	229.778	0	4314.51	5.3946e-06	0	None	None
1836	104.629	1042.46	23398	17999	23398	1	104.574	0.146372	4	0.054507	55.5185	0	1042.46	0.054507	0	None	None
1837	54.1641	5466.23	23391	8625	3788	1	54.1633	0.077766	8	7.3244e-09	291.116	0	5466.23	7.3244e-09	0	None	None
1838	83.4671	4597.11	23379	14050	5096	1	83.4933	0.0667692	4	0.00017856	244.829	1	4598.12	6.2004e-05	0	None	None
1839	95.6432	1095.37	23379	16519	23379	1	95.6063	0.160309	4	0.0002041	58.3364	0	1095.37	0.0002041	0	None	None
1840	55.0577	6487.55	23377	8757	4585	1	55.0451	0.0732646	10	1.9495e-10	345.509	0	6487.55	1.9495e-10	0	None	None
1841	55.1577	6069.52	23353	8774	3882	1	55.1582	0.106088	9	3.0749e-08	323.245	0	6069.52	3.0749e-08	0	None	None
1842	57.5287	6819.69	23333	9220	4543	1	57.5101	0.0828362	8	0.0021222	363.251	-1	6819.69	0.00091884	0	6820.7	1
1843	37.4019	5207	23331	5963	1335	1	37.3887	0.159548	5	0.00063096	277.31	0	5207	0.00063096	0	None	None
1844	87.8708	4706.84	23306	14830	11543	1	87.852	0.066934	11	6.6223e-09	250.673	0	4706.84	6.6223e-09	0	None	None
1845	28.8742	3910.4	23279	4258	14414	1	28.8758	0.0892223	8	1.524e-05	208.257	0	3910.4	1.524e-05	0	None	None
1846	29.0537	4624.63	23259	4305	6337	1	29.0121	0.227377	6	1.7707e-08	246.295	0	4624.63	1.7707e-08	0	None	None
1847	41.5769	5456.14	23244	6713	6365	1	41.5524	0.0899314	8	1.7075e-06	290.579	0	5456.14	1.7075e-06	0	None	None
1848	29.6269	3512.32	23240	4447	4414	1	29.6101	0.0864079	3	1.8567e-05	187.056	0	3512.32	1.8567e-05	0	None	None
1849	39.5289	4500.59	23235	6343	8261	1	39.5205	0.0564334	10	5.5149e-11	239.689	0	4500.59	5.5149e-11	0	None	None
1850	29.3252	3988.51	23230	4375	4778	1			0	0.0050106	212.417	0	3988.51	0.0050106	0	None	None
1851	28.5806	4553.72	23213	4198	7384	1	28.6018	0.0629268	1	0.023897	242.518	0	4553.72	0.023897	0	None	None
1852	97.7596	5049.18	23206	16847	7842	1	97.5559	0.353956	4	4.5e-06	268.905	0	5049.18	4.5e-06	0	None	None
1853	70.5647	4050.57	23205	11669	13359	1	70.585	0.0723152	8	2.6654e-07	215.722	0	4050.57	2.6654e-07	0	None	None
1854	59.8396	6219.48	23203	9756	5480	1	59.8193	0.116814	7	0.00013411	331.232	0	6219.48	0.00013411	0	None	None
1855	28.8266	4553.72	23182	4250	9722	1	28.7658	0.123112	6	0.00016535	242.518	0	4553.72	0.00016535	0	None	None
1856	30.8627	4155.36	23167	4742	9336	1			0	0.022558	221.303	0	4155.36	0.022558	0	None	None
1857	98.2995	5049.18	23148	16948	23148	1			0	0.49272	268.958	-1	5049.18	0.0019029	0	5050.18	1
1858	88.7276	5100.25	23135	15026	9441	1			0	0.5353	271.678	-1	5100.25	0.0018363	0	5101.25	1
1859	70.4158	4557.94	23133	11637	6580	1	70.4276	0.1018	8	3.0261e-08	242.743	0	4557.94	3.0261e-08	0	None	None
1860	67.8435	3706.56	23125	11127	10221	1	67.8408	0.0867454	5	4.0318e-05	197.401	0	3706.56	4.0318e-05	0	None	None
1861	60.0882	6826.62	23114	9813	6335	1	60.0697	0.127697	2	0.00014741	363.62	-1	6826.62	1.4162e-07	0	6827.62	1
1862	84.4918	1112.17	23097	14216	23097	1	84.5234	0.0819407	4	0.00081154	59.2313	0	1112.17	0.00081154	0	None	None
1863	68.3925	2116.17	23084	11242	16187	1	68.3483	0.0665341	4	7.8666e-06	112.701	0	2116.17	7.8666e-06	0	None	None
1864	74.8993	5013.89	23042	12597	7157	1	74.8588	0.12749	7	1.1931e-06	267.026	0	5013.89	1.1931e-06	0	None	None
1865	26.7551	3872.45	23036	3838	6629	1			0	0.23768	206.289	-1	3872.45	0.12229	0	3873.45	1
1866	79.0114	4798.93	23022	13342	4028	1			0	1.1189e-07	255.577	0	4798.93	1.1189e-07	0	None	None
1867	62.4874	6084.31	23009	10249	4189	1	62.5038	0.0889755	8	3.8547e-06	324.033	0	6084.31	3.8547e-06	0	None	None
1868	84.6482	4886.78	22996	14246	8028	1	84.6279	0.113955	7	0.0001453	260.256	0	4886.78	0.0001453	0	None	None
1869	93.8157	5502.34	22984	16154	13278	1			0	2.7281e-05	293.039	0	5502.34	2.7281e-05	0	None	None
1870	90.9194	6178.7	22981	15516	2613	1	90.9455	0.125556	2	0.00011282	329.06	0	6178.7	0.00011282	0	None	None
1871	40.6683	3909.73	22958	6558	13401	1	40.654	0.062556	7	1.7288e-06	208.221	0	3909.73	1.7288e-06	0	None	None
1872	98.9078	1293.28	22951	17090	11864	1	98.9007	0.035234	3	0.63743	68.8763	0	1293.28	0.63743	0	None	None
1873	37.2035	2748.05	22927	5932	12358	1	37.194	0.0711941	7	9.0944e-06	146.353	0	2748.05	9.0944e-06	0	None	None
1874	62.7087	5719.18	22900	10285	4405	1	62.6942	0.0822147	11	6.2418e-11	304.587	0	5719.18	6.2418e-11	0	None	None
1875	84.7775	5049.19	22899	14273	4134	1	84.7898	0.181264	3	3.0985e-09	268.906	0	5049.19	3.0985e-09	0	None	None
1876	94.0078	5594.48	22899	16188	11503	1	93.9544	0.190813	5	0.010106	298	-1	5594.48	0.00017198	0	5595.49	1
1877	67.3781	4124.61	22899	11053	11622	1	67.3771	0.0853883	8	5.6082e-09	219.665	0	4124.61	5.6082e-09	0	None	None
1878	70.7488	6503.75	22899	11713	6984	1	70.718	0.0739188	6	0.055871	346.425	-1	6503.75	1.7369e-06	0	6504.76	1
1879	44.2288	3678.18	22894	7130	4902	1	44.2307	0.0668155	6	0.0053633	195.89	0	3678.18	0.0053633	0	None	None
1880	59.1391	6402.74	22834	9596	11266	1	59.1498	0.0896831	4	0.060411	341.045	-1	6402.74	2.592e-08	0	6403.74	1
1881	59.7228	6752.59	22820	9731	4984	1	59.7282	0.0977638	7	0.00022101	359.677	-1	6752.59	5.1027e-06	0	6753.6	1
1882	91.5508	5125.07	22784	15652	13175	1			0	0.00017553	273	-1	5125.07	0.00010488	0	5126.07	1
1883	74.8924	4694.78	22734	12596	9040	1	74.9007	0.0551761	4	1.3978e-08	250.031	0	4694.78	1.3978e-08	0	None	None
1884	78.4024	4693.94	22717	13249	8309	1	78.359	0.144275	9	1.4313e-11	249.986	0	4693.94	1.4313e-11	0	None	None
1885	87.5785	4966.25	22712	14771	22712	1	87.6061	0.0756776	2	0.96135	264.596	-2	4966.25	0.01169	0	4968.26	1
1886	54.5652	5734.36	22712	8682	8791	1	54.5711	0.0907077	9	0.01625	305.449	-1	5734.36	1.5532e-07	0	5735.36	1
1887	101.811	1283.36	22691	17575	22691	1	101.808	0.115185	3	0.0012876	68.3481	0	1283.36	0.0012876	0	None	None
1888	39.8672	4584.68	22645	6409	15107	1	39.8662	0.0601086	6	0.00016638	244.221	-1	4584.68	3.4789e-06	0	4585.69	1
1889	55.6831	6755.67	22624	8861	11862	1	55.6597	0.0769935	10	0.0022856	359.842	-1	6755.67	1.0121e-09	0	6756.68	1
1890	88.4869	5101.1	22610	14967	5703	1			0	0.0053806	271.67	0	5101.1	0.0053806	0	None	None
1891	89.2145	5227.26	22606	15159	14859	1	89.2367	0.0912555	2	0.42788	278.443	-1	5227.26	0.00041304	0	5228.26	1
1892	69.7489	6499.78	22592	11507	10575	1	69.6883	0.164995	6	0.17575	346.213	-1	6499.78	5.1618e-05	0	6500.78	1
1893	72.751	4872.96	22544	12119	7550	1	72.7594	0.136851	5	0.0013731	259.52	0	4872.96	0.0013731	0	None	None
1894	61.0299	5370.2	22543	10007	5535	1	61.0081	0.106919	8	3.5464e-12	286.002	0	5370.2	3.5464e-12	0	None	None
1895	72.8409	4883.83	22543	12140	7848	1	72.8867	0.146528	2	7.8892e-06	260.099	0	4883.83	7.8892e-06	0	None	None
1896	84.4918	2736.05	22536	14216	20900	1			0	0.25173	145.768	-1	2736.05	0.12581	0	2737.05	1
1897	91.3468	5467.23	22527	15604	4250	1	91.2691	0.369554	6	6.6352e-07	291.169	0	5467.23	6.6352e-07	0	None	None
1898	72.6537	6009.55	22516	12097	5341	1	72.5843	0.164877	9	5.1426e-07	320.052	0	6009.55	5.1426e-07	0	None	None
1899	91.5712	4578.89	22511	15657	7520	1	91.5762	0.0941838	5	7.7415e-06	243.859	0	4578.89	7.7415e-06	0	None	None
1900	29.1813	3083.04	22504	4340	8673	1	29.1798	0.0883845	4	0.12441	164.194	1	3084.04	0.023728	0	None	None
1901	59.0167	5020.08	22502	9572	8950	1	59.0015	0.0966651	7	0.30127	267.409	-1	5020.08	0.00049212	0	5021.09	1
1902	68.4068	3520.42	22498	11245	22498	1	68.3582	0.0807275	7	0.010493	187.541	-1	3520.42	4.1964e-05	0	3521.43	1
1903	72.9753	4140.68	22497	12169	7673	1	72.9681	0.0926832	5	0.0012729	220.521	0	4140.68	0.0012729	0	None	None
1904	99.7326	5526.22	22477	17240	3148	1			0	1.969e-07	294.311	0	5526.22	1.969e-07	0	None	None
1905	95.5359	1042.46	22400	16505	22400	1	95.5914	0.130184	3	0.0062002	55.5185	0	1042.46	0.0062002	0	None	None
1906	35.4372	2656.23	22386	5633	12935	1	35.4359	0.0856219	4	7.2684e-07	141.463	0	2656.23	7.2684e-07	0	None	None
1907	56.86	1708.86	22384	9097	19865	1	56.8346	0.0667427	4	0.00032015	91.0088	0	1708.86	0.00032015	0	None	None
1908	69.5767	6226.7	22376	11472	10817	1	69.5776	0.114797	6	0.033255	331.67	-1	6226.7	9.5853e-09	0	6227.7	1
1909	62.9442	6172.49	22359	10320	3689	1	62.9265	0.0973181	9	3.5539e-09	328.729	0	6172.49	3.5539e-09	0	None	None
1910	35.5576	4532.75	22341	5651	10371	1	35.5296	0.123781	6	6.8529e-05	241.401	0	4532.75	6.8529e-05	0	None	None
1911	101.872	5420.38	22340	17585	2932	1			0	3.5889e-05	288.674	0	5420.38	3.5889e-05	0	None	None
1912	97.683	5785.52	22333	16835	11328	1			0	0.27452	308.174	-1	5785.52	2.7233e-05	0	5786.53	1
1913	69.377	3999.79	22314	11438	22314	1			0	0.28261	213.071	-1	3999.79	1.2667e-05	0	4000.8	1
1914	27.9259	4353.65	22280	4052	8908	1	27.9342	0.0763904	5	0.0013373	231.863	0	4353.65	0.0013373	0	None	None
1915	56.4128	6332.61	22278	8998	3094	1	56.427	0.100423	7	4.7775e-09	337.257	0	6332.61	4.7775e-09	0	None	None
1916	88.5243	5106.21	22272	14978	8327	1	88.489	0.0980673	3	0.24602	271.996	-1	5106.21	0.0024589	0	5107.21	1
1917	29.3825	3910.4	22271	4391	11261	1	29.3711	0.176768	4	1.2555e-06	208.257	0	3910.4	1.2555e-06	0	None	None
1918	69.9327	7895.28	22267	11547	2369	1	69.9011	0.0883389	9	0.00051586	420.534	-1	7895.28	1.9257e-08	0	7896.29	1
1919	58.4839	6335.58	22254	9443	10731	1	58.4247	0.0977405	6	0.073472	337.468	-1	6335.58	4.4491e-06	0	6336.58	1
1920	91.8191	5399.98	22191	15710	5704	1			0	0.069356	287.641	-1	5399.98	0.0052535	0	5400.99	1
1921	68.3575	7145.9	22164	11235	8876	1	68.369	0.088114	8	0.0015933	380.624	-1	7145.9	3.8229e-08	0	7146.9	1
1922	66.3034	4375.65	22153	10864	9537	1	66.3057	0.17635	5	4.3793e-10	233.035	0	4375.65	4.3793e-10	0	None	None
1923	69.8516	6133.54	22150	11531	2622	1			0	1.4154e-07	326.655	0	6133.54	1.4154e-07	0	None	None
1924	98.3062	5785.52	22138	16949	22138	1	97.9966	0.580031	3	0.99904	308.281	-3	5785.52	0.022579	0	5788.53	1
1925	59.1767	6309.59	22078	9604	5102	1	59.1787	0.0869274	5	2.2814e-06	336.031	0	6309.59	2.2814e-06	0	None	None
1926	91.2334	5560.38	22040	15580	4841	1	91.1515	0.244922	2	1.7079e-05	296.13	0	5560.38	1.7079e-05	0	None	None
1927	73.1914	4992.97	22024	12226	6474	1	73.231	0.152216	5	0.0056094	265.911	0	4992.97	0.0056094	0	None	None
1928	57.7682	5835.24	22017	9274	5270	1	57.7327	0.106062	7	1.0034e-11	310.768	0	5835.24	1.0034e-11	0	None	None
1929	39.9873	3596.55	22013	6438	6038	1	39.9512	0.0674059	6	3.2348e-06	191.542	0	3596.55	3.2348e-06	0	None	None
1930	66.9488	6074.41	21983	10979	7951	1	66.9328	0.16051	7	0.029521	323.559	-1	6074.41	1.4918e-05	0	6075.41	1
1931	78.2034	4251.68	21983	13218	21983	1	78.2028	0.102524	8	0.002865	226.486	-1	4251.68	2.1782e-08	0	4252.68	1
1932	86.0166	4643.03	21960	14516	1330	1	85.95	0.0963279	6	9.2689e-08	247.274	0	4643.03	9.2689e-08	0	None	None
1933	29.5151	4460.56	21955	4423	8238	1	29.4602	0.160214	8	3.2537e-06	237.557	0	4460.56	3.2537e-06	0	None	None
1934	40.0808	4760.7	21931	6460	10775	1	40.0499	0.103948	7	3.1811e-08	253.541	0	4760.7	3.1811e-08	0	None	None
1935	56.9502	6466.43	21929	9113	2351	1	56.9469	0.0652453	7	4.2956e-12	344.384	0	6466.43	4.2956e-12	0	None	None
1936	90.2472	4811	21923	15400	9939	1	90.1734	0.229075	3	0.00025495	256.274	-1	4811	3.2024e-06	0	4812	1
1937	39.4934	2647.05	21900	6337	21900	1			0	0.61811	141.028	-1	2647.05	0.027316	0	2648.05	1
1938	68.1913	7731.2	21853	11201	8076	1	68.2142	0.0534712	7	0.24464	411.849	-2	7731.2	6.9026e-05	0	7733.21	1
1939	73.7934	5029.88	21849	12381	15576	1	73.8065	0.0479611	4	0.38781	267.93	-1	5029.88	0.0053853	0	5030.88	1
1940	30.7823	4420.57	21779	4720	12669	1			0	1.3899e-05	235.427	0	4420.57	1.3899e-05	0	None	None
1941	89.5461	1588.39	21764	15254	21764	1			0	0.0011673	84.5932	0	1588.39	0.0011673	0	None	None
1942	32.7547	3619.38	21762	5205	21762	1			0	0.10032	192.811	-1	3619.38	3.8312e-05	0	3620.38	1
1943	74.1158	4960.98	21750	12453	4257	1	74.1239	0.0893357	5	2.0187e-05	264.208	0	4960.98	2.0187e-05	0	None	None
1944	89.8217	5386.29	21712	15321	7673	1	89.8646	0.106375	3	1.6098e-09	286.858	0	5386.29	1.6098e-09	0	None	None
1945	58.67	6803.65	21704	9495	5376	1	58.6483	0.152792	7	0.015323	362.397	-1	6803.65	1.3754e-06	0	6804.65	1
1946	46.5185	3084.19	21674	7499	15475	1	46.5567	0.064585	6	1.7848e-05	164.255	0	3084.19	1.7848e-05	0	None	None
1947	47.515	6379.48	21654	7640	5757	1	47.5081	0.0918758	8	0.053421	339.807	-1	6379.48	6.77e-08	0	6380.49	1
1948	70.0023	6133.55	21637	11559	7311	1	69.9593	0.0832065	4	0.0068861	326.709	-1	6133.55	7.5406e-08	0	6134.55	1
1949	45.1777	3655.37	21629	7293	8193	1	45.2172	0.0976651	3	5.0172e-10	194.675	0	3655.37	5.0172e-10	0	None	None
1950	94.3371	5066.2	21601	16257	4700	1	94.2946	0.0895213	5	5.1731e-05	269.812	0	5066.2	5.1731e-05	0	None	None
1951	65.8901	7045.01	21578	10795	7060	1	65.8785	0.099884	10	0.0044255	375.251	-1	7045.01	1.1326e-09	0	7046.02	1
1952	95.7194	5448.43	21565	16530	7744	1	95.6674	0.162476	2	0.13069	290.222	-1	5448.43	0.00022147	0	5449.44	1
1953	75.3487	5216.97	21536	12683	4664	1	75.3511	0.170076	4	2.0691e-07	277.841	0	5216.97	2.0691e-07	0	None	None
1954	88.4802	5438.2	21524	14966	11385	1			0	0.72542	289.676	-1	5438.2	0.013913	0	5439.2	1
1955	31.393	3725.21	21495	4886	11298	1	31.3442	0.131859	7	1.4318e-05	198.394	0	3725.21	1.4318e-05	0	None	None
1956	37.6049	5280.04	21495	5996	3031	1	37.6315	0.0773787	6	3.1231e-05	281.2	0	5280.04	3.1231e-05	0	None	None
1957	63.5308	5247.86	21492	10419	6872	1	63.57	0.132815	5	1.9634e-06	279.486	0	5247.86	1.9634e-06	0	None	None
1958	29.3554	3940.37	21489	4384	21489	1	29.3678	0.132678	7	0.06501	209.907	-1	3940.37	8.982e-05	0	3941.38	1
1959	41.9449	3776.37	21471	6780	9062	1	41.9274	0.0750948	9	6.7563e-08	201.119	0	3776.37	6.7563e-08	0	None	None
1960	80.3056	5146.09	21466	13526	3555	1	80.2717	0.243191	4	9.6719e-06	274.066	0	5146.09	9.6719e-06	0	None	None
1961	38.3549	3596.47	21462	6142	9001	1	38.3915	0.0902067	5	1.0612e-07	191.538	0	3596.47	1.0612e-07	0	None	None
1962	67.0118	7308.11	21395	10990	6247	1	67.0106	0.0818199	8	0.0032351	389.263	-1	7308.11	5.5867e-07	0	7309.12	1
1963	38.1141	4105.69	21372	6089	3796	1	38.0944	0.108318	7	0.32227	218.657	2	4107.69	5.9602e-08	0	None	None
1964	68.2352	7512.03	21364	11210	4338	1	68.2519	0.0956015	6	0.0003697	400.07	0	7512.03	0.0003697	0	None	None
1965	73.9545	4521.66	21360	12424	11694	1	73.9802	0.0655523	2	0.0051111	240.811	0	4521.66	0.0051111	0	None	None
1966	75.6982	5437.14	21360	12746	4115	1	75.7323	0.141419	7	1.366e-07	289.567	0	5437.14	1.366e-07	0	None	None
1967	44.2424	3555.35	21346	7133	21346	1	44.2392	0.0727915	5	0.2778	189.401	-1	3555.35	1.701e-05	0	3556.35	1
1968	16.6369	889.233	21335	2397	21335	1			0	0.0001183	47.358	0	889.233	0.0001183	0	None	None
1969	60.1021	6912.91	21325	9816	3782	1	60.0544	0.117881	8	0.012545	368.215	-1	6912.91	1.3289e-08	0	6913.91	1
1970	36.2761	3181.33	21319	5768	12878	1	36.2953	0.0539069	5	0.0018144	169.429	0	3181.33	0.0018144	0	None	None
1971	92.1943	5224.92	21306	15808	6707	1	92.1342	0.123871	3	0.067651	278.318	-1	5224.92	0.054616	0	5225.92	1
1972	74.8924	4641.87	21284	12596	2296	1	74.9069	0.0660419	4	0.00053894	247.213	0	4641.87	0.00053894	0	None	None
1973	32.3628	4055.44	21281	5117	11092	1	32.3506	0.0722001	2	0.00068619	215.981	0	4055.44	0.00068619	0	None	None
1974	33.3116	2498.05	21279	5298	19713	1	33.3432	0.131945	4	2.1254e-05	133.039	0	2498.05	2.1254e-05	0	None	None
1975	56.4683	2926.65	21265	9010	21265	1			0	0.64559	155.918	-1	2926.65	0.0024018	0	2927.65	1
1976	75.9341	5035.83	21259	12799	9813	1	75.968	0.0679876	4	0.38392	268.248	-1	5035.83	0.020463	0	5036.83	1
1977	74.8924	7085.95	21245	12596	5636	1	74.9114	0.113321	2	2.5316e-06	377.378	0	7085.95	2.5316e-06	0	None	None
1978	44.7136	3561.25	21242	7216	16248	1	44.7069	0.0893304	9	3.5541e-08	189.662	0	3561.25	3.5541e-08	0	None	None
1979	69.377	3373.24	21231	11438	10892	1			0	6.8549e-06	179.649	0	3373.24	6.8549e-06	0	None	None
1980	94.9246	5205.19	21220	16384	7869	1	94.8721	0.12795	4	6.1495e-06	277.213	1	5206.19	2.6917e-06	0	None	None
1981	66.3104	7824.32	21208	10866	6054	1	66.31	0.0874256	9	0.0090913	416.755	-1	7824.32	7.9325e-09	0	7825.32	1
1982	35.2783	3454.46	21187	5609	14117	1	35.2633	0.0583889	8	1.2654e-07	183.975	0	3454.46	1.2654e-07	0	None	None
1983	31.1496	3755.22	21166	4818	21166	1	31.1763	0.096434	5	0.81264	200.046	-1	3755.22	0.37931	0	3756.22	1
1984	59.3834	7303.99	21163	9656	3461	1	59.4052	0.0870556	8	7.3642e-06	388.99	0	7303.99	7.3642e-06	0	None	None
1985	72.938	6482.63	21161	12162	6498	1	72.9221	0.0878544	9	7.1526e-09	345.247	0	6482.63	7.1526e-09	0	None	None
1986	68.8169	7652.12	21152	11324	2538	1	68.7757	0.0900883	10	3.0996e-06	407.53	0	7652.12	3.0996e-06	0	None	None
1987	30.0963	4130.57	21145	4552	6653	1			0	5.3718e-06	219.983	0	4130.57	5.3718e-06	0	None	None
1988	69.8614	5914.47	21140	11534	6324	1	69.822	0.0921395	8	9.1979e-06	314.988	0	5914.47	9.1979e-06	0	None	None
1989	92.3794	5801.24	21132	15859	21132	1	92.3056	0.135913	3	0.99943	309.064	-2	5801.24	0.0095284	0	5803.24	1
1990	28.8605	4460.57	21112	4256	8179	1	28.8749	0.122401	4	2.798e-07	237.557	0	4460.57	2.798e-07	0	None	None
1991	61.6047	5872.26	21105	10101	3096	1	61.6186	0.12888	6	2.1082e-08	312.74	0	5872.26	2.1082e-08	0	None	None
1992	106.315	1095.37	21100	18262	21100	1			0	3.7509e-05	58.3364	0	1095.37	3.7509e-05	0	None	None
1993	87.1644	4780.96	21092	14705	21092	1	87.1692	0.0804798	2	0.25568	254.674	-1	4780.96	1.9315e-05	0	4781.96	1
1994	41.8664	3891.72	21092	6767	7987	1	41.8527	0.0564835	6	1.1883e-07	207.262	0	3891.72	1.1883e-07	0	None	None
1995	34.1558	2674.24	21088	5431	11153	1	34.1217	0.102399	5	2.5505e-06	142.422	0	2674.24	2.5505e-06	0	None	None
1996	85.6158	4177.6	21074	14448	5445	1	85.5916	0.0735251	8	4.0653e-07	222.487	0	4177.6	4.0653e-07	0	None	None
1997	85.1966	2594.34	21048	14361	21048	1	85.2005	0.0832133	5	1.1101e-05	138.167	0	2594.34	1.1101e-05	0	None	None
[truncated: 3,372 more rows]

## Sheet: Monoiso Peak Picking log
*Note:	This sheet is related to the Monoisotopic peak picking step and indicate a log information for this step.
main start: time=20230704 09:59:35.876
merge start: charge=1 time=20230704 09:59:52.646
merge finish: chcked for 9956 time=20230704 10:07:02.324
proc4out start: time=20230704 10:07:02.491
proc4out finish: time=20230704 10:37:51.602
proc3out finish: time=20230704 10:37:52.288
proc1out finish: time=20230704 10:37:56.735
main finish: time=20230704 10:37:56.735

## Sheet: Monoiso Peak Picking setting
*Note:	This sheet is related to the Monoisotopic peak picking step and indicate parameters specified for this step.
Analysis name	AGP_paper
Input MS data	190404AGP-TL-Am-1ug-dd2p5sec-HCD-2-36-90g-F04_PDxtract.mzML
Monoisotope signal peak file	AGP_paper_replace
MAX_TOLERANCE	5
MAX_NO_DATA_GAP	2
MIN_NO_DATA_POINT_SIGNAL	3
MIN_TIME_WIDTH	30
MIN_NO_ISOTOPE_SIGNALS_ION	4
MAXIMUM_FILTER_SIZE	20
MAX_CHARGE	1
LOCAL_PEAK_SEARCH	yes
MINIMUM_PEAK_INTENSITY	0
MONOISOTOPIC_PEAK_B	0.45
MONOISOTOPIC_PEAK_C	0.2
MONOISOTOPIC_PEAK_D	0.15
MONOISOTOPIC_PEAK_E	0.1
MONOISOTOPIC_PEAK_F	0
MONOISOTOPIC_PEAK_G	0
MONOISOTOPIC_PEAK_H	0
MONOISOTOPIC_PEAK_I	0

## Sheet: Clustering setting
*Note:	This sheet is related to the Clustering step and indicate parameters specified for this step.
Analysis name	AGP_paper
Input MS data	190404AGP-TL-Am-1ug-dd2p5sec-HCD-2-36-90g-F04_PDxtract.mzML
Monoisotope signal peak file	AGP_paper_replace
Clustering results file	AGP_paper
Intensity threshold	0
Error Evaluation	mean
Charge state
Intensity threshold	0
Clustering Peaks with the same mass are counted as one	yes	3	ppm
Step 1
Minimum number of signals/cluster	10
Maximum mass error (ppm)	3
Hex	162.053	-0.5	0
HexNAc	203.079	-0.5	0
dHex	146.058	-0.5	0
NeuAc
NeuGc
Hex_HexNAc	365.132	-1	0
Step 2
Minimum number of signals/cluster	10
Maximum mass error (ppm)	3
Hex	162.053	-0.5	0
HexNAc	203.079	-0.5	0
dHex	146.058	-0.5	0
NeuAc	291.095	1	4
NeuGc
Hex_HexNAc	365.132	-1	0
Step 3
Minimum number of signals/cluster	3
Maximum mass error (ppm)	3
Hex	162.053	-0.5	0
HexNAc
dHex
NeuAc
NeuGc
Hex_HexNAc

## Sheet: Clusters
*Note:	This sheet is related to the Clustering step and indicate a list of clusters detected in this step.
	Details of each header are indicated in the user manual (Table 5-4 of Document S1). In the "m/z" column, peaks with the same mass are highlighted.
cluster_no	peak_no	charge	m/z	rt	intensity	no_member	step
1	5	1	4142.69	73.6763	27882882	46	2	@@IMAGE crop.png 700 48
1	29	1	4798.92	76.15	7422882	46	2
1	47	1	4944.98	75.9578	4010831	46	2
1	111	1	4507.83	73.1507	1705562	46	2
1	130	1	4288.75	73.6763	1481156	46	2
1	166	1	3851.6	70.8857	880699	46	2;3	@@IMAGE crop2.png 700 70
1	208	1	4653.88	72.9753	661974	46	2
1	271	1	4158.69	72.623	454716	46	2
1	278	1	4174.68	71.5878	435500	46	2
1	347	1	3560.5	68.0344	317111	46	2	@@IMAGE cluster_0001.png 700 700
1	381	1	5091.04	76.0202	264789	46	2
1	436	1	4142.69	74.6257	213816	46	2
1	461	1	3925.64	67.5348	187767	46	2
1	482	1	4174.69	70.5887	172697	46	2
1	597	1	4158.69	73.573	129119	46	2
1	602	1	4830.91	73.9105	126570	46	2
1	605	1	4814.92	75.0355	126175	46	2
1	608	1	4158.69	71.9456	124705	46	2
1	642	1	4142.7	75.9578	111137	46	2
1	669	1	4216.73	70.3805	104138	46	2
1	771	1	4071.7	67.3643	82375	46	2
1	772	1	3997.66	70.5887	82311	46	2
1	802	1	4976.97	73.6763	77915	46	2
1	885	1	4830.91	72.8409	65181	46	2
1	902	1	3997.66	70.9674	63044	46	2
1	974	1	5164.06	75.6913	57329	46	2
1	988	1	4960.98	74.8696	55971	46	2
1	1167	1	4798.93	78.0277	44654	46	2
1	1247	1	4960.98	74.4804	40255	46	2
1	1249	1	5455.16	78.8412	40207	46	2
1	1285	1	5455.16	79.0897	38583	46	2
1	1293	1	4362.79	70.2192	38119	46	2
1	1333	1	4799.94	72.9995	36528	46	2
1	1382	1	4304.76	72.706	35033	46	2
1	1392	1	3486.47	71.3281	34696	46	2
1	1477	1	3324.41	71.6734	31954	46	2
1	1551	1	4523.83	72.1142	29749	46	2
1	1554	1	4539.82	71.1313	29730	46	2
1	1619	1	5310.11	75.6135	28003	46	2
1	1654	1	4523.82	72.3293	27324	46	2
1	1780	1	3867.6	69.8917	24481	46	2
1	1813	1	4320.74	71.6291	23783	46	2
1	1860	1	3706.56	67.8435	23125	46	2
1	1866	1	4798.93	79.0114	23022	46	2
1	1893	1	4872.96	72.751	22544	46	2
1	1943	1	4960.98	74.1158	21750	46	2
1	2055	1	5601.21	78.6504	20159	46	2
1	2174	1	3689.55	71.1524	18811	46	2;3
1	2215	1	5310.11	75.1124	18354	46	2
1	2276	1	3883.6	68.7279	17530	46	2
1	2322	1	4013.65	70.5887	17119	46	2;3
1	2450	1	3851.6	71.7042	15840	46	2
1	2469	1	5601.21	78.8833	15603	46	2
1	2590	1	3810.58	70.8926	14704	46	2
1	2632	1	4539.82	70.1382	14411	46	2
1	2715	1	4507.82	74.6257	13790	46	2
1	2784	1	4669.88	71.8823	13339	46	2
1	2802	1	5529.2	74.855	13200	46	2
1	2804	1	4433.79	75.4884	13189	46	2
1	2851	1	4872.95	73.0671	12806	46	2
1	2929	1	4669.88	72.1885	12311	46	2
1	2980	1	4872.96	72.4277	12075	46	2
1	3075	1	4944.99	78.594	11594	46	2
1	3183	1	4288.75	74.7268	10974	46	2
1	3288	1	5019.02	72.6093	10476	46	2
1	3289	1	3851.61	72.0789	10475	46	2
1	3392	1	3851.61	72.4208	9947	46	2
1	3436	1	4685.87	70.9369	9750	46	2
1	3523	1	5820.29	77.7651	9348	46	2
1	3599	1	4944.98	78.7706	9049	46	2
1	3612	1	4290.76	67.1921	8992	46	2
1	3650	1	4507.83	75.0987	8844	46	2
1	3908	1	3592.49	64.8673	7890	46	2
1	3945	1	4304.74	72.0439	7789	46	2
1	4034	1	4336.74	71.1105	7460	46	2
1	4119	1	4434.81	73.3999	7191	46	2
1	4802	1	5747.26	78.8343	5092	46	2
1	4945	1	5090.02	78.594	4636	46	2
2	28	1	4195.6	73.6763	7514670	21	2	@@IMAGE cluster_0002.png 700 700
2	78	1	4851.83	76.0667	2476446	21	2
2	132	1	4997.89	75.9578	1414277	21	2
2	234	1	4560.74	73.1575	559018	21	2
2	282	1	4341.66	73.6763	420729	21	2
2	406	1	3904.51	70.7831	240632	21	2
2	450	1	4706.8	73.0331	196591	21	2
2	733	1	3613.42	68.0206	87146	21	2
2	795	1	5143.95	75.9341	79368	21	2
2	835	1	4195.6	74.6327	72795	21	2
2	895	1	4195.6	74.8924	64197	21	2
2	1031	1	3978.55	67.5767	53374	21	2
2	1597	1	5216.97	75.762	28488	21	2
2	1853	1	4050.57	70.5647	23205	21	2
2	1877	1	4124.61	67.3781	22899	21	2
2	1953	1	5216.97	75.3487	21536	21	2
2	2117	1	5508.07	78.8693	19404	21	2
2	2552	1	4851.84	77.8713	14993	21	2
2	2556	1	4851.84	78.0731	14971	21	2
2	2659	1	5363.03	75.6135	14245	21	2
2	2678	1	4050.57	70.9674	14063	21	2
2	2961	1	4851.83	78.2887	12191	21	2
2	3155	1	4415.7	70.1735	11149	21	2
2	3301	1	5363.03	75.0987	10425	21	2
2	3551	1	5654.13	78.6435	9277	21	2
2	3889	1	4997.9	77.9636	7964	21	2
2	4159	1	3377.33	71.5398	7096	21	2
2	4242	1	4560.74	74.5081	6833	21	2
2	4317	1	4997.9	77.7651	6590	21	2
2	4672	1	4925.87	72.4139	5490	21	2
2	4745	1	3759.47	67.8926	5252	21	2
2	4775	1	3742.45	71.1384	5188	21	2
2	4874	1	4997.89	78.2105	4858	21	2
3	41	1	5448.43	92.4658	4767482	22	2	@@IMAGE cluster_0003.png 700 700
3	116	1	5448.43	92.1255	1653434	22	2
3	118	1	5594.49	92.2301	1639143	22	2
3	124	1	5157.34	89.2852	1577836	22	2
3	204	1	4792.2	89.6461	696402	22	2
3	229	1	4575.15	83.5149	566991	22	2
3	247	1	5303.4	89.2487	504856	22	2
3	413	1	4866.24	86.3692	236718	22	2
3	557	1	4721.21	83.3622	145024	22	2
3	692	1	4501.11	86.733	97893	22	2
3	726	1	5522.47	89.0012	89558	22	2
3	854	1	5813.57	92.0749	69901	22	2
3	999	1	5448.43	93.691	55417	22	2
3	1022	1	5012.3	86.1802	53924	22	2
3	1042	1	5448.42	94.2097	52539	22	2
3	1182	1	4210.01	83.865	43908	22	2
3	1306	1	5959.63	91.7621	37483	22	2
3	1402	1	5668.53	88.8185	34379	22	2
3	1465	1	5448.43	94.6505	32314	22	2
3	1485	1	5959.63	91.9607	31637	22	2
3	1642	1	5959.62	91.3332	27604	22	2
3	1748	1	5740.54	92.3794	25156	22	2
3	1870	1	6178.7	90.9194	22981	22	2
3	1876	1	5594.48	94.0078	22899	22	2
3	2451	1	4940.28	83.131	15824	22	2
3	2485	1	5157.33	90.9125	15479	22	2
3	2642	1	5231.37	86.0097	14337	22	2
3	3236	1	5887.61	88.2115	10721	22	2
3	3318	1	6105.67	91.5846	10324	22	2
3	4453	1	6104.66	95.8313	6115	22	2
3	4642	1	5086.33	83.0749	5604	22	2
4	53	1	3637.39	31.205	3808127	26	1;2	@@IMAGE cluster_0004.png 700 700
4	156	1	4002.53	30.8393	965473	26	1;2
4	158	1	3783.45	30.8821	960999	26	1;2
4	165	1	4293.62	32.3996	920244	26	2
4	177	1	4002.52	31.205	819255	26	1;2
4	216	1	3346.3	29.7938	631240	26	2
4	217	1	2981.17	29.7431	628929	26	2
4	275	1	3637.39	31.6291	448502	26	1;2
4	388	1	4439.68	32.2173	259133	26	2
4	398	1	4148.58	30.5909	247088	26	1;2
4	416	1	3346.3	30.3347	231614	26	2
4	417	1	3711.43	29.1317	230981	26	2
4	475	1	3492.36	29.5151	175459	26	2
4	491	1	3711.43	29.6199	169250	26	2
4	632	1	3637.39	32.3927	113935	26	2
4	684	1	4585.74	32.1905	100544	26	2
4	724	1	3492.36	30.0755	89735	26	2
4	819	1	3711.43	30.0686	74986	26	2
4	822	1	4294.65	30.3759	74759	26	1;2
4	838	1	2981.17	30.1729	72145	26	2
4	851	1	4658.75	31.9922	70238	26	2
4	899	1	4367.66	30.5122	63576	26	1;2
4	983	1	3346.3	31.1334	56459	26	2
4	987	1	4585.74	31.722	56100	26	2
4	995	1	3857.49	28.8878	55594	26	2
4	1007	1	4367.66	30.8724	54932	26	1;2
4	1068	1	3857.49	29.3554	50533	26	2
4	1118	1	3929.51	30.7553	47748	26	1;2
4	1183	1	4002.53	32.5086	43768	26	2
4	1198	1	5023.89	31.4068	42572	26	2
4	1235	1	3346.3	30.7184	40787	26	2
4	1283	1	3346.3	29.1813	38653	26	2
4	1411	1	4731.8	31.8724	33936	26	2
4	1509	1	3127.23	29.7021	31149	26	2
4	1577	1	2690.07	28.4862	29160	26	2
4	1582	1	3055.2	28.3501	29101	26	2
4	1638	1	2690.07	28.182	27733	26	2
4	1640	1	4732.8	30.2007	27698	26	1;2
4	1676	1	4804.82	31.7358	26597	26	2
4	1716	1	3420.34	28.0646	25831	26	2
4	2003	1	2981.17	30.9356	21003	26	2
4	2036	1	3420.34	27.6329	20523	26	2
4	2129	1	4293.62	35.0263	19281	26	2
4	2155	1	4513.72	30.2076	19029	26	1;2
4	2191	1	4513.72	30.4917	18627	26	1;2
4	2206	1	4002.53	33.3187	18482	26	2
4	2221	1	4440.7	30.2869	18281	26	1;2
4	2244	1	3346.3	31.5279	17905	26	2
4	2260	1	4002.52	33.9567	17671	26	2
4	2269	1	4148.58	32.0155	17602	26	2
4	2297	1	4076.56	28.9393	17360	26	2
4	2311	1	4440.69	30.4917	17228	26	2
4	2358	1	4002.52	33.6231	16791	26	2
4	2364	1	3637.4	34.021	16718	26	2
4	2365	1	3783.45	32.7821	16706	26	2
4	2372	1	3929.51	31.3561	16624	26	1;2
4	2373	1	3857.48	30.9221	16604	26	2
4	2458	1	3201.26	28.5603	15771	26	2
4	2505	1	3127.23	30.1521	15340	26	2
4	2510	1	4731.78	32.2544	15302	26	2
4	2523	1	4293.63	35.4868	15206	26	2
4	2657	1	3637.4	34.2764	14258	26	2
4	2681	1	4293.62	35.9126	14039	26	2
4	2831	1	3637.39	34.8484	12985	26	2
4	3037	1	4002.53	34.8123	11763	26	2
4	3162	1	3637.4	35.0191	11130	26	2
4	3249	1	5169.94	31.4304	10648	26	2
4	3332	1	3637.39	35.2568	10258	26	2
4	3343	1	4439.68	34.1915	10195	26	2
4	3452	1	4002.53	35.1042	9682	26	2
4	3478	1	4002.53	36.1535	9542	26	2
4	3484	1	4002.53	35.3168	9527	26	2
4	3502	1	3637.39	35.8203	9435	26	2
4	3513	1	4439.68	34.4499	9383	26	2
4	3559	1	3637.4	35.4727	9228	26	2
4	3563	1	4002.53	35.8914	9224	26	2
4	3663	1	4293.63	37.0682	8785	26	2
4	3727	1	4293.63	37.4441	8531	26	2
4	3789	1	3637.4	36.6127	8302	26	2
4	3982	1	3637.39	36.2269	7687	26	2
4	4120	1	4585.73	33.1651	7190	26	2
4	4142	1	3783.45	33.63	7139	26	2
4	4862	1	4658.76	33.0625	4909	26	2
5	85	1	3455.42	44.2288	2248450	13	2	@@IMAGE cluster_0005.png 700 700
5	292	1	4111.66	46.2392	401193	13	2
5	422	1	3164.33	41.8351	223687	13	2
5	452	1	3455.43	44.7065	195850	13	2
5	681	1	3820.56	43.9134	101147	13	2
5	696	1	3164.33	42.1769	96340	13	2
5	837	1	4257.71	45.9885	72442	13	2
5	1176	1	3601.49	43.978	44146	13	2
5	1287	1	4111.66	46.7149	38394	13	2
5	1656	1	3820.56	44.2288	27272	13	2
5	2355	1	3966.62	43.6276	16809	13	2
5	2677	1	2873.24	39.7678	14068	13	2
5	2750	1	3455.43	45.3581	13543	13	2
5	3029	1	3164.33	44.195	11794	13	2
5	3176	1	3164.33	42.6241	11044	13	2
5	3472	1	3601.49	44.3673	9566	13	2
5	3668	1	3455.43	45.7638	8770	13	2
5	4192	1	3529.46	41.6054	6986	13	2
5	4565	1	2637.15	42.7903	5821	13	2
5	4799	1	3529.46	41.9019	5101	13	2
5	5026	1	4185.7	43.3762	4378	13	2
5	5027	1	4476.79	45.8947	4374	13	2
5	5244	1	2799.2	42.5299	3321	13	2
6	96	1	5049.18	92.0585	1982934	16	2	@@IMAGE cluster_0006.png 700 700
6	107	1	4758.09	88.8185	1836142	16	2
6	155	1	4392.96	89.2555	972006	16	2
6	189	1	5195.24	91.8394	752397	16	2
6	194	1	5049.18	91.6183	723503	16	2
6	196	1	4904.15	88.5771	720690	16	2
6	214	1	4466.99	85.3293	638701	16	2
6	362	1	4904.15	88.2115	302160	16	2
6	423	1	4101.86	85.9194	223381	16	2
6	438	1	4175.9	82.1007	208523	16	2
6	567	1	4613.05	85.122	139009	16	2
6	627	1	5123.22	88.1536	114932	16	2
6	923	1	4321.96	81.8544	60983	16	2
6	931	1	5123.22	87.7359	60380	16	2
6	1038	1	5195.24	94.0419	52897	16	2
6	1214	1	4758.09	90.0008	41528	16	2
6	1223	1	4758.08	90.6922	41137	16	2
6	1263	1	5414.32	91.2677	39591	16	2
6	1277	1	5414.32	91.6585	38977	16	2
6	1366	1	5414.32	91.8191	35456	16	2
6	1401	1	5269.28	88.0306	34417	16	2
6	1454	1	5414.32	92.0681	32494	16	2
6	1926	1	5560.38	91.2334	22040	16	2
6	2051	1	3810.76	82.6569	20261	16	2
6	2302	1	5560.37	90.7616	17302	16	2
6	2852	1	4392.94	91.1205	12797	16	2
6	2881	1	4392.96	90.4767	12597	16	2
6	3141	1	4904.15	90.3796	11195	16	2
6	3168	1	5488.35	87.1572	11078	16	2
6	3535	1	4466.98	87.0739	9317	16	2
7	98	1	5501.34	92.4658	1977094	16	2	@@IMAGE cluster_0007.png 700 700
7	185	1	5647.4	92.2301	773193	16	2
7	199	1	5501.34	92.1323	711230	16	2
7	205	1	5210.25	89.2719	689614	16	2
7	385	1	4845.12	89.6597	259977	16	2
7	389	1	4628.06	83.5217	257498	16	2
7	409	1	5356.31	89.2719	238179	16	2
7	619	1	4919.16	86.3485	118078	16	2
7	825	1	4774.12	83.3204	74117	16	2
7	1332	1	4554.02	86.7538	36530	16	2
7	1470	1	5866.48	91.4766	32135	16	2
7	1524	1	5866.49	92.1771	30680	16	2
7	1526	1	5866.49	91.7893	30629	16	2
7	1681	1	5647.4	93.0332	26530	16	2
7	1752	1	5065.22	86.208	25032	16	2
7	2110	1	4262.93	83.8304	19458	16	2
7	2210	1	5721.43	88.8185	18428	16	2
7	2226	1	6012.53	91.9474	18214	16	2
7	2440	1	6012.54	91.3673	15920	16	2
7	2500	1	6012.54	91.6819	15385	16	2
7	3146	1	6231.6	91.0999	11174	16	2
7	3302	1	4993.19	83.1798	10421	16	2
8	114	1	4508.81	39.8741	1666236	19	2	@@IMAGE cluster_0008.png 700 700
8	191	1	5165.04	40.1154	727851	19	2
8	363	1	4654.87	39.6695	302017	19	2
8	373	1	5165.04	41.1433	283253	19	2
8	576	1	4654.87	40.0571	134614	19	2
8	623	1	4873.95	38.1985	115499	19	2
8	648	1	5311.1	39.9944	109812	19	2
8	675	1	4217.72	38.3479	102797	19	2
8	708	1	5311.1	41.0166	93153	19	2
8	773	1	4873.95	38.7746	82242	19	2
8	980	1	4363.78	38.3618	56700	19	2
8	1030	1	4873.95	39.7047	53461	19	2
8	1051	1	5821.27	41.199	51771	19	2
8	1626	1	5967.33	41.1217	27863	19	2
8	1691	1	5020	39.536	26340	19	2
8	1790	1	5530.18	39.8879	24246	19	2
8	1847	1	5456.14	41.5769	23244	19	2
8	2301	1	5020	38.0692	17329	19	2
8	2706	1	5020	38.6821	13899	19	2
8	3018	1	4072.68	36.9122	11864	19	2
8	3113	1	5676.24	39.2173	11361	19	2
8	3313	1	5457.15	40.8202	10342	19	2
8	3383	1	4582.84	36.8415	9988	19	2
8	3771	1	4508.81	39.0161	8357	19	2
8	3869	1	5165.03	42.0236	8059	19	2
8	4023	1	4654.86	40.5914	7514	19	2
8	4234	1	4728.91	38.097	6849	19	2
8	4798	1	5602.19	41.9163	5111	19	2
8	4833	1	4857.94	40.28	4992	19	2
8	4932	1	4800.93	39.7047	4674	19	2
9	134	1	4248.51	73.5937	1365182	10	2	@@IMAGE cluster_0009.png 700 700
9	233	1	4904.74	76.0667	560108	10	2
9	346	1	5050.8	75.9341	317171	10	2
9	532	1	4613.65	73.1507	153862	10	2
9	788	1	4394.58	73.6763	80374	10	2
9	1057	1	3957.42	70.8039	51351	10	2
9	1169	1	4759.71	73.0232	44548	10	2
9	1822	1	4759.71	73.2461	23586	10	2
9	2444	1	4248.51	74.6257	15892	10	2
9	2781	1	3666.33	68.0414	13347	10	2
9	4456	1	5269.87	75.7199	6113	10	2
9	4714	1	5560.98	79.1394	5328	10	2
9	4844	1	5269.87	75.431	4979	10	2
10	137	1	3690.3	31.205	1270922	22	2	@@IMAGE cluster_0010.png 700 700
10	249	1	4346.53	32.4199	503338	22	2
10	283	1	4055.44	30.8559	417858	22	2
10	308	1	4055.44	31.1334	378981	22	2
10	315	1	3836.36	30.9055	366220	22	2
10	419	1	3399.21	29.784	230610	22	2
10	421	1	3034.08	29.7773	224147	22	2
10	563	1	4492.59	32.3021	142131	22	2
10	615	1	4201.5	30.5909	119939	22	2
10	731	1	3399.21	30.3278	87183	22	2
10	732	1	3764.34	29.1248	87147	22	2
10	842	1	3545.27	29.5151	71605	22	2
10	872	1	3764.34	29.6442	67006	22	2
10	1074	1	4638.64	32.0866	50257	22	2
10	1166	1	4347.55	30.3623	44720	22	2
10	1202	1	4711.66	31.9852	42340	22	2
10	1216	1	4201.5	31.3133	41408	22	2
10	1383	1	3545.27	30.0304	34938	22	2
10	1423	1	4420.57	30.4405	33422	22	2
10	1427	1	3690.31	32.2544	33350	22	2
10	1435	1	3764.34	30.0234	33090	22	2
10	1442	1	4055.44	32.1905	32918	22	2
10	1455	1	3690.31	32.4543	32482	22	2
10	1548	1	3399.21	31.1496	29894	22	2
10	1571	1	4638.64	31.6734	29282	22	2
10	1594	1	3034.08	30.2523	28695	22	2
10	1784	1	5076.8	31.3999	24397	22	2
10	1810	1	3690.31	30.5978	23833	22	2
10	1845	1	3910.4	28.8742	23279	22	2
10	1917	1	3910.4	29.3825	22271	22	2
10	1940	1	4420.57	30.7823	21779	22	2
10	1973	1	4055.44	32.3628	21281	22	2
10	2041	1	5076.8	31.5788	20447	22	2
10	2183	1	4347.55	31.1334	18702	22	2
10	2271	1	4784.7	31.9343	17600	22	2
10	2307	1	4785.7	30.2076	17277	22	2
10	2315	1	3399.21	30.7484	17188	22	2
10	2353	1	4492.59	33.2545	16835	22	2
10	2391	1	3399.21	29.198	16466	22	2
10	2459	1	4346.54	34.379	15766	22	2
10	2537	1	4857.72	31.7693	15102	22	2
10	2820	1	3690.31	33.0554	13087	22	2
10	3017	1	4346.53	34.5992	11867	22	2
10	3209	1	4346.53	34.934	10825	22	2
10	3385	1	4566.63	30.2076	9984	22	2
10	3402	1	4566.62	30.5565	9905	22	2
10	3418	1	4055.44	33.1365	9820	22	2
10	3496	1	3180.14	29.7119	9461	22	2
10	3540	1	2742.98	28.4532	9304	22	2
10	3622	1	4785.7	30.5634	8945	22	2
10	3770	1	4055.44	33.2975	8366	22	2
10	3792	1	4346.53	35.5223	8301	22	2
10	3805	1	3690.3	33.4729	8236	22	2
10	3920	1	4346.54	35.6712	7848	22	2
10	4069	1	4055.44	34.0991	7337	22	2
10	4092	1	3473.25	27.6739	7270	22	2
10	4097	1	4055.44	33.8998	7259	22	2
10	4105	1	4055.44	33.5876	7236	22	2
10	4189	1	2872.03	30.2147	7001	22	2
10	4210	1	4346.53	36.1046	6908	22	2
10	4307	1	4055.44	34.4002	6623	22	2
10	4481	1	4492.59	34.0351	6035	22	2
10	4514	1	4346.53	36.9193	5969	22	2
10	4692	1	4346.53	37.2745	5410	22	2
10	4783	1	4055.44	34.6631	5153	22	2
10	4811	1	4346.53	37.7273	5063	22	2
10	4826	1	4346.54	36.7464	5002	22	2
10	5202	1	3690.31	35.0688	3594	22	2
10	5218	1	4492.59	35.2568	3499	22	2
11	143	1	3623.38	28.4332	1164033	22	2	@@IMAGE cluster_0011.png 700 700
11	218	1	3769.44	28.1346	614823	22	2
11	280	1	3988.51	27.997	425617	22	2
11	305	1	4279.61	29.3825	382307	22	2
11	370	1	3332.28	27.2609	285347	22	2
11	480	1	4134.57	27.749	173947	22	2
11	527	1	4425.66	29.1113	154911	22	2
11	606	1	4134.57	28.1278	125945	22	2
11	685	1	3478.34	27.0123	100395	22	2
11	717	1	3332.28	27.8338	91001	22	2
11	762	1	3697.42	26.6041	83438	22	2
11	857	1	3697.42	27.0804	69159	22	2
11	949	1	3478.34	27.619	59109	22	2
11	1084	1	3623.38	29.3622	49394	22	2
11	1087	1	4571.72	28.9829	49129	22	2
11	1254	1	4280.63	27.6466	40109	22	2
11	1281	1	4280.63	27.9394	38734	22	2
11	1469	1	3843.48	26.3486	32229	22	2
11	1514	1	3843.47	26.8852	30973	22	2
11	1587	1	4571.72	28.6932	28957	22	2
11	1630	1	3915.5	27.9394	27840	22	2
11	1632	1	4644.74	29.037	27803	22	2
11	1850	1	3988.51	29.3252	23230	22	2
11	1914	1	4353.65	27.9259	22280	22	2
11	2057	1	4353.64	27.6399	20144	22	2
11	2419	1	3623.38	30.2076	16101	22	2
11	2461	1	3041.19	26.5903	15726	22	2
11	2514	1	4790.8	29.0301	15278	22	2
11	2895	1	5009.87	28.7416	12511	22	2
11	3038	1	4717.79	28.8674	11760	22	2
11	3093	1	2967.15	28.088	11489	22	2
11	3138	1	3988.51	29.8036	11226	22	2
11	3285	1	4718.78	27.612	10485	22	2
11	3451	1	3406.32	25.9604	9688	22	2
11	3491	1	3989.54	26.7001	9482	22	2
11	3691	1	3041.18	25.9604	8702	22	2
11	3865	1	3187.24	26.2862	8067	22	2
11	4121	1	4499.7	27.6534	7188	22	2
12	151	1	5102.1	92.0681	1040493	18	2	@@IMAGE cluster_0012.png 700 700
12	164	1	4811	88.8427	928945	18	2
12	268	1	4445.87	89.2278	458259	18	2
12	291	1	5248.15	91.7893	402327	18	2
12	303	1	5102.1	91.5846	384374	18	2
12	316	1	4957.06	88.5867	365468	18	2
12	357	1	4519.91	85.3158	304016	18	2
12	646	1	4154.78	85.9194	110080	18	2
12	674	1	4228.81	82.1007	103041	18	2
12	682	1	5102.1	94.0147	101081	18	2
12	775	1	5102.1	94.2718	82047	18	2
12	882	1	4665.96	85.0916	65207	18	2
12	1345	1	5176.13	87.7767	36306	18	2
12	1725	1	4374.86	81.8472	25594	18	2
12	1897	1	5467.23	91.3468	22527	18	2
12	1936	1	4811	90.2472	21923	18	2
12	2062	1	4810.99	90.6363	20121	18	2
12	2214	1	5322.19	87.9659	18381	18	2
12	2594	1	5160.13	88.3964	14677	18	2
12	3166	1	3863.68	82.5976	11095	18	2
12	3539	1	5613.29	91.5002	9311	18	2
12	3541	1	5613.28	91.2403	9303	18	2
12	4201	1	5832.36	90.3518	6947	18	2
12	4657	1	5541.26	87.1434	5561	18	2
12	4791	1	4519.91	86.1172	5127	18	2
13	153	1	4547.1	87.8573	1005750	21	2	@@IMAGE cluster_0013.png 700 700
13	184	1	5129.29	94.5163	779514	21	2
13	186	1	5420.39	98.4542	767320	21	2
13	197	1	5129.29	94.9043	714856	21	2
13	236	1	4764.16	95.1739	552538	21	2
13	319	1	5275.35	94.6571	360118	21	2
13	320	1	5566.45	98.2087	357768	21	2
13	337	1	5420.39	97.9478	333665	21	2
13	356	1	4838.2	91.0665	304903	21	2
13	380	1	4693.16	87.6746	265492	21	2
13	512	1	5275.35	94.2718	162516	21	2
13	514	1	4473.07	91.5642	161846	21	2
13	609	1	4181.97	88.2852	123069	21	2
13	826	1	4984.26	90.8271	73859	21	2
13	861	1	5494.43	94.2444	68500	21	2
13	930	1	5420.39	100.4	60391	21	2
13	1265	1	5566.45	99.5259	39535	21	2
13	1312	1	4912.24	87.4637	37131	21	2
13	1396	1	5420.39	101.097	34568	21	2
13	1606	1	5640.49	94.0283	28311	21	2
13	1607	1	5494.43	93.8089	28310	21	2
13	1636	1	5420.39	101.503	27747	21	2
13	1776	1	5566.44	100.127	24607	21	2
13	1911	1	5420.38	101.872	22340	21	2
13	1912	1	5785.52	97.683	22333	21	2
13	1924	1	5785.52	98.3062	22138	21	2
13	2114	1	5129.28	96.5487	19426	21	2
13	2379	1	5203.33	90.6643	16554	21	2
13	2414	1	5785.52	97.1753	16189	21	2
13	2433	1	5129.29	96.9808	15954	21	2
13	2894	1	5058.29	87.2546	12516	21	2
13	3033	1	5566.44	100.923	11773	21	2
13	3036	1	5566.44	101.111	11768	21	2
13	3131	1	5931.58	97.9201	11253	21	2
13	3485	1	5566.44	101.391	9525	21	2
13	3489	1	5129.29	97.2375	9497	21	2
13	3520	1	6150.65	96.6745	9358	21	2
13	3550	1	5859.56	93.1359	9277	21	2
13	3914	1	5129.29	97.5087	7867	21	2
13	3960	1	4912.24	87.039	7751	21	2
13	4029	1	5931.59	97.0225	7476	21	2
13	4253	1	5129.28	97.7665	6802	21	2
13	4331	1	5349.39	90.4073	6560	21	2
13	4434	1	5275.35	95.941	6169	21	2
13	4555	1	5129.29	97.9885	5863	21	2
13	4760	1	4764.15	96.9178	5215	21	2
13	5176	1	5349.38	90.1428	3724	21	2
14	159	1	5678.32	58.6367	959476	22	2	@@IMAGE cluster_0014.png 700 700
14	200	1	6043.45	58.4839	706748	22	2
14	231	1	6334.55	60.708	565267	22	2
14	339	1	5824.38	58.5691	324522	22	2
14	371	1	5752.36	56.4473	284009	22	2
14	525	1	6189.52	58.4672	156245	22	2
14	546	1	5387.23	56.6282	149369	22	2
14	549	1	6480.61	60.6324	148528	22	2
14	921	1	5898.42	56.3989	61110	22	2
14	1017	1	6699.68	59.7158	54271	22	2
14	1228	1	5022.09	56.7909	40981	22	2
14	1251	1	5533.29	56.545	40199	22	2
14	1533	1	5461.27	54.5085	30340	22	2
14	1919	1	6335.58	58.4839	22254	22	2
14	2010	1	6626.67	60.6939	20899	22	2
14	2863	1	6845.73	59.6743	12721	22	2
14	2900	1	5170.17	52.6658	12459	22	2
14	3386	1	5096.14	54.7011	9979	22	2
14	3404	1	5824.37	59.1767	9883	22	2
14	3515	1	6263.54	55.7963	9378	22	2
14	3564	1	4805.04	52.8521	9210	22	2
14	3690	1	5824.36	59.3904	8711	22	2
14	4516	1	6044.48	56.3571	5963	22	2
14	4909	1	5607.32	54.4446	4733	22	2
14	5099	1	5316.23	52.5584	4083	22	2
14	5137	1	6480.62	61.5305	3937	22	2
14	5308	1	4731	54.9148	2932	22	2
15	163	1	3999.79	68.7279	938323	11	2	@@IMAGE cluster_0015.png 700 700
15	449	1	4656.02	71.2253	197366	11	2
15	869	1	4364.92	68.5257	67336	11	2
15	1472	1	3708.69	65.9467	32087	11	2
15	1664	1	4802.08	71.0057	27000	11	2
15	1705	1	5021.15	70.8787	26108	11	2
15	1751	1	4073.83	65.5909	25051	11	2
15	1913	1	3999.79	69.377	22314	11	2
15	2504	1	4730.04	68.123	15354	11	2
15	3097	1	3417.6	63.1752	11459	11	2
15	4243	1	3782.73	62.9297	6833	11	2
15	5277	1	4438.97	65.3464	3145	11	2
16	192	1	4561.72	39.8603	724563	13	2	@@IMAGE cluster_0016.png 700 700
16	341	1	5217.95	40.1086	320672	13	2
16	537	1	5217.95	41.1433	152826	13	2
16	607	1	4707.79	39.6624	124720	13	2
16	936	1	4707.78	40.0878	60101	13	2
16	1002	1	5364.01	39.9873	55172	13	2
16	1064	1	5364.01	41.0166	50838	13	2
16	1093	1	4926.86	38.1985	48813	13	2
16	1200	1	4270.63	38.3618	42502	13	2
16	1299	1	4926.86	38.7961	37966	13	2
16	1537	1	4926.86	39.7398	30184	13	2
16	1572	1	5874.18	41.22	29262	13	2
16	1764	1	4416.69	38.26	24814	13	2
16	2337	1	6020.24	41.1077	17007	13	2
16	2435	1	5072.92	39.5502	15945	13	2
16	2462	1	5583.09	39.8809	15722	13	2
16	2792	1	5509.07	41.5554	13273	13	2
16	3895	1	5072.92	38.7105	7952	13	2
16	4080	1	5072.91	38.09	7305	13	2
16	4225	1	4125.59	36.8697	6870	13	2
16	4696	1	5510.07	40.8488	5399	13	2
16	5055	1	5217.94	41.9877	4274	13	2
17	212	1	5147.03	39.2315	645267	11	2	@@IMAGE cluster_0017.png 700 700
17	672	1	5293.09	39.0803	103730	11	2
17	858	1	5803.26	40.3585	69101	11	2
17	1004	1	5147.03	38.8348	55008	11	2
17	1150	1	4855.93	37.9714	45645	11	2
17	1600	1	5949.32	40.2516	28440	11	2
17	1617	1	5147.03	40.1086	28056	11	2
17	1773	1	5438.13	40.6759	24628	11	2
17	2348	1	5293.09	39.8159	16909	11	2
17	2436	1	5512.17	39.1369	15942	11	2
17	2910	1	5002	37.797	12427	11	2
17	3317	1	5438.13	41.1572	10331	11	2
17	3618	1	5293.09	38.7105	8972	11	2
17	3678	1	4490.8	38.7247	8738	11	2
17	3762	1	5658.22	39.1299	8392	11	2
17	3791	1	5147.03	41.0022	8301	11	2
17	3950	1	5147.02	40.6609	7773	11	2
17	4408	1	5584.18	40.9951	6268	11	2
17	4600	1	4855.93	37.4791	5731	11	2
18	222	1	7331.14	68.1678	590266	25	1;2	@@IMAGE cluster_0018.png 700 700
18	261	1	7987.37	69.7864	478112	25	2
18	269	1	7696.27	68.0957	457337	25	1;2
18	481	1	7477.2	68.1093	172983	25	1;2
18	503	1	7405.18	66.422	165420	25	2
18	541	1	8133.43	69.7282	151664	25	2
18	647	1	7842.34	68.0344	109844	25	1;2
18	734	1	8352.51	69.189	87130	25	2
18	829	1	7040.05	66.4838	73228	25	2
18	836	1	8061.41	67.5694	72453	25	1;2
18	1318	1	7551.24	66.4079	37003	25	2
18	1546	1	8279.49	69.742	29978	25	2
18	1728	1	8498.57	69.1298	25520	25	2
18	1782	1	7186.1	66.4457	24436	25	2
18	2135	1	8717.63	68.6729	19158	25	2
18	2234	1	8717.64	69.102	18121	25	2
18	2237	1	6822.99	63.2109	18022	25	2
18	2318	1	6674.92	66.5641	17167	25	2
18	2370	1	7988.39	68.0414	16625	25	1;2
18	2468	1	8207.47	67.5348	15618	25	1;2
18	2825	1	7114.1	64.8106	13057	25	2
18	3016	1	7987.37	70.2894	11878	25	2
18	3254	1	9008.74	70.6226	10631	25	2
18	3717	1	6457.86	63.2822	8580	25	2
18	3877	1	8644.61	69.1368	8035	25	2
18	3995	1	8426.55	67.1821	7631	25	1;2
18	4281	1	7987.37	70.8857	6724	25	2
18	4474	1	7623.24	68.0889	6052	25	1;2
18	4529	1	7971.36	69.8238	5922	25	2
18	4886	1	8353.53	67.5694	4812	25	1;2
18	4907	1	7405.16	66.9348	4737	25	2
19	223	1	4185.63	36.4911	584202	19	2	@@IMAGE cluster_0019.png 700 700
19	343	1	4841.86	38.0272	319440	19	2
19	352	1	4331.69	36.2901	312046	19	2
19	479	1	4987.92	37.5633	174293	19	2
19	551	1	4987.92	37.8738	148102	19	2
19	587	1	4550.76	36.2026	131486	19	2
19	594	1	4550.76	36.4565	129709	19	2
19	718	1	3894.54	35.005	90835	19	2
19	723	1	3529.4	35.1783	89998	19	2
19	752	1	4185.63	36.8627	84450	19	2
19	853	1	4696.82	36.0833	70061	19	2
19	1107	1	4040.59	34.7981	48323	19	2
19	1131	1	5133.98	37.762	47024	19	2
19	1357	1	5133.98	37.4791	35815	19	2
19	1643	1	4331.69	36.6899	27604	19	2
19	1701	1	4259.66	34.5709	26158	19	2
19	1746	1	4040.59	35.0971	25195	19	2
19	1843	1	5207	37.4019	23331	19	2
19	1956	1	5280.04	37.6049	21495	19	2
19	2046	1	4259.67	34.9839	20338	19	2
19	2090	1	4842.88	35.9765	19647	19	2
19	2122	1	4477.75	36.3143	19350	19	2
19	2622	1	4405.73	34.3859	14476	19	2
19	2844	1	3529.4	35.5081	12847	19	2
19	3149	1	4915.9	35.8487	11169	19	2
19	3435	1	4915.89	36.0762	9751	19	2
19	3438	1	5572.13	37.0042	9746	19	2
19	3500	1	4841.86	38.7817	9451	19	2
19	3657	1	5353.04	37.0895	8811	19	2
19	3913	1	4841.86	39.1678	7868	19	2
19	4036	1	4185.63	37.4441	7456	19	2
19	4061	1	3238.31	33.7147	7370	19	2
19	4556	1	3238.3	33.5305	5856	19	2
20	226	1	4780.91	73.2051	580118	12	2	@@IMAGE cluster_0020.png 700 700
20	256	1	4926.97	72.938	480373	12	2
20	560	1	4270.74	70.5172	143829	12	2
20	687	1	4124.68	70.8926	100076	12	2
20	1016	1	4489.82	70.4401	54319	12	2
20	1303	1	4635.88	70.188	37866	12	2
20	1339	1	5073.03	72.7789	36448	12	2
20	1966	1	5437.14	75.6982	21360	12	2
20	2009	1	5437.14	75.9578	20920	12	2
20	2698	1	5583.2	75.6701	13951	12	2
20	3121	1	5146.05	72.7298	11315	12	2
20	3638	1	4942.97	72.8477	8884	12	2
20	3812	1	4942.98	73.0065	8207	12	2
20	4267	1	5292.11	72.623	6765	12	2
21	228	1	6355.64	57.6	577374	21	2	@@IMAGE cluster_0021.png 700 700
21	277	1	6720.77	57.4948	441503	21	2
21	331	1	7011.87	59.5538	341983	21	2
21	493	1	6429.68	55.631	168230	21	2
21	501	1	6501.7	57.5016	166298	21	2
21	656	1	6866.83	57.4167	108087	21	2
21	720	1	7157.92	59.3904	90523	21	2
21	898	1	6064.54	55.818	63675	21	2
21	1140	1	7085.9	56.8079	46440	21	2
21	1211	1	7377.01	58.71	41800	21	2
21	1327	1	6575.73	55.5999	36577	21	2
21	1984	1	7303.99	59.3834	21163	21	2
21	2170	1	5699.41	55.9028	18829	21	2
21	2323	1	6210.6	55.6451	17116	21	2
21	2329	1	7012.89	57.3926	17056	21	2
21	2455	1	6138.58	53.8471	15799	21	2
21	2760	1	5847.48	52.2045	13469	21	2
21	3182	1	7231.95	56.8249	10985	21	2
21	3201	1	6720.77	58.4095	10878	21	2
21	3659	1	7742.14	57.9457	8804	21	2
21	4008	1	6794.81	54.8935	7579	21	2
21	4011	1	6794.8	55.1505	7576	21	2
21	4107	1	5482.35	52.3925	7233	21	2
21	4743	1	6721.8	55.5859	5261	21	2
21	4958	1	5773.45	54.0385	4593	21	2
22	230	1	5554.26	92.4658	566637	11	2	@@IMAGE cluster_0022.png 700 700
22	427	1	5263.16	89.2719	220154	11	2
22	458	1	5700.31	92.2301	190407	11	2
22	760	1	5409.22	89.2555	83657	11	2
22	884	1	4680.97	83.5285	65189	11	2
22	922	1	4898.03	89.6529	61067	11	2
22	1377	1	4972.07	86.3623	35101	11	2
22	2030	1	4827.03	83.3344	20651	11	2
22	3379	1	4606.94	86.7052	10007	11	2
22	3536	1	5919.39	91.5642	9315	11	2
22	3925	1	5118.13	86.2292	7845	11	2
23	237	1	4780.96	85.1154	552045	23	2	@@IMAGE cluster_0023.png 700 700
23	279	1	4124.73	82.1573	432377	23	2
23	335	1	4855	81.1346	336817	23	2
23	391	1	5146.09	84.6754	255749	23	2
23	411	1	4489.86	81.4685	237627	23	2
23	445	1	4489.87	81.7986	200725	23	2
23	556	1	4780.96	84.6347	145194	23	2
23	601	1	4927.02	84.7775	126993	23	2
23	811	1	3907.67	75.0916	76088	23	2
23	958	1	4272.8	74.6257	58374	23	2
23	964	1	4198.77	78.2391	58119	23	2
23	976	1	4563.9	77.6702	57245	23	2
23	1019	1	5292.16	84.5056	54148	23	2
23	1139	1	5001.06	80.864	46453	23	2
23	1311	1	4635.92	81.5309	37161	23	2
23	1325	1	3833.64	78.8481	36703	23	2
23	1486	1	4563.9	78.0133	31629	23	2
23	1583	1	5511.23	83.4807	29031	23	2
23	1718	1	4780.96	86.6771	25815	23	2
23	1993	1	4780.96	87.1644	21092	23	2
23	2262	1	4270.8	82.2145	17657	23	2
23	2428	1	4780.96	87.4289	15994	23	2
23	2513	1	5220.13	80.2058	15286	23	2
23	2527	1	5437.18	88.8497	15171	23	2
23	2542	1	3542.54	75.6559	15027	23	2
23	2639	1	4780.96	87.8842	14346	23	2
23	2888	1	5437.19	88.0376	12549	23	2
23	2981	1	4053.73	74.9269	12064	23	2
23	2993	1	5146.09	86.7191	12004	23	2
23	3389	1	5146.09	87.2061	9961	23	2
23	3555	1	4855	82.193	9255	23	2
23	3609	1	5146.09	87.5436	9005	23	2
23	4181	1	4124.73	83.46	7045	23	2
23	4224	1	4489.87	83.1098	6871	23	2
23	4322	1	4709.96	77.4934	6585	23	2
23	4572	1	4344.83	78.0277	5801	23	2
23	4634	1	5657.29	83.2855	5621	23	2
23	5197	1	5366.18	80.1633	3611	23	2
24	251	1	5435.2	60.0333	496784	16	2	@@IMAGE cluster_0024.png 700 700
24	340	1	5800.33	59.884	321677	16	2
24	382	1	6091.43	62.1906	264628	16	2
24	504	1	5509.24	57.5794	165228	16	2
24	568	1	5581.26	59.9216	138909	16	2
24	730	1	5144.11	57.8545	88677	16	2
24	767	1	5946.39	59.7089	83003	16	2
24	834	1	6237.49	62.0227	72833	16	2
24	1227	1	5655.3	57.5589	40999	16	2
24	1649	1	6456.56	61.1938	27462	16	2
24	1719	1	5290.17	57.823	25805	16	2
24	2227	1	5218.14	55.614	18199	16	2
24	2252	1	4778.98	58.0327	17765	16	2
24	2281	1	5435.19	60.7428	17496	16	2
24	2872	1	6092.46	59.6295	12656	16	2
24	3763	1	6091.42	63.0089	8391	16	2
24	3847	1	6602.62	61.1938	8113	16	2
24	4140	1	4927.05	53.708	7143	16	2
24	4786	1	4561.92	53.8032	5139	16	2
25	265	1	5683.29	58.2768	469877	18	2	@@IMAGE cluster_0025.png 700 700
25	300	1	6048.42	58.1404	385697	18	2
25	322	1	6339.52	60.3718	351536	18	2
25	476	1	5757.33	56.1053	175452	18	2
25	604	1	5829.35	58.2018	126334	18	2
25	756	1	6194.49	58.0845	84171	18	2
25	770	1	6485.59	60.3162	82511	18	2
25	827	1	5392.2	56.305	73703	18	2
25	1262	1	5903.39	56.0666	39667	18	2
25	1529	1	6704.66	59.4246	30503	18	2
25	1837	1	5466.23	54.1641	23391	18	2
25	2083	1	5538.25	56.2106	19777	18	2
25	2617	1	6340.54	58.0184	14494	18	2
25	2731	1	6631.64	60.3578	13644	18	2
25	3737	1	5175.14	52.3565	8492	18	2
25	4232	1	6850.71	59.4246	6852	18	2
25	4448	1	5101.1	54.3153	6139	18	2
25	4667	1	6049.44	56.0311	5526	18	2
25	5116	1	5612.29	54.1134	4003	18	2
25	5272	1	4810.01	52.5584	3171	18	2
26	266	1	6371.73	71.7347	462848	17	2	@@IMAGE cluster_0026.png 700 700
26	465	1	5715.5	69.8985	182225	17	2
26	528	1	6517.79	71.6869	154573	17	2
26	892	1	5861.56	69.8614	64538	17	2
26	900	1	6080.63	69.9053	63537	17	2
26	1102	1	6663.85	71.6634	48540	17	2
26	1195	1	6736.86	70.9065	42747	17	2
26	1439	1	5059.28	68.3717	32954	17	2
26	1672	1	5424.4	68.1162	26702	17	2
26	1908	1	6226.7	69.5767	22376	17	2
26	2284	1	6882.92	70.8248	17471	17	2
26	2453	1	6445.76	69.102	15804	17	2
26	2580	1	7393.09	72.7439	14784	17	2
26	2633	1	7102	70.7418	14409	17	2
26	2646	1	6809.91	71.5878	14310	17	2
26	3441	1	5789.54	67.9584	9722	17	2
26	4110	1	6372.75	69.4611	7224	17	2
26	4230	1	7539.14	72.6747	6856	17	2
26	4262	1	6372.75	69.8985	6778	17	2
27	273	1	4600.01	87.844	451338	16	2	@@IMAGE cluster_0027.png 700 700
27	293	1	5473.3	98.4542	394868	16	2
27	301	1	5182.21	94.5365	385007	16	2
27	313	1	5182.21	94.9111	372109	16	2
27	390	1	4817.07	95.1571	256299	16	2
27	459	1	5328.27	94.6571	189141	16	2
27	462	1	5619.36	98.2087	185405	16	2
27	500	1	5473.3	97.9885	166331	16	2
27	542	1	4891.11	91.0597	150603	16	2
27	570	1	4746.07	87.6608	137034	16	2
27	784	1	5328.27	94.2718	80843	16	2
27	877	1	4525.98	91.5344	65942	16	2
27	938	1	4234.88	88.3155	59881	16	2
27	1389	1	5473.3	100.393	34803	16	2
27	1391	1	5037.17	90.7964	34734	16	2
27	2405	1	5547.34	93.8295	16247	16	2
27	2568	1	4965.15	87.4151	14871	16	2
27	2696	1	5693.4	94.0723	13959	16	2
27	3100	1	5838.43	98.0435	11446	16	2
27	3135	1	5182.21	95.7963	11243	16	2
27	3487	1	5182.2	96.9947	9504	16	2
27	3545	1	5182.2	96.1374	9288	16	2
27	4004	1	5111.21	87.2616	7596	16	2
28	276	1	6401.72	60.6939	446743	17	2	@@IMAGE cluster_0028.png 700 700
28	367	1	6547.77	60.6225	297433	17	2
28	470	1	5745.49	59.3974	177361	17	2
28	628	1	6110.62	59.2117	114918	17	2
28	666	1	5891.55	59.297	104766	17	2
28	759	1	6693.83	60.646	83699	17	2
28	888	1	6256.68	59.2185	64738	17	2
28	1076	1	6766.85	60.1021	50216	17	2
28	1490	1	5454.39	58.0985	31544	17	2
28	1729	1	5089.26	58.4193	25512	17	2
28	1754	1	6839.89	60.5974	24976	17	2
28	1880	1	6402.74	59.1391	22834	17	2
28	1969	1	6912.91	60.1021	21325	17	2
28	2236	1	5600.45	57.9667	18047	17	2
28	2704	1	7058.96	60.0401	13909	17	2
28	2926	1	5819.53	57.8757	12328	17	2
28	3716	1	5965.58	57.8299	8587	17	2
28	3930	1	6037.6	59.2901	7839	17	2
28	4309	1	5745.5	60.7428	6615	17	2
28	4727	1	6401.71	61.7397	5302	17	2
28	4753	1	6548.79	59.1391	5234	17	2
29	306	1	7088.02	68.9124	381450	23	2	@@IMAGE cluster_0029.png 700 700
29	344	1	7453.15	68.8169	317525	23	2
29	376	1	7744.25	70.5647	270483	23	2
29	625	1	7234.08	68.8375	115068	23	2
29	783	1	7162.06	67.0706	81078	23	2
29	809	1	7890.31	70.447	76516	23	2
29	816	1	7599.21	68.7483	75700	23	2
29	1199	1	6796.92	67.2132	42540	23	2
29	1226	1	8109.38	69.9398	41017	23	2
29	1348	1	7818.28	68.2589	36203	23	2
29	1962	1	7308.11	67.0118	21395	23	2
29	2280	1	8036.36	70.4751	17498	23	2
29	3003	1	7745.27	68.7071	11953	23	2
29	3014	1	6579.86	63.8586	11882	23	2
29	3126	1	6942.99	67.0915	11280	23	2
29	3274	1	8255.45	69.9327	10541	23	2
29	3281	1	8474.51	69.3179	10515	23	2
29	3358	1	8474.51	69.807	10070	23	2
29	3529	1	6431.79	67.3432	9337	23	2
29	3580	1	6870.96	65.4474	9123	23	2
29	3900	1	7088.02	69.4189	7936	23	2
29	4328	1	7527.2	66.6486	6566	23	2
29	4695	1	8765.62	71.3722	5400	23	2
29	4800	1	6214.74	64.0021	5094	23	2
29	4892	1	8839.64	69.269	4801	23	2
29	5063	1	7454.17	66.9769	4237	23	2
29	5257	1	6505.82	65.5766	3281	23	2
30	309	1	3676.29	28.4236	377584	16	2	@@IMAGE cluster_0030.png 700 700
30	439	1	4332.52	29.3825	208484	16	2
30	448	1	3822.35	28.1753	197567	16	2
30	544	1	4041.42	28.0036	150527	16	2
30	758	1	4478.58	29.1911	83914	16	2
30	774	1	3385.2	27.2678	82193	16	2
30	876	1	4187.48	27.7693	66043	16	2
30	1334	1	3531.25	27.0123	36527	16	2
30	1562	1	3750.33	26.7687	29498	16	2
30	1584	1	3385.2	27.8065	29002	16	2
30	1827	1	3750.33	27.0669	23555	16	2
30	1846	1	4624.63	29.0537	23259	16	2
30	2345	1	3531.25	27.619	16921	16	2
30	2749	1	4697.65	29.1317	13546	16	2
30	2772	1	4333.53	28.0173	13406	16	2
30	2907	1	4332.51	30.9221	12435	16	2
30	3344	1	3896.39	26.8097	10190	16	2
30	3363	1	4406.56	27.9461	10056	16	2
30	3458	1	4332.51	31.14	9662	16	2
30	3606	1	3896.39	26.5765	9027	16	2
30	3835	1	4770.69	28.8334	8147	16	2
30	4072	1	5062.78	28.7925	7332	16	2
30	4158	1	4843.71	28.9087	7099	16	2
31	312	1	5155.01	92.0749	372714	13	2	@@IMAGE cluster_0031.png 700 700
31	334	1	4863.91	88.7978	337711	13	2
31	529	1	4498.79	89.1915	154560	13	2
31	558	1	5301.06	91.8737	144689	13	2
31	569	1	5155.01	91.5576	137755	13	2
31	589	1	5009.97	88.5963	130519	13	2
31	640	1	4572.83	85.265	112007	13	2
31	1379	1	4207.69	85.8778	35075	13	2
31	1489	1	4281.72	82.0866	31574	13	2
31	2624	1	5229.05	87.7494	14463	13	2
31	2886	1	5520.14	91.2471	12562	13	2
31	3008	1	4863.92	89.7437	11914	13	2
31	3443	1	4427.78	81.8682	9720	13	2
31	3815	1	5375.11	88.0236	8195	13	2
31	5280	1	3916.59	82.6852	3119	13	2
32	321	1	5731.23	58.627	357735	30	2	@@IMAGE cluster_0032.png 700 700
32	403	1	6096.37	58.5215	241791	30	2
32	424	1	6387.48	60.708	223103	30	2
32	634	1	4785.94	51.5337	113314	30	2
32	650	1	5877.29	58.5284	109487	30	2
32	716	1	5805.26	56.4404	91364	30	2
32	843	1	6461.47	57.6371	71558	30	2
32	878	1	4129.71	49.8777	65832	30	2
32	946	1	6533.52	60.6703	59295	30	2
32	979	1	6242.43	58.4499	56721	30	2
32	1063	1	6826.59	57.4948	50911	30	2
32	1073	1	5440.14	56.642	50302	30	2
32	1556	1	4932	51.3584	29680	30	2
32	1579	1	4494.85	49.655	29150	30	2
32	1881	1	6752.59	59.7228	22820	30	2
32	2065	1	5951.33	56.4128	20069	30	2
32	2593	1	6679.57	60.6225	14679	30	2
32	2701	1	6535.49	55.6521	13940	30	2
32	2879	1	5586.2	56.555	12611	30	2
32	3051	1	5075.01	56.8008	11699	30	2
32	3271	1	4859.97	49.4036	10561	30	2
32	3350	1	6170.38	55.7608	10126	30	2
32	3531	1	6972.65	57.3826	9326	30	2
32	3570	1	6388.49	58.4499	9180	30	2
32	3844	1	4640.91	49.5036	8127	30	2
32	3903	1	5731.23	59.496	7913	30	2
32	4109	1	5514.18	54.473	7225	30	2
32	4124	1	3838.61	48.0239	7183	30	2
32	4361	1	5006.03	49.2892	6466	30	2
32	4486	1	5297.14	51.2436	6029	30	2
32	4738	1	6898.65	59.6883	5275	30	2
32	5089	1	5223.09	52.6658	4124	30	2
32	5233	1	5588.23	53.2262	3407	30	2
32	5332	1	5149.05	54.7224	2664	30	2
33	342	1	3743.22	31.205	319546	14	2	@@IMAGE cluster_0033.png 700 700
33	545	1	4399.45	32.4405	149600	14	2
33	629	1	4108.35	30.8064	114848	14	2
33	665	1	4108.35	31.1705	105879	14	2
33	678	1	3889.28	30.889	102512	14	2
33	985	1	3452.12	29.8036	56376	14	2
33	1106	1	3743.22	31.5856	48397	14	2
33	1145	1	4545.51	32.14	46253	14	2
33	1196	1	4254.41	30.6183	42621	14	2
33	1270	1	4108.35	31.4904	39265	14	2
33	1733	1	4254.41	30.9123	25416	14	2
33	1818	1	3817.25	29.1317	23709	14	2
33	2014	1	3452.12	30.3073	20854	14	2
33	2071	1	3817.25	29.5522	19972	14	2
33	2491	1	4764.57	31.9684	15426	14	2
33	2662	1	4400.47	30.3898	14223	14	2
33	2688	1	3598.18	29.5356	14007	14	2
33	2923	1	4691.56	31.701	12358	14	2
33	3101	1	4764.58	31.6221	11441	14	2
33	3262	1	4108.35	32.1	10595	14	2
33	3280	1	4473.48	30.5634	10523	14	2
33	3325	1	5129.71	31.4736	10292	14	2
33	3886	1	3817.26	30.0375	7983	14	2
33	3965	1	3963.32	28.8266	7745	14	2
33	4020	1	3598.18	30.1103	7531	14	2
33	4360	1	4399.44	34.1843	6469	14	2
33	4983	1	4399.44	34.7271	4535	14	2
34	366	1	6112.52	58.7267	298581	20	2	@@IMAGE cluster_0034.png 700 700
34	404	1	6477.65	58.5419	241737	20	2
34	440	1	6768.74	60.7569	206394	20	2
34	670	1	6186.55	56.583	103856	20	2
34	704	1	6258.58	58.5488	94686	20	2
34	912	1	6623.71	58.4499	61647	20	2
34	966	1	6914.81	60.6324	58028	20	2
34	1100	1	5821.42	56.7457	48557	20	2
34	1648	1	7133.87	59.8909	27485	20	2
34	1660	1	6842.79	57.7952	27095	20	2
34	1915	1	6332.61	56.4128	22278	20	2
34	2553	1	5967.47	56.5902	14980	20	2
34	2569	1	7060.86	60.646	14870	20	2
34	3156	1	6769.76	58.3793	11148	20	2
34	3291	1	5456.29	56.8668	10468	20	2
34	3469	1	5895.45	54.7082	9589	20	2
34	3675	1	7279.95	59.7948	8751	20	2
34	3958	1	7499.01	59.0239	7752	20	2
34	4237	1	6768.73	61.3997	6846	20	2
34	4574	1	5604.36	52.8739	5799	20	2
34	4809	1	6551.67	56.0311	5065	20	2
34	4956	1	5239.23	53.0685	4603	20	2
35	384	1	6408.55	57.5932	261363	12	2	@@IMAGE cluster_0035.png 700 700
35	515	1	6773.68	57.5016	159572	12	2
35	574	1	7064.78	59.5538	136584	12	2
35	862	1	6554.61	57.5353	68281	12	2
35	1018	1	6482.58	55.6382	54249	12	2
35	1321	1	7210.83	59.4794	36959	12	2
35	1365	1	6919.74	57.4025	35459	12	2
35	2023	1	7138.82	56.8459	20727	12	2
35	2685	1	6628.64	55.614	14013	12	2
35	4581	1	6191.49	53.8323	5769	12	2
35	4937	1	5900.4	52.2189	4661	12	2
35	5362	1	5535.27	52.3852	1903	12	2
36	394	1	4833.87	85.1154	252379	17	2	@@IMAGE cluster_0036.png 700 700
36	522	1	4907.9	81.1621	157237	17	2
36	612	1	5199.01	84.7327	121103	17	2
36	649	1	4542.78	81.4894	109805	17	2
36	833	1	4833.87	84.6482	72953	17	2
36	886	1	5199.01	84.3242	65090	17	2
36	1001	1	4979.93	84.8047	55218	17	2
36	1424	1	4907.9	81.5309	33402	17	2
36	1482	1	4325.72	74.6327	31781	17	2
36	1513	1	3960.59	75.134	31018	17	2
36	1796	1	5345.07	84.4029	24170	17	2
36	1804	1	4616.81	77.7156	23976	17	2
36	1931	1	4251.68	78.2034	21983	17	2
36	1999	1	5053.97	80.9746	21016	17	2
36	2197	1	4688.83	81.5101	18574	17	2
36	2223	1	4833.87	86.3067	18253	17	2
36	2625	1	3886.55	78.7776	14460	17	2
36	2648	1	3595.45	75.6771	14301	17	2
36	2767	1	5564.13	83.5285	13455	17	2
36	2869	1	4616.82	78.0277	12680	17	2
36	3048	1	4833.87	86.6771	11724	17	2
36	3187	1	5053.97	81.345	10939	17	2
36	3432	1	5491.13	84.2268	9771	17	2
36	4292	1	5273.05	80.078	6677	17	2
36	4450	1	5273.04	80.4108	6126	17	2
36	5162	1	4542.77	82.6783	3815	17	2
37	415	1	3305.41	42.1271	232286	16	2	@@IMAGE cluster_0037.png 700 700
37	441	1	3961.64	44.8499	206298	16	2
37	451	1	3670.55	41.9378	195868	16	2
37	965	1	4326.77	44.2288	58062	16	2
37	1205	1	4035.68	41.673	41955	16	2
37	1370	1	4252.73	47.6404	35373	16	2
37	1662	1	3596.51	44.9859	27081	16	2
37	1789	1	3451.47	41.8351	24254	16	2
37	2199	1	3596.51	45.4088	18545	16	2
37	2543	1	3014.31	39.5574	15026	16	2
37	2563	1	4400.81	41.2629	14905	16	2
37	2634	1	4252.74	48.0022	14409	16	2
37	3473	1	3379.45	39.4077	9563	16	2
37	3521	1	3816.6	41.8806	9354	16	2
37	3532	1	4691.9	43.5481	9321	16	2
37	3579	1	3816.6	41.6413	9126	16	2
37	4101	1	4107.7	44.4751	7248	16	2
37	4445	1	3670.55	41.4063	6147	16	2
37	4586	1	3525.52	38.1627	5759	16	2
37	4589	1	4617.87	46.9802	5752	16	2
38	425	1	7992.34	69.0951	223011	17	2	@@IMAGE cluster_0038.png 700 700
38	483	1	7336.11	67.5278	172132	17	2
38	502	1	7701.24	67.4544	165805	17	2
38	911	1	8138.4	69.047	61668	17	2
38	1009	1	7410.15	65.7691	54838	17	2
38	1141	1	7847.29	67.3921	46413	17	2
38	1156	1	7482.17	67.4267	45225	17	2
38	1951	1	7045.01	65.8901	21578	17	2
38	2177	1	8357.48	68.5608	18764	17	2
38	2615	1	8066.38	66.9106	14514	17	2
38	3024	1	7556.21	65.7691	11824	17	2
38	4347	1	8722.6	68.3435	6515	17	2
38	4477	1	7119.05	64.2149	6049	17	2
38	4679	1	7191.06	65.7974	5470	17	2
38	5044	1	8212.43	66.8181	4335	17	2
38	5071	1	6827.95	62.7655	4214	17	2
38	5185	1	9013.7	69.9258	3677	17	2
39	434	1	4238.54	36.4911	214409	15	2	@@IMAGE cluster_0039.png 700 700
39	581	1	4894.77	37.7411	133102	15	2
39	591	1	4894.77	38.0272	130248	15	2
39	657	1	4384.6	36.3143	107822	15	2
39	776	1	5040.83	37.584	81722	15	2
39	840	1	5040.84	37.8879	71973	15	2
39	1015	1	4603.67	36.4424	54364	15	2
39	1284	1	4238.54	36.8415	38627	15	2
39	1516	1	3582.31	35.1428	30864	15	2
39	1559	1	3947.45	35.005	29575	15	2
39	1608	1	4749.73	36.3284	28284	15	2
39	1692	1	5186.88	37.762	26326	15	2
39	2166	1	5186.89	37.4722	18906	15	2
39	2661	1	4093.5	34.8339	14238	15	2
39	2757	1	5259.9	37.4019	13488	15	2
39	2829	1	3947.44	35.2995	13010	15	2
39	3122	1	5332.94	37.6188	11305	15	2
39	3505	1	4895.78	35.9909	9405	15	2
39	3693	1	4312.58	34.5992	8700	15	2
39	4301	1	4458.64	34.4287	6648	15	2
39	4336	1	4093.5	35.1499	6541	15	2
39	4772	1	5405.96	37.1465	5199	15	2
39	5278	1	3582.3	35.5434	3136	15	2
40	446	1	6360.61	56.9432	199566	16	2	@@IMAGE cluster_0040.png 700 700
40	473	1	6725.74	56.8668	176186	16	2
40	565	1	7016.83	58.8181	141217	16	2
40	849	1	6434.65	55.0219	70575	16	2
40	953	1	6506.67	56.839	58894	16	2
40	1003	1	6871.8	56.7598	55097	16	2
40	1238	1	7162.89	58.7198	40723	16	2
40	1841	1	6069.52	55.1577	23353	16	2
40	2460	1	6580.71	54.9648	15743	16	2
40	2738	1	7381.98	57.9667	13596	16	2
40	2742	1	7090.88	56.1756	13577	16	2
40	3519	1	6143.56	53.3125	9361	16	2
40	3526	1	7017.84	56.7526	9342	16	2
40	4184	1	6215.57	55.1363	7037	16	2
40	4452	1	5852.46	51.6806	6115	16	2
40	5170	1	5487.32	51.8091	3769	16	2
40	5337	1	6799.78	54.3297	2586	16	2
41	468	1	5488.11	60.0676	179196	13	2	@@IMAGE cluster_0041.png 700 700
41	582	1	5853.25	59.8564	133068	13	2
41	661	1	6144.34	62.128	106830	13	2
41	1058	1	5634.17	59.9284	51349	13	2
41	1065	1	5562.15	57.6302	50711	13	2
41	1499	1	5197.02	57.8474	31285	13	2
41	1538	1	6290.4	62.0717	30170	13	2
41	1549	1	5999.3	59.7367	29888	13	2
41	2898	1	6509.48	61.2363	12491	13	2
41	3171	1	5708.21	57.5353	11067	13	2
41	3507	1	4831.88	58.0774	9403	13	2
41	4353	1	6436.45	62.0368	6500	13	2
41	5081	1	6128.35	62.2046	4164	13	2
42	484	1	5736.2	58.2904	171776	13	2	@@IMAGE cluster_0042.png 700 700
42	572	1	6101.34	58.1404	136972	13	2
42	616	1	6392.43	60.3718	119921	13	2
42	935	1	5810.23	56.0981	60163	13	2
42	1094	1	5882.26	58.1682	48807	13	2
42	1409	1	6538.5	60.2951	34099	13	2
42	1432	1	6247.4	58.0845	33167	13	2
42	1657	1	5445.11	56.26	27262	13	2
42	2729	1	5956.3	56.0809	13650	13	2
42	2911	1	6757.55	59.4315	12425	13	2
42	3696	1	5519.14	54.1497	8676	13	2
42	4081	1	5591.17	56.2175	7305	13	2
42	4576	1	6393.45	58.0327	5789	13	2
42	5364	1	5228.05	52.2842	1823	13	2
43	492	1	4776.9	63.9011	169021	12	2	@@IMAGE cluster_0043.png 700 700
43	626	1	5142.04	63.5379	115007	12	2
43	755	1	4850.94	60.7639	84212	12	2
43	969	1	4922.96	63.6797	57770	12	2
43	1033	1	4485.8	61.2151	53281	12	2
43	1585	1	5288.09	63.4675	28999	12	2
43	1629	1	5433.13	66.2199	27841	12	2
43	2449	1	4631.85	61.037	15842	12	2
43	2466	1	4997	60.6324	15668	12	2
43	2545	1	4120.67	61.5663	15018	12	2
43	2551	1	4559.84	58.0705	14996	12	2
43	3585	1	5433.13	66.9177	9104	12	2
43	3851	1	5579.19	66.2618	8100	12	2
43	3861	1	5579.19	65.9467	8078	12	2
43	4737	1	5434.15	63.268	5276	12	2
44	499	1	7384.05	68.1775	166595	16	2	@@IMAGE cluster_0044.png 700 700
44	550	1	8040.28	69.7794	148417	16	2
44	573	1	7749.19	68.1093	136742	16	2
44	1055	1	7530.11	68.1162	51431	16	2
44	1075	1	7458.09	66.422	50216	16	2
44	1110	1	8186.34	69.7214	48178	16	2
44	1483	1	7895.25	68.0821	31694	16	2
44	1678	1	8405.41	69.189	26561	16	2
44	2079	1	7092.96	66.4149	19840	16	2
44	2316	1	8114.32	67.5348	17183	16	2
44	3468	1	7604.14	66.3104	9600	16	2
44	3828	1	8332.4	69.6634	8158	16	2
44	4363	1	7239.02	66.422	6452	16	2
44	5121	1	6727.82	66.5047	3994	16	2
44	5165	1	6875.89	63.2179	3807	16	2
44	5194	1	7166.99	64.782	3621	16	2
45	517	1	5440.17	59.503	158669	10	2	@@IMAGE cluster_0045.png 700 700
45	578	1	5805.31	59.297	134196	10	2
45	630	1	6096.4	61.7397	114008	10	2
45	887	1	5514.21	56.9782	64820	10	2
45	1192	1	5586.23	59.3834	43050	10	2
45	1431	1	5951.36	59.1698	33171	10	2
45	1568	1	6242.46	61.5305	29372	10	2
45	1635	1	5149.08	57.2293	27761	10	2
45	3537	1	5295.14	57.166	9314	10	2
45	3963	1	5223.12	55.0577	7749	10	2
46	524	1	4652.93	87.8708	156262	10	2	@@IMAGE cluster_0046.png 700 700
46	566	1	5526.21	98.4408	139581	10	2
46	586	1	5235.12	94.9111	131648	10	2
46	719	1	4869.99	95.1809	90763	10	2
46	867	1	5672.27	98.2087	67809	10	2
46	870	1	5381.18	94.6505	67318	10	2
46	933	1	5526.21	97.9681	60254	10	2
46	959	1	4944.02	91.0665	58325	10	2
46	1173	1	4798.99	87.6883	44493	10	2
46	1639	1	5381.18	94.2718	27699	10	2
46	1899	1	4578.89	91.5712	22511	10	2
46	2224	1	4287.79	88.2616	18238	10	2
47	552	1	6316.54	58.5691	147769	10	2	@@IMAGE cluster_0047.png 700 700
47	633	1	6025.44	56.5101	113356	10	2
47	727	1	5660.31	56.6282	89461	10	2
47	1229	1	6462.6	58.4976	40947	10	2
47	1484	1	6171.51	56.3989	31642	10	2
47	1886	1	5734.36	54.5652	22712	10	2
47	2656	1	6681.67	57.6747	14260	10	2
47	3125	1	6608.65	58.4908	11288	10	2
47	3304	1	5369.23	54.8081	10411	10	2
47	4168	1	6317.56	56.4404	7079	10	2
47	4211	1	5880.41	54.4375	6907	10	2
48	553	1	6027.56	74.7479	147569	13	2	@@IMAGE cluster_0048.png 700 700
48	859	1	5371.33	72.713	68806	13	2
48	1023	1	6173.62	74.661	53891	13	2
48	1564	1	5736.47	72.6678	29435	13	2
48	1613	1	5517.39	72.5956	28188	13	2
48	2102	1	6319.68	74.6542	19523	13	2
48	2204	1	6392.69	73.8601	18499	13	2
48	3035	1	4715.1	70.8857	11769	13	2
48	3372	1	5882.53	72.706	10024	13	2
48	3493	1	5882.54	72.386	9477	13	2
48	3508	1	5080.24	70.6462	9401	13	2
48	4491	1	6465.74	74.5967	6022	13	2
48	4603	1	5445.37	70.4017	5720	13	2
48	5031	1	6101.6	71.8753	4368	13	2
49	559	1	6454.63	60.708	144169	10	2	@@IMAGE cluster_0049.png 700 700
49	728	1	6600.69	60.6324	89363	10	2
49	1129	1	5798.4	59.3764	47260	10	2
49	1390	1	6746.74	60.6225	34754	10	2
49	1445	1	6163.54	59.2661	32861	10	2
49	1453	1	5944.45	59.297	32537	10	2
49	1925	1	6309.59	59.1767	22078	10	2
49	2649	1	6819.76	60.0333	14296	10	2
49	4060	1	6965.8	60.109	7377	10	2
49	4209	1	6892.81	60.5974	6913	10	2
49	4454	1	6455.65	59.1837	6115	10	2
50	598	1	5661.3	63.1652	128916	12	2	@@IMAGE cluster_0050.png 700 700
50	698	1	6026.43	63.0089	96116	12	2
50	984	1	6317.53	65.2964	56377	12	2
50	1154	1	5735.33	60.7428	45443	12	2
50	1298	1	5807.36	63.0872	37992	12	2
50	1894	1	5370.2	61.0299	22543	12	2
50	1909	1	6172.49	62.9442	22359	12	2
50	2400	1	6463.59	65.1531	16296	12	2
50	3006	1	5881.39	60.6703	11947	12	2
50	3710	1	6391.56	62.1976	8631	12	2
50	3821	1	6682.66	64.3421	8177	12	2
50	4487	1	5005.07	61.2436	6028	12	2
51	614	1	6165.43	58.7267	120294	10	2	@@IMAGE cluster_0051.png 700 700
51	738	1	6530.56	58.5284	86661	10	2
51	789	1	6821.65	60.7497	80302	10	2
51	1346	1	6239.46	56.5101	36271	10	2
51	1762	1	6676.62	58.5043	24827	10	2
51	1763	1	6967.72	60.6839	24824	10	2
51	2169	1	5874.33	56.687	18839	10	2
51	2722	1	7186.78	59.8494	13706	10	2
51	2896	1	6895.7	57.7952	12499	10	2
51	3268	1	7186.8	60.0264	10568	10	2
51	3875	1	6385.53	56.4473	8039	10	2
52	636	1	5784.15	58.6631	113030	11	2	@@IMAGE cluster_0052.png 700 700
52	855	1	6149.29	58.5043	69452	11	2
52	866	1	6440.37	60.708	67859	11	2
52	1437	1	5930.2	58.5622	32975	11	2
52	1647	1	5858.18	56.4265	27495	11	2
52	2294	1	6586.43	60.646	17379	11	2
52	2371	1	6295.34	58.4193	16624	11	2
52	2441	1	5493.05	56.6143	15901	11	2
52	4053	1	6004.25	56.4058	7395	11	2
52	4901	1	5639.12	56.4614	4765	11	2
52	5235	1	5567.09	54.4375	3402	11	2
53	689	1	4033.62	41.0166	98974	15	2	@@IMAGE cluster_0053.png 700 700
53	1043	1	4033.62	40.761	52503	15	2
53	1177	1	4689.85	43.0358	44137	15	2
53	1242	1	3742.53	38.5186	40378	15	2
53	1350	1	3887.57	40.9489	36101	15	2
53	1961	1	3596.47	38.3549	21462	15	2
53	2193	1	4398.76	40.067	18612	15	2
53	2211	1	4398.76	40.5253	18415	15	2
53	2884	1	4543.8	42.9422	12573	15	2
53	3052	1	5129.03	39.0517	11697	15	2
53	3219	1	5346.08	44.9072	10786	15	2
53	3286	1	5054.98	42.1056	10484	15	2
53	3287	1	4179.69	40.806	10478	15	2
53	3417	1	4252.7	39.9287	9821	15	2
53	3538	1	4398.75	40.9951	9312	15	2
53	3731	1	3742.53	38.9448	8518	15	2
53	4021	1	4236.71	41.1572	7531	15	2
53	4114	1	5054.99	42.6676	7214	15	2
53	4457	1	4252.69	40.5253	6113	15	2
53	4916	1	5420.11	41.828	4712	15	2
53	5074	1	5129.02	38.4973	4202	15	2
53	5139	1	5420.11	41.3056	3932	15	2
53	5230	1	3596.47	38.8632	3428	15	2
53	5292	1	3451.43	36.6406	3061	15	2
54	703	1	4014.55	44.8428	94773	13	2	@@IMAGE cluster_0054.png 700 700
54	785	1	3723.45	41.9305	80791	13	2
54	787	1	3358.32	42.1485	80474	13	2
54	1610	1	4379.68	44.1675	28252	13	2
54	2076	1	4088.59	41.6803	19915	13	2
54	2431	1	4305.65	47.6187	15967	13	2
54	3360	1	3649.42	45.0326	10067	13	2
54	3932	1	3504.38	41.828	7833	13	2
54	4028	1	4453.72	41.2913	7479	13	2
54	4414	1	4305.65	48.0166	6253	13	2
54	4546	1	4744.82	43.491	5888	13	2
54	4644	1	3649.42	45.4378	5598	13	2
54	4728	1	3869.51	41.9378	5300	13	2
54	5082	1	4160.61	44.4247	4163	13	2
54	5150	1	3432.36	39.3791	3882	13	2
55	765	1	6321.51	58.1849	83101	10	2	@@IMAGE cluster_0055.png 700 700
55	875	1	6030.42	56.2037	66321	10	2
55	1224	1	5665.28	56.2981	41121	10	2
55	1820	1	6467.57	58.1127	23684	10	2
55	2190	1	6176.48	56.0809	18628	10	2
55	2282	1	5739.32	54.2218	17493	10	2
55	4366	1	6686.64	57.3338	6445	10	2
55	4774	1	6613.63	58.1948	5188	10	2
55	5087	1	6322.53	56.0172	4134	10	2
55	5149	1	5885.38	54.0764	3885	10	2
55	5291	1	5374.19	54.4159	3066	10	2
56	791	1	3729.2	28.4332	80105	10	2	@@IMAGE cluster_0056.png 700 700
56	934	1	4385.43	29.4091	60210	10	2
56	1269	1	3875.26	28.1278	39273	10	2
56	1463	1	4094.34	28.0239	32334	10	2
56	1517	1	4531.49	29.1744	30828	10	2
56	1703	1	4094.34	28.3268	26122	10	2
56	2492	1	4094.34	28.6008	15416	10	2
56	2517	1	3438.1	27.3086	15256	10	2
56	2621	1	4240.39	27.8642	14476	10	2
56	2759	1	4240.39	27.6806	13471	10	2
56	2979	1	4385.43	30.3623	12084	10	2
56	3755	1	4240.39	28.2161	8430	10	2
56	3775	1	4677.55	28.9969	8352	10	2
56	4291	1	3803.24	26.8165	6682	10	2
56	4377	1	3803.23	26.535	6371	10	2
56	4601	1	3584.17	27.0804	5730	10	2
57	810	1	4886.78	85.1085	76375	12	2	@@IMAGE cluster_0057.png 700 700
57	1127	1	4960.82	81.1346	47359	12	2
57	1165	1	5251.92	84.6823	44773	12	2
57	1407	1	4595.69	81.4685	34165	12	2
57	1544	1	4595.69	81.7075	30064	12	2
57	1868	1	4886.78	84.6482	22996	12	2
57	2152	1	5032.84	84.7912	19051	12	2
57	3764	1	4669.73	77.7016	8389	12	2
57	3816	1	5106.88	80.7877	8195	12	2
57	3880	1	4378.63	74.661	8019	12	2
57	4068	1	4741.75	81.4203	7337	12	2
57	4103	1	4013.5	75.0916	7245	12	2
57	4263	1	4304.59	78.2815	6777	12	2
57	5205	1	3939.46	78.8624	3576	12	2
58	823	1	7749.22	69.9744	74442	10	2	@@IMAGE cluster_0058.png 700 700
58	893	1	7458.12	68.2284	64435	10	2
58	917	1	7092.99	68.3504	61255	10	2
58	1787	1	7167.03	66.5047	24357	10	2
58	1918	1	7895.28	69.9327	22267	10	2
58	2087	1	7239.05	68.2421	19694	10	2
58	2156	1	7604.18	68.1678	18993	10	2
58	3351	1	8114.36	69.398	10119	10	2
58	3437	1	6801.91	66.6768	9746	10	2
58	3992	1	7823.25	67.6976	7647	10	2
59	850	1	6482.62	57.8089	70574	11	2	@@IMAGE cluster_0059.png 700 700
59	874	1	6117.48	58.0327	66775	11	2
59	918	1	6773.72	60.0745	61221	11	2
59	1493	1	6191.52	55.8671	31457	11	2
59	2195	1	6263.54	57.8898	18587	11	2
59	2225	1	6919.78	59.8909	18221	11	2
59	2270	1	6628.67	57.6302	17602	11	2
59	3282	1	5826.39	56.0241	10514	11	2
59	3838	1	6701.71	57.5219	8133	11	2
59	4259	1	6847.76	57.194	6784	11	2
59	4831	1	5900.43	53.9717	4993	11	2
60	880	1	8045.25	69.1158	65760	10	2	@@IMAGE cluster_0060.png 700 700
60	1040	1	7754.16	67.4474	52771	10	2
60	1071	1	7389.02	67.5521	50330	10	2
60	2081	1	8191.3	69.0057	19810	10	2
60	2555	1	7463.05	65.7833	14973	10	2
60	2598	1	7535.09	67.4267	14662	10	2
60	2652	1	7900.22	67.3643	14279	10	2
60	3722	1	8410.38	68.5398	8550	10	2
60	4577	1	7097.93	65.8615	5786	10	2
60	5069	1	8119.27	66.8323	4218	10	2
61	925	1	5577.19	46.2251	60704	14	2	@@IMAGE cluster_0061.png 700 700
61	968	1	5868.29	48.1683	57950	14	2
61	1054	1	6233.42	47.6975	51432	14	2
61	1947	1	6379.48	47.515	21654	14	2
61	2089	1	6524.52	49.3248	19662	14	2
61	2158	1	6524.52	49.482	18981	14	2
61	2306	1	5942.32	45.8512	17278	14	2
61	2998	1	6670.58	49.1738	11975	14	2
61	3412	1	6889.66	49.0147	9840	14	2
61	3455	1	5286.1	44.2424	9680	14	2
61	4207	1	5723.26	46.0102	6927	14	2
61	4669	1	6088.39	45.6695	5514	14	2
61	4742	1	6014.35	47.8858	5263	14	2
61	4992	1	6744.61	47.082	4514	14	2
61	5317	1	7035.71	48.7977	2841	14	2
62	1337	1	5921.2	48.1322	36469	15	2	@@IMAGE cluster_0062.png 700 700
62	1361	1	5630.11	46.2322	35559	15	2
62	1576	1	6286.33	47.669	29199	15	2
62	2845	1	6577.43	49.4965	12843	15	2
62	3055	1	6432.4	47.4481	11691	15	2
62	3290	1	5995.24	45.8947	10470	15	2
62	3947	1	6651.47	47.2846	7787	15	2
62	4495	1	6723.49	49.2457	6015	15	2
62	4645	1	6942.57	48.9354	5597	15	2
62	4969	1	5339.02	44.4317	4574	15	2
62	5020	1	6360.38	45.3654	4392	15	2
62	5155	1	6797.53	47.1038	3854	15	2
62	5259	1	6141.29	45.6986	3271	15	2
62	5290	1	6067.25	47.8858	3069	15	2
62	5309	1	5776.16	46.0606	2920	15	2
63	1593	1	3685.6	52.9671	28739	4	3	@@IMAGE cluster_0063.png 700 700
63	1603	1	3523.55	53.0685	28378	4	3
63	2357	1	3361.5	53.1904	16797	4	3
63	5168	1	3199.44	53.2911	3776	4	3
64	3164	1	3576.46	53.0757	11121	3	3	@@IMAGE cluster_0064.png 700 700
64	3504	1	3738.51	52.9818	9406	3	3
64	4813	1	3414.41	53.1545	5057	3	3
65	4297	1	2666.15	47.162	6662	3	3	@@IMAGE cluster_0065.png 700 700
65	4351	1	2990.25	46.7691	6510	3	3
65	4383	1	2666.15	47.3669	6358	3	3
65	4631	1	2990.25	46.6132	5640	3	3
65	5222	1	2828.2	47.1038	3474	3	3

## Sheet: Clusters(details)
*Note:	This sheet is related to the Clustering step and indicate detailed information of clusters detected in this step.
	Details of each header are indicated in the user manual (Table 5-5 of Document S1). Red: information on reference peaks. Blue: information on target peaks examined for relationship with reference peaks.
cluster_no	charge	peak_no	rt	scan_no	m/z	mass	intensity	target_peak_no	rt	scan_no	m/z	mass	intensity	residue	diff_mass	diff_theor	delta	diff(ppm)	diff_rt	step
1	1	47	75.9578	12806	4944.98	4943.97	4010831	29	76.15	12862	4798.92	4797.91	7422882	dHex	146.061	146.058	0.003205	0.657984	0.192177	2	@@IMAGE crop.png 800 48
1	1	111	73.1507	12215	4507.83	4506.82	1705562	5	73.6763	12349	4142.69	4141.68	27882882	Hex_HexNAc	365.133	365.132	0.001271	0.293924	0.525597	2
1	1	111	73.1507	12215	4507.83	4506.82	1705562	29	76.15	12862	4798.92	4797.91	7422882	NeuAc	291.092	291.095	0.003202	0.688252	2.99925	2
1	1	130	73.6763	12349	4288.75	4287.74	1481156	4119	73.3999	12275	4434.81	4433.8	7191	dHex	146.057	146.058	0.000655	0.150203	0.276444	2
1	1	166	70.8857	11746	3851.6	3850.59	880699	5	73.6763	12349	4142.69	4141.68	27882882	NeuAc	291.091	291.095	0.004027	1.00772	2.79069	2
1	1	166	70.8857	11746	3851.6	3850.59	880699	2174	71.1524	11800	3689.55	3688.54	18811	Hex	162.053	162.053	5.9e-05	0.0156517	0.266744	2;3	@@IMAGE crop2.png 700 70
1	1	166	70.8857	11746	3851.6	3850.59	880699	669	70.3805	11632	4216.73	4215.73	104138	Hex_HexNAc	365.134	365.132	0.001321	0.327535	0.505116	2
1	1	208	72.9753	12169	4653.88	4652.88	661974	47	75.9578	12806	4944.98	4943.97	4010831	NeuAc	291.095	291.095	0.000682	0.14213	2.98249	2
1	1	208	72.9753	12169	4653.88	4652.88	661974	111	73.1507	12215	4507.83	4506.82	1705562	dHex	146.059	146.058	0.000685	0.149568	0.175421	2
1	1	208	72.9753	12169	4653.88	4652.88	661974	130	73.6763	12349	4288.75	4287.74	1481156	Hex_HexNAc	365.134	365.132	0.001868	0.417868	0.701018	2	@@IMAGE cluster_0001.png 660 694
1	1	271	72.623	12090	4158.69	4157.68	454716	1551	72.1142	11999	4523.83	4522.82	29749	Hex_HexNAc	365.137	365.132	0.004692	1.08104	0.508816	2
1	1	271	72.623	12090	4158.69	4157.68	454716	1654	72.3293	12038	4523.82	4522.81	27324	Hex_HexNAc	365.132	365.132	0.000351	0.0808709	0.29371	2
1	1	271	72.623	12090	4158.69	4157.68	454716	1780	69.8917	11540	3867.6	3866.59	24481	NeuAc	291.093	291.095	0.002199	0.548087	2.73134	2
1	1	278	71.5878	11896	4174.68	4173.68	435500	1554	71.1313	11796	4539.82	4538.81	29730	Hex_HexNAc	365.132	365.132	0.000116	0.0266285	0.456433	2
1	1	278	71.5878	11896	4174.68	4173.68	435500	2276	68.7279	11306	3883.6	3882.59	17530	NeuAc	291.086	291.095	0.009045	2.24546	2.85988	2
1	1	347	68.0344	11166	3560.5	3559.5	317111	166	70.8857	11746	3851.6	3850.59	880699	NeuAc	291.096	291.095	0.000618	0.1668	2.85126	2
1	1	347	68.0344	11166	3560.5	3559.5	317111	1860	67.8435	11127	3706.56	3705.56	23125	dHex	146.06	146.058	0.002103	0.578936	0.19092	2
1	1	381	76.0202	12824	5091.04	5090.03	264789	1333	72.9995	12176	4799.94	4798.94	36528	NeuAc	291.093	291.095	0.002086	0.421884	3.02067	2
1	1	436	74.6257	12538	4142.69	4141.68	213816	166	70.8857	11746	3851.6	3850.59	880699	NeuAc	291.092	291.095	0.003159	0.790513	3.74002	2
1	1	436	74.6257	12538	4142.69	4141.68	213816	3289	72.0789	11994	3851.61	3850.6	10475	NeuAc	291.087	291.095	0.008364	2.09302	2.54676	2
1	1	436	74.6257	12538	4142.69	4141.68	213816	3392	72.4208	12053	3851.61	3850.6	9947	NeuAc	291.086	291.095	0.009857	2.46663	2.20483	2
1	1	436	74.6257	12538	4142.69	4141.68	213816	2450	71.7042	11923	3851.6	3850.59	15840	NeuAc	291.092	291.095	0.003071	0.768492	2.92145	2
1	1	461	67.5348	11074	3925.64	3924.63	187767	3612	67.1921	11020	4290.76	4289.76	8992	Hex_HexNAc	365.124	365.132	0.008072	1.96533	0.342665	2
1	1	461	67.5348	11074	3925.64	3924.63	187767	669	70.3805	11632	4216.73	4215.73	104138	NeuAc	291.093	291.095	0.002155	0.529461	2.84576	2
1	1	461	67.5348	11074	3925.64	3924.63	187767	771	67.3643	11051	4071.7	4070.69	82375	dHex	146.058	146.058	0.000108	0.0270158	0.170504	2
1	1	461	67.5348	11074	3925.64	3924.63	187767	347	68.0344	11166	3560.5	3559.5	317111	Hex_HexNAc	365.136	365.132	0.004094	1.09405	0.499616	2
1	1	482	70.5887	11675	4174.69	4173.68	172697	2632	70.1382	11584	4539.82	4538.81	14411	Hex_HexNAc	365.13	365.132	0.002541	0.583301	0.450417	2
1	1	482	70.5887	11675	4174.69	4173.68	172697	2276	68.7279	11306	3883.6	3882.59	17530	NeuAc	291.088	291.095	0.007282	1.80778	1.86077	2
1	1	602	73.9105	12414	4830.91	4829.9	126570	1554	71.1313	11796	4539.82	4538.81	29730	NeuAc	291.094	291.095	0.001178	0.251475	2.77918	2
1	1	602	73.9105	12414	4830.91	4829.9	126570	2632	70.1382	11584	4539.82	4538.81	14411	NeuAc	291.095	291.095	0.000284	0.0606273	3.77228	2
1	1	605	75.0355	12627	4814.92	4813.91	126175	1551	72.1142	11999	4523.83	4522.82	29749	NeuAc	291.09	291.095	0.005015	1.07425	2.92128	2
1	1	642	75.9578	12806	4142.7	4141.69	111137	3650	75.0987	12642	4507.83	4506.82	8844	Hex_HexNAc	365.131	365.132	0.001263	0.292073	0.859169	2
1	1	669	70.3805	11632	4216.73	4215.73	104138	111	73.1507	12215	4507.83	4506.82	1705562	NeuAc	291.091	291.095	0.004077	0.934819	2.77021	2
1	1	772	70.5887	11675	3997.66	3996.65	82311	130	73.6763	12349	4288.75	4287.74	1481156	NeuAc	291.091	291.095	0.004658	1.12452	3.08769	2
1	1	772	70.5887	11675	3997.66	3996.65	82311	166	70.8857	11746	3851.6	3850.59	880699	dHex	146.059	146.058	0.000719	0.183249	0.296996	2
1	1	802	73.6763	12349	4976.97	4975.96	77915	602	73.9105	12414	4830.91	4829.9	126570	dHex	146.056	146.058	0.002003	0.408531	0.234172	2
1	1	885	72.8409	12140	4830.91	4829.91	65181	1554	71.1313	11796	4539.82	4538.81	29730	NeuAc	291.098	291.095	0.0021	0.4483	1.70961	2
1	1	885	72.8409	12140	4830.91	4829.91	65181	2632	70.1382	11584	4539.82	4538.81	14411	NeuAc	291.098	291.095	0.002994	0.639148	2.7027	2
1	1	902	70.9674	11764	3997.66	3996.65	63044	3183	74.7268	12558	4288.75	4287.74	10974	NeuAc	291.086	291.095	0.009804	2.36686	3.75944	2
1	1	902	70.9674	11764	3997.66	3996.65	63044	130	73.6763	12349	4288.75	4287.74	1481156	NeuAc	291.09	291.095	0.005512	1.33069	2.70897	2
1	1	902	70.9674	11764	3997.66	3996.65	63044	1293	70.2192	11601	4362.79	4361.78	38119	Hex_HexNAc	365.133	365.132	0.000677	0.161992	0.748165	2
1	1	902	70.9674	11764	3997.66	3996.65	63044	1860	67.8435	11127	3706.56	3705.56	23125	NeuAc	291.096	291.095	8.8e-05	0.0228506	3.1239	2
1	1	974	75.6913	12744	5164.06	5163.05	57329	29	76.15	12862	4798.92	4797.91	7422882	Hex_HexNAc	365.14	365.132	0.0076	1.52596	0.4587	2
1	1	974	75.6913	12744	5164.06	5163.05	57329	1619	75.6135	12731	5310.11	5309.1	28003	dHex	146.055	146.058	0.003361	0.641893	0.077753	2
1	1	974	75.6913	12744	5164.06	5163.05	57329	1249	78.8412	13315	5455.16	5454.15	40207	NeuAc	291.098	291.095	0.002579	0.485816	3.14991	2
1	1	974	75.6913	12744	5164.06	5163.05	57329	2802	74.855	12587	5529.2	5528.19	13200	Hex_HexNAc	365.143	365.132	0.010668	1.99565	0.836251	2
1	1	974	75.6913	12744	5164.06	5163.05	57329	1285	79.0897	13353	5455.16	5454.15	38583	NeuAc	291.099	291.095	0.003704	0.697736	3.39836	2
1	1	974	75.6913	12744	5164.06	5163.05	57329	2851	73.0671	12193	4872.95	4871.94	12806	NeuAc	291.108	291.095	0.012514	2.49407	2.62421	2
1	1	974	75.6913	12744	5164.06	5163.05	57329	1893	72.751	12119	4872.96	4871.95	22544	NeuAc	291.097	291.095	0.001264	0.251918	2.94027	2
1	1	974	75.6913	12744	5164.06	5163.05	57329	2980	72.4277	12054	4872.96	4871.95	12075	NeuAc	291.095	291.095	7e-06	0.00139512	3.26355	2
1	1	988	74.8696	12590	4960.98	4959.97	55971	605	75.0355	12627	4814.92	4813.91	126175	dHex	146.061	146.058	0.002778	0.568454	0.165911	2
1	1	988	74.8696	12590	4960.98	4959.97	55971	2784	71.8823	11961	4669.88	4668.88	13339	NeuAc	291.094	291.095	0.001527	0.317172	2.98731	2
1	1	988	74.8696	12590	4960.98	4959.97	55971	2929	72.1885	12011	4669.88	4668.87	12311	NeuAc	291.103	291.095	0.007696	1.59853	2.68108	2
1	1	1167	78.0277	13189	4798.93	4797.92	44654	3650	75.0987	12642	4507.83	4506.82	8844	NeuAc	291.094	291.095	0.001484	0.318977	2.92902	2
1	1	1249	78.8412	13315	5455.16	5454.15	40207	2055	78.6504	13287	5601.21	5600.21	20159	dHex	146.059	146.058	0.001463	0.264692	0.190786	2
1	1	1285	79.0897	13353	5455.16	5454.15	38583	2055	78.6504	13287	5601.21	5600.21	20159	dHex	146.058	146.058	0.000338	0.0611524	0.439232	2
1	1	1293	70.2192	11601	4362.79	4361.78	38119	669	70.3805	11632	4216.73	4215.73	104138	dHex	146.059	146.058	0.000929	0.216613	0.161328	2
1	1	1293	70.2192	11601	4362.79	4361.78	38119	208	72.9753	12169	4653.88	4652.88	661974	NeuAc	291.091	291.095	0.004321	0.958661	2.75612	2
1	1	1293	70.2192	11601	4362.79	4361.78	38119	771	67.3643	11051	4071.7	4070.69	82375	NeuAc	291.094	291.095	0.001118	0.265165	2.85493	2
1	1	1293	70.2192	11601	4362.79	4361.78	38119	772	70.5887	11675	3997.66	3996.65	82311	Hex_HexNAc	365.134	365.132	0.001531	0.366336	0.369448	2
1	1	1333	72.9995	12176	4799.94	4798.94	36528	4119	73.3999	12275	4434.81	4433.8	7191	Hex_HexNAc	365.136	365.132	0.004193	0.90829	0.400368	2
1	1	1382	72.706	12109	4304.76	4303.75	35033	2784	71.8823	11961	4669.88	4668.88	13339	Hex_HexNAc	365.128	365.132	0.004034	0.899179	0.823686	2
1	1	1382	72.706	12109	4304.76	4303.75	35033	2322	70.5887	11675	4013.65	4012.64	17119	NeuAc	291.106	291.095	0.010471	2.51816	2.1173	2
1	1	1392	71.3281	11839	3486.47	3485.46	34696	2174	71.1524	11800	3689.55	3688.54	18811	HexNAc	203.08	203.079	0.0004	0.111514	0.175725	2
1	1	1392	71.3281	11839	3486.47	3485.46	34696	166	70.8857	11746	3851.6	3850.59	880699	Hex_HexNAc	365.133	365.132	0.000459	0.125135	0.442469	2
1	1	1477	71.6734	11915	3324.41	3323.4	31954	2174	71.1524	11800	3689.55	3688.54	18811	Hex_HexNAc	365.136	365.132	0.003335	0.951234	0.52098	2
1	1	1477	71.6734	11915	3324.41	3323.4	31954	1392	71.3281	11839	3486.47	3485.46	34696	Hex	162.056	162.053	0.002935	0.862112	0.345255	2
1	1	1619	75.6135	12731	5310.11	5309.1	28003	2055	78.6504	13287	5601.21	5600.21	20159	NeuAc	291.103	291.095	0.007403	1.35719	3.03688	2
1	1	1619	75.6135	12731	5310.11	5309.1	28003	47	75.9578	12806	4944.98	4943.97	4010831	Hex_HexNAc	365.133	365.132	0.001034	0.201696	0.344276	2
1	1	1654	72.3293	12038	4523.82	4522.81	27324	605	75.0355	12627	4814.92	4813.91	126175	NeuAc	291.095	291.095	2.8e-05	0.00599782	2.70617	2
1	1	1780	69.8917	11540	3867.6	3866.59	24481	597	73.573	12324	4158.69	4157.68	129119	NeuAc	291.094	291.095	0.001649	0.411003	3.68126	2
1	1	1780	69.8917	11540	3867.6	3866.59	24481	608	71.9456	11973	4158.69	4157.68	124705	NeuAc	291.094	291.095	0.001649	0.411003	2.05394	2
1	1	1813	71.6291	11905	4320.74	4319.73	23783	608	71.9456	11973	4158.69	4157.68	124705	Hex	162.048	162.053	0.00513	1.21027	0.316587	2
1	1	1860	67.8435	11127	3706.56	3705.56	23125	771	67.3643	11051	4071.7	4070.69	82375	Hex_HexNAc	365.134	365.132	0.001883	0.484295	0.4792	2
1	1	1860	67.8435	11127	3706.56	3705.56	23125	772	70.5887	11675	3997.66	3996.65	82311	NeuAc	291.095	291.095	0.000766	0.198904	2.74518	2
1	1	1866	79.0114	13342	4798.93	4797.92	23022	3075	78.594	13279	4944.99	4943.98	11594	dHex	146.061	146.058	0.002638	0.541578	0.417403	2
1	1	1866	79.0114	13342	4798.93	4797.92	23022	3599	78.7706	13305	4944.98	4943.98	9049	dHex	146.058	146.058	0.00053	0.108808	0.240874	2
1	1	1866	79.0114	13342	4798.93	4797.92	23022	3650	75.0987	12642	4507.83	4506.82	8844	NeuAc	291.095	291.095	0.000438	0.0941455	3.91279	2
1	1	1893	72.751	12119	4872.96	4871.95	22544	111	73.1507	12215	4507.83	4506.82	1705562	Hex_HexNAc	365.135	365.132	0.003134	0.668318	0.399723	2
1	1	1893	72.751	12119	4872.96	4871.95	22544	3288	72.6093	12088	5019.02	5018.01	10476	dHex	146.056	146.058	0.001569	0.317291	0.141686	2
1	1	1943	74.1158	12453	4960.98	4959.97	21750	2784	71.8823	11961	4669.88	4668.88	13339	NeuAc	291.096	291.095	0.001054	0.218925	2.23354	2
1	1	1943	74.1158	12453	4960.98	4959.97	21750	2929	72.1885	12011	4669.88	4668.87	12311	NeuAc	291.106	291.095	0.010277	2.13463	1.92731	2
1	1	2215	75.1124	12646	5310.11	5309.11	18354	2055	78.6504	13287	5601.21	5600.21	20159	NeuAc	291.101	291.095	0.00538	0.986313	3.53802	2
1	1	2215	75.1124	12646	5310.11	5309.11	18354	47	75.9578	12806	4944.98	4943.97	4010831	Hex_HexNAc	365.135	365.132	0.003057	0.596309	0.845411	2
1	1	2322	70.5887	11675	4013.65	4012.64	17119	2590	70.8926	11747	3810.58	3809.57	14704	HexNAc	203.074	203.079	0.005081	1.29912	0.303942	2
1	1	2322	70.5887	11675	4013.65	4012.64	17119	669	70.3805	11632	4216.73	4215.73	104138	HexNAc	203.083	203.079	0.00362	0.879883	0.20812	2
1	1	2322	70.5887	11675	4013.65	4012.64	17119	166	70.8857	11746	3851.6	3850.59	880699	Hex	162.051	162.053	0.002299	0.584747	0.296996	2;3
1	1	2450	71.7042	11923	3851.6	3850.59	15840	5	73.6763	12349	4142.69	4141.68	27882882	NeuAc	291.091	291.095	0.003939	0.985702	1.97213	2
1	1	2450	71.7042	11923	3851.6	3850.59	15840	347	68.0344	11166	3560.5	3559.5	317111	NeuAc	291.096	291.095	0.00053	0.143048	3.66982	2
1	1	2469	78.8833	13321	5601.21	5600.21	15603	1619	75.6135	12731	5310.11	5309.1	28003	NeuAc	291.102	291.095	0.006487	1.18926	3.26978	2
1	1	2469	78.8833	13321	5601.21	5600.21	15603	2215	75.1124	12646	5310.11	5309.11	18354	NeuAc	291.1	291.095	0.004464	0.818383	3.77091	2
1	1	2469	78.8833	13321	5601.21	5600.21	15603	4802	78.8343	13314	5747.26	5746.26	5092	dHex	146.05	146.058	0.007409	1.30596	0.04903	2
1	1	2469	78.8833	13321	5601.21	5600.21	15603	1285	79.0897	13353	5455.16	5454.15	38583	dHex	146.057	146.058	0.000578	0.104574	0.206335	2
1	1	2715	74.6257	12538	4507.82	4506.81	13790	29	76.15	12862	4798.92	4797.91	7422882	NeuAc	291.097	291.095	0.001655	0.355733	1.52433	2
1	1	2715	74.6257	12538	4507.82	4506.81	13790	1167	78.0277	13189	4798.93	4797.92	44654	NeuAc	291.105	291.095	0.009337	2.00694	3.402	2
1	1	2784	71.8823	11961	4669.88	4668.88	13339	1551	72.1142	11999	4523.83	4522.82	29749	dHex	146.057	146.058	0.00071	0.154487	0.231944	2
1	1	2784	71.8823	11961	4669.88	4668.88	13339	1654	72.3293	12038	4523.82	4522.81	27324	dHex	146.062	146.058	0.004333	0.942808	0.44705	2
1	1	2784	71.8823	11961	4669.88	4668.88	13339	1247	74.4804	12518	4960.98	4959.97	40255	NeuAc	291.093	291.095	0.002364	0.491025	2.5981	2
1	1	2804	75.4884	12708	4433.79	4432.78	13189	5	73.6763	12349	4142.69	4141.68	27882882	NeuAc	291.096	291.095	0.00025	0.0583127	1.81208	2
1	1	2851	73.0671	12193	4872.95	4871.94	12806	111	73.1507	12215	4507.83	4506.82	1705562	Hex_HexNAc	365.124	365.132	0.008116	1.73072	0.083656	2
1	1	2851	73.0671	12193	4872.95	4871.94	12806	3288	72.6093	12088	5019.02	5018.01	10476	dHex	146.068	146.058	0.009681	1.95774	0.457753	2
1	1	2929	72.1885	12011	4669.88	4668.87	12311	1654	72.3293	12038	4523.82	4522.81	27324	dHex	146.053	146.058	0.00489	1.06401	0.140822	2
1	1	2929	72.1885	12011	4669.88	4668.87	12311	1247	74.4804	12518	4960.98	4959.97	40255	NeuAc	291.102	291.095	0.006859	1.42468	2.29187	2
1	1	2929	72.1885	12011	4669.88	4668.87	12311	1382	72.706	12109	4304.76	4303.75	35033	Hex_HexNAc	365.119	365.132	0.013257	2.95499	0.517458	2
1	1	2980	72.4277	12054	4872.96	4871.95	12075	111	73.1507	12215	4507.83	4506.82	1705562	Hex_HexNAc	365.137	365.132	0.004391	0.93637	0.722999	2
1	1	3288	72.6093	12088	5019.02	5018.01	10476	1619	75.6135	12731	5310.11	5309.1	28003	NeuAc	291.095	291.095	0.000528	0.102255	3.0042	2
1	1	3288	72.6093	12088	5019.02	5018.01	10476	2215	75.1124	12646	5310.11	5309.11	18354	NeuAc	291.097	291.095	0.001495	0.289529	2.50307	2
1	1	3288	72.6093	12088	5019.02	5018.01	10476	208	72.9753	12169	4653.88	4652.88	661974	Hex_HexNAc	365.133	365.132	0.00088	0.18199	0.365988	2
1	1	3289	72.0789	11994	3851.61	3850.6	10475	5	73.6763	12349	4142.69	4141.68	27882882	NeuAc	291.086	291.095	0.009232	2.31023	1.59743	2
1	1	3289	72.0789	11994	3851.61	3850.6	10475	642	75.9578	12806	4142.7	4141.69	111137	NeuAc	291.095	291.095	0.000734	0.183677	3.87891	2
1	1	3392	72.4208	12053	3851.61	3850.6	9947	5	73.6763	12349	4142.69	4141.68	27882882	NeuAc	291.085	291.095	0.010725	2.68384	1.25551	2
1	1	3392	72.4208	12053	3851.61	3850.6	9947	642	75.9578	12806	4142.7	4141.69	111137	NeuAc	291.093	291.095	0.002227	0.557287	3.53698	2
1	1	3436	70.9369	11757	4685.87	4684.86	9750	1554	71.1313	11796	4539.82	4538.81	29730	dHex	146.051	146.058	0.007269	1.57616	0.194453	2
1	1	3436	70.9369	11757	4685.87	4684.86	9750	1813	71.6291	11905	4320.74	4319.73	23783	Hex_HexNAc	365.129	365.132	0.003584	0.796038	0.692168	2
1	1	3436	70.9369	11757	4685.87	4684.86	9750	802	73.6763	12349	4976.97	4975.96	77915	NeuAc	291.1	291.095	0.004088	0.846305	2.73946	2
1	1	3523	77.7651	13151	5820.29	5819.28	9348	2802	74.855	12587	5529.2	5528.19	13200	NeuAc	291.092	291.095	0.003764	0.663407	2.91008	2
1	1	3650	75.0987	12642	4507.83	4506.82	8844	29	76.15	12862	4798.92	4797.91	7422882	NeuAc	291.086	291.095	0.009166	1.97018	1.05135	2
1	1	3908	64.8673	10641	3592.49	3591.49	7890	2276	68.7279	11306	3883.6	3882.59	17530	NeuAc	291.104	291.095	0.008719	2.33313	3.86056	2
1	1	3945	72.0439	11989	4304.74	4303.73	7789	2784	71.8823	11961	4669.88	4668.88	13339	Hex_HexNAc	365.144	365.132	0.011585	2.5823	0.161675	2
1	1	3945	72.0439	11989	4304.74	4303.73	7789	2322	70.5887	11675	4013.65	4012.64	17119	NeuAc	291.09	291.095	0.005148	1.23804	1.45529	2
1	1	4034	71.1105	11792	4336.74	4335.73	7460	278	71.5878	11896	4174.68	4173.68	435500	Hex	162.051	162.053	0.002081	0.489106	0.477308	2
1	1	4945	78.594	13279	5090.02	5089.01	4636	29	76.15	12862	4798.92	4797.91	7422882	NeuAc	291.1	291.095	0.004383	0.886626	2.44404	2
2	1	28	73.6763	12349	4195.6	4194.59	7514670	406	70.7831	11721	3904.51	3903.5	240632	NeuAc	291.091	291.095	0.004312	1.06494	2.89322	2	@@IMAGE cluster_0002.png 668 694
2	1	78	76.0667	12838	4851.83	4850.82	2476446	132	75.9578	12806	4997.89	4996.88	1414277	dHex	146.06	146.058	0.002359	0.479096	0.108833	2
2	1	78	76.0667	12838	4851.83	4850.82	2476446	4242	74.5081	12522	4560.74	4559.73	6833	NeuAc	291.09	291.095	0.004951	1.05222	1.55855	2
2	1	78	76.0667	12838	4851.83	4850.82	2476446	1953	75.3487	12683	5216.97	5215.96	21536	Hex_HexNAc	365.137	365.132	0.004522	0.8984	0.718003	2
2	1	78	76.0667	12838	4851.83	4850.82	2476446	1597	75.762	12757	5216.97	5215.96	28488	Hex_HexNAc	365.141	365.132	0.009086	1.80514	0.304662	2
2	1	234	73.1575	12217	4560.74	4559.73	559018	28	73.6763	12349	4195.6	4194.59	7514670	Hex_HexNAc	365.137	365.132	0.004325	0.988083	0.518797	2
2	1	234	73.1575	12217	4560.74	4559.73	559018	4672	72.4139	12052	4925.87	4924.86	5490	Hex_HexNAc	365.13	365.132	0.002114	0.445776	0.743628	2
2	1	234	73.1575	12217	4560.74	4559.73	559018	450	73.0331	12184	4706.8	4705.79	196591	dHex	146.062	146.058	0.004375	0.944361	0.124491	2
2	1	234	73.1575	12217	4560.74	4559.73	559018	78	76.0667	12838	4851.83	4850.82	2476446	NeuAc	291.092	291.095	0.003899	0.828644	2.9091	2
2	1	450	73.0331	12184	4706.8	4705.79	196591	132	75.9578	12806	4997.89	4996.88	1414277	NeuAc	291.09	291.095	0.005915	1.21925	2.92476	2
2	1	450	73.0331	12184	4706.8	4705.79	196591	282	73.6763	12349	4341.66	4340.65	420729	Hex_HexNAc	365.14	365.132	0.007527	1.66408	0.643288	2
2	1	733	68.0206	11163	3613.42	3612.41	87146	1031	67.5767	11082	3978.55	3977.54	53374	Hex_HexNAc	365.131	365.132	0.000808	0.212913	0.443965	2
2	1	733	68.0206	11163	3613.42	3612.41	87146	4745	67.8926	11135	3759.47	3758.46	5252	dHex	146.056	146.058	0.001629	0.44201	0.128068	2
2	1	733	68.0206	11163	3613.42	3612.41	87146	406	70.7831	11721	3904.51	3903.5	240632	NeuAc	291.095	291.095	0.000487	0.129592	2.7625	2
2	1	795	75.9341	12799	5143.95	5142.95	79368	132	75.9578	12806	4997.89	4996.88	1414277	dHex	146.063	146.058	0.00494	0.974376	0.023737	2
2	1	835	74.6327	12539	4195.6	4194.6	72795	4242	74.5081	12522	4560.74	4559.73	6833	Hex_HexNAc	365.135	365.132	0.003017	0.689259	0.124626	2
2	1	835	74.6327	12539	4195.6	4194.6	72795	406	70.7831	11721	3904.51	3903.5	240632	NeuAc	291.093	291.095	0.001952	0.482088	3.8496	2
2	1	895	74.8924	12596	4195.6	4194.59	64197	4242	74.5081	12522	4560.74	4559.73	6833	Hex_HexNAc	365.137	365.132	0.005132	1.17245	0.384331	2
2	1	1853	70.5647	11669	4050.57	4049.56	23205	4745	67.8926	11135	3759.47	3758.46	5252	NeuAc	291.099	291.095	0.003373	0.863983	2.67212	2
2	1	1853	70.5647	11669	4050.57	4049.56	23205	406	70.7831	11721	3904.51	3903.5	240632	dHex	146.06	146.058	0.002231	0.561041	0.218448	2
2	1	1853	70.5647	11669	4050.57	4049.56	23205	282	73.6763	12349	4341.66	4340.65	420729	NeuAc	291.09	291.095	0.00537	1.28006	3.11167	2
2	1	1877	67.3781	11053	4124.61	4123.6	22899	1031	67.5767	11082	3978.55	3977.54	53374	dHex	146.059	146.058	0.000725	0.178987	0.198519	2
2	1	1877	67.3781	11053	4124.61	4123.6	22899	4745	67.8926	11135	3759.47	3758.46	5252	Hex_HexNAc	365.134	365.132	0.001546	0.392283	0.514416	2
2	1	1877	67.3781	11053	4124.61	4123.6	22899	3155	70.1735	11591	4415.7	4414.7	11149	NeuAc	291.098	291.095	0.00289	0.67695	2.79533	2
2	1	2117	78.8693	13319	5508.07	5507.06	19404	1953	75.3487	12683	5216.97	5215.96	21536	NeuAc	291.102	291.095	0.006668	1.24368	3.52065	2
2	1	2117	78.8693	13319	5508.07	5507.06	19404	1597	75.762	12757	5216.97	5215.96	28488	NeuAc	291.098	291.095	0.002104	0.392427	3.10731	2
2	1	2552	77.8713	13166	4851.84	4850.83	14993	4242	74.5081	12522	4560.74	4559.73	6833	NeuAc	291.098	291.095	0.002653	0.563835	3.36324	2
2	1	2552	77.8713	13166	4851.84	4850.83	14993	4317	77.7651	13151	4997.9	4996.9	6590	dHex	146.066	146.058	0.007652	1.55406	0.106214	2
2	1	2556	78.0731	13197	4851.84	4850.83	14971	4242	74.5081	12522	4560.74	4559.73	6833	NeuAc	291.102	291.095	0.00621	1.31979	3.56497	2
2	1	2556	78.0731	13197	4851.84	4850.83	14971	3889	77.9636	13179	4997.9	4996.89	7964	dHex	146.054	146.058	0.003434	0.69742	0.10946	2
2	1	2556	78.0731	13197	4851.84	4850.83	14971	4317	77.7651	13151	4997.9	4996.9	6590	dHex	146.062	146.058	0.004095	0.831664	0.307941	2
2	1	2659	75.6135	12731	5363.03	5362.02	14245	132	75.9578	12806	4997.89	4996.88	1414277	Hex_HexNAc	365.139	365.132	0.006894	1.33103	0.344276	2
2	1	2659	75.6135	12731	5363.03	5362.02	14245	1597	75.762	12757	5216.97	5215.96	28488	dHex	146.058	146.058	0.000167	0.031575	0.148447	2
2	1	2659	75.6135	12731	5363.03	5362.02	14245	3551	78.6435	13286	5654.13	5653.12	9277	NeuAc	291.098	291.095	0.002819	0.511841	3.02995	2
2	1	2678	70.9674	11764	4050.57	4049.56	14063	4745	67.8926	11135	3759.47	3758.46	5252	NeuAc	291.099	291.095	0.003292	0.843235	3.07481	2
2	1	2678	70.9674	11764	4050.57	4049.56	14063	282	73.6763	12349	4341.66	4340.65	420729	NeuAc	291.09	291.095	0.005289	1.26075	2.70897	2
2	1	2678	70.9674	11764	4050.57	4049.56	14063	3155	70.1735	11591	4415.7	4414.7	11149	Hex_HexNAc	365.133	365.132	0.001144	0.270313	0.793899	2
2	1	2961	78.2887	13231	4851.83	4850.83	12191	4874	78.2105	13219	4997.89	4996.88	4858	dHex	146.058	146.058	0.000279	0.0566629	0.078158	2
2	1	3155	70.1735	11591	4415.7	4414.7	11149	1853	70.5647	11669	4050.57	4049.56	23205	Hex_HexNAc	365.133	365.132	0.001063	0.251174	0.391203	2
2	1	3155	70.1735	11591	4415.7	4414.7	11149	450	73.0331	12184	4706.8	4705.79	196591	NeuAc	291.097	291.095	0.001094	0.239899	2.85958	2
2	1	3301	75.0987	12642	5363.03	5362.02	10425	132	75.9578	12806	4997.89	4996.88	1414277	Hex_HexNAc	365.138	365.132	0.00586	1.13139	0.859169	2
2	1	3301	75.0987	12642	5363.03	5362.02	10425	1953	75.3487	12683	5216.97	5215.96	21536	dHex	146.062	146.058	0.003697	0.698999	0.249999	2
2	1	3301	75.0987	12642	5363.03	5362.02	10425	3551	78.6435	13286	5654.13	5653.12	9277	NeuAc	291.099	291.095	0.003853	0.699583	3.54484	2
2	1	3551	78.6435	13286	5654.13	5653.12	9277	2117	78.8693	13319	5508.07	5507.06	19404	dHex	146.059	146.058	0.000882	0.158062	0.225812	2
2	1	3889	77.9636	13179	4997.9	4996.89	7964	2961	78.2887	13231	4851.83	4850.83	12191	dHex	146.062	146.058	0.003914	0.794905	0.325082	2
2	1	4159	71.5398	11886	3377.33	3376.32	7096	4775	71.1384	11798	3742.45	3741.44	5188	Hex_HexNAc	365.125	365.132	0.007533	2.11668	0.401398	2
2	1	4242	74.5081	12522	4560.74	4559.73	6833	2961	78.2887	13231	4851.83	4850.83	12191	NeuAc	291.094	291.095	0.001138	0.241856	3.78059	2
2	1	4672	72.4139	12052	4925.87	4924.86	5490	1953	75.3487	12683	5216.97	5215.96	21536	NeuAc	291.098	291.095	0.002737	0.539799	2.93473	2
2	1	4672	72.4139	12052	4925.87	4924.86	5490	1597	75.762	12757	5216.97	5215.96	28488	NeuAc	291.103	291.095	0.007301	1.43992	3.34807	2
2	1	4775	71.1384	11798	3742.45	3741.44	5188	406	70.7831	11721	3904.51	3903.5	240632	Hex	162.061	162.053	0.007763	2.03088	0.355275	2
3	1	116	92.1255	15788	5448.43	5447.42	1653434	2485	90.9125	15515	5157.33	5156.33	15479	NeuAc	291.098	291.095	0.002178	0.410798	1.21309	2	@@IMAGE cluster_0003.png 660 694
3	1	116	92.1255	15788	5448.43	5447.42	1653434	854	92.0749	15775	5813.57	5812.57	69901	Hex_HexNAc	365.141	365.132	0.008988	1.59645	0.050687	2
3	1	118	92.2301	15817	5594.49	5593.48	1639143	1306	91.7621	15697	5959.63	5958.62	37483	Hex_HexNAc	365.141	365.132	0.008705	1.50708	0.468061	2
3	1	118	92.2301	15817	5594.49	5593.48	1639143	41	92.4658	15882	5448.43	5447.42	4767482	dHex	146.062	146.058	0.003616	0.655019	0.235703	2
3	1	118	92.2301	15817	5594.49	5593.48	1639143	1485	91.9607	15745	5959.63	5958.62	31637	Hex_HexNAc	365.14	365.132	0.007698	1.33274	0.269469	2
3	1	118	92.2301	15817	5594.49	5593.48	1639143	1642	91.3332	15602	5959.62	5958.61	27604	Hex_HexNAc	365.133	365.132	0.000886	0.153392	0.896885	2
3	1	124	89.2852	15179	5157.34	5156.33	1577836	413	86.3692	14579	4866.24	4865.24	236718	NeuAc	291.093	291.095	0.001946	0.388363	2.91601	2
3	1	124	89.2852	15179	5157.34	5156.33	1577836	41	92.4658	15882	5448.43	5447.42	4767482	NeuAc	291.091	291.095	0.00403	0.760109	3.18058	2
3	1	124	89.2852	15179	5157.34	5156.33	1577836	204	89.6461	15282	4792.2	4791.2	696402	Hex_HexNAc	365.133	365.132	0.000468	0.0940938	0.360886	2
3	1	124	89.2852	15179	5157.34	5156.33	1577836	726	89.0012	15098	5522.47	5521.47	89558	Hex_HexNAc	365.136	365.132	0.004275	0.800727	0.284029	2
3	1	124	89.2852	15179	5157.34	5156.33	1577836	116	92.1255	15788	5448.43	5447.42	1653434	NeuAc	291.095	291.095	0.000194	0.0365908	2.84029	2
3	1	124	89.2852	15179	5157.34	5156.33	1577836	247	89.2487	15168	5303.4	5302.39	504856	dHex	146.06	146.058	0.00167	0.319351	0.036524	2
3	1	204	89.6461	15282	4792.2	4791.2	696402	692	86.733	14642	4501.11	4500.1	97893	NeuAc	291.093	291.095	0.002574	0.554067	2.91317	2
3	1	229	83.5149	14057	4575.15	4574.14	566991	2451	83.131	13992	4940.28	4939.27	15824	Hex_HexNAc	365.136	365.132	0.003973	0.835242	0.383936	2
3	1	229	83.5149	14057	4575.15	4574.14	566991	413	86.3692	14579	4866.24	4865.24	236718	NeuAc	291.097	291.095	0.001333	0.282434	2.85433	2
3	1	229	83.5149	14057	4575.15	4574.14	566991	1182	83.865	14113	4210.01	4209.01	43908	Hex_HexNAc	365.131	365.132	0.000836	0.190365	0.350142	2
3	1	229	83.5149	14057	4575.15	4574.14	566991	557	83.3622	14030	4721.21	4720.2	145024	dHex	146.059	146.058	0.000833	0.179249	0.152668	2
3	1	247	89.2487	15168	5303.4	5302.39	504856	118	92.2301	15817	5594.49	5593.48	1639143	NeuAc	291.093	291.095	0.002084	0.38253	2.9814	2
3	1	557	83.3622	14030	4721.21	4720.2	145024	4642	83.0749	13984	5086.33	5085.33	5604	Hex_HexNAc	365.128	365.132	0.003796	0.774258	0.287289	2
3	1	692	86.733	14642	4501.11	4500.1	97893	413	86.3692	14579	4866.24	4865.24	236718	Hex_HexNAc	365.132	365.132	0.00016	0.0341685	0.363721	2
3	1	692	86.733	14642	4501.11	4500.1	97893	1182	83.865	14113	4210.01	4209.01	43908	NeuAc	291.096	291.095	0.000657	0.150876	2.86791	2
3	1	726	89.0012	15098	5522.47	5521.47	89558	3236	88.2115	14898	5887.61	5886.6	10721	Hex_HexNAc	365.137	365.132	0.004506	0.789967	0.789764	2
3	1	726	89.0012	15098	5522.47	5521.47	89558	2642	86.0097	14515	5231.37	5230.37	14337	NeuAc	291.099	291.095	0.003309	0.615523	2.99153	2
3	1	726	89.0012	15098	5522.47	5521.47	89558	854	92.0749	15775	5813.57	5812.57	69901	NeuAc	291.1	291.095	0.004519	0.797422	3.07364	2
3	1	854	92.0749	15775	5813.57	5812.57	69901	1306	91.7621	15697	5959.63	5958.62	37483	dHex	146.057	146.058	0.000503	0.0854629	0.312791	2
3	1	854	92.0749	15775	5813.57	5812.57	69901	41	92.4658	15882	5448.43	5447.42	4767482	Hex_HexNAc	365.145	365.132	0.012824	2.2778	0.390973	2
3	1	854	92.0749	15775	5813.57	5812.57	69901	1485	91.9607	15745	5959.63	5958.62	31637	dHex	146.056	146.058	0.00151	0.256559	0.114199	2
3	1	999	93.691	16132	5448.43	5447.43	55417	2485	90.9125	15515	5157.33	5156.33	15479	NeuAc	291.099	291.095	0.003783	0.713521	2.77855	2
3	1	1022	86.1802	14544	5012.3	5011.29	53924	413	86.3692	14579	4866.24	4865.24	236718	dHex	146.06	146.058	0.00174	0.35235	0.189071	2
3	1	1022	86.1802	14544	5012.3	5011.29	53924	557	83.3622	14030	4721.21	4720.2	145024	NeuAc	291.098	291.095	0.00224	0.460361	2.81793	2
3	1	1022	86.1802	14544	5012.3	5011.29	53924	247	89.2487	15168	5303.4	5302.39	504856	NeuAc	291.093	291.095	0.002016	0.390937	3.06855	2
3	1	1402	88.8185	15049	5668.53	5667.52	34379	1306	91.7621	15697	5959.63	5958.62	37483	NeuAc	291.105	291.095	0.009228	1.58746	2.94353	2
3	1	1402	88.8185	15049	5668.53	5667.52	34379	1485	91.9607	15745	5959.63	5958.62	31637	NeuAc	291.104	291.095	0.008221	1.41423	3.14212	2
3	1	1402	88.8185	15049	5668.53	5667.52	34379	726	89.0012	15098	5522.47	5521.47	89558	dHex	146.053	146.058	0.005212	0.931631	0.182684	2
3	1	1402	88.8185	15049	5668.53	5667.52	34379	1642	91.3332	15602	5959.62	5958.61	27604	NeuAc	291.097	291.095	0.001409	0.242385	2.51471	2
3	1	1402	88.8185	15049	5668.53	5667.52	34379	247	89.2487	15168	5303.4	5302.39	504856	Hex_HexNAc	365.13	365.132	0.002607	0.4753	0.430189	2
3	1	1465	94.6505	16325	5448.43	5447.42	32314	2485	90.9125	15515	5157.33	5156.33	15479	NeuAc	291.091	291.095	0.00403	0.760109	3.73808	2
3	1	1870	90.9194	15516	6178.7	6177.69	22981	3236	88.2115	14898	5887.61	5886.6	10721	NeuAc	291.087	291.095	0.007917	1.31247	2.70793	2
3	1	1876	94.0078	16188	5594.48	5593.47	22899	1042	94.2097	16226	5448.42	5447.41	52539	dHex	146.06	146.058	0.001872	0.339103	0.201872	2
3	1	2485	90.9125	15515	5157.33	5156.33	15479	1042	94.2097	16226	5448.42	5447.41	52539	NeuAc	291.089	291.095	0.006898	1.30105	3.29724	2
3	1	2485	90.9125	15515	5157.33	5156.33	15479	41	92.4658	15882	5448.43	5447.42	4767482	NeuAc	291.094	291.095	0.001658	0.31272	1.55337	2
3	1	2642	86.0097	14515	5231.37	5230.37	14337	2451	83.131	13992	4940.28	4939.27	15824	NeuAc	291.092	291.095	0.00362	0.711923	2.87871	2
3	1	2642	86.0097	14515	5231.37	5230.37	14337	413	86.3692	14579	4866.24	4865.24	236718	Hex_HexNAc	365.131	365.132	0.00098	0.194144	0.359559	2
3	1	3318	91.5846	15659	6105.67	6104.66	10324	1306	91.7621	15697	5959.63	5958.62	37483	dHex	146.042	146.058	0.016246	2.69346	0.177491	2
3	1	3318	91.5846	15659	6105.67	6104.66	10324	1485	91.9607	15745	5959.63	5958.62	31637	dHex	146.043	146.058	0.015239	2.52651	0.376083	2
3	1	3318	91.5846	15659	6105.67	6104.66	10324	1748	92.3794	15859	5740.54	5739.53	25156	Hex_HexNAc	365.131	365.132	0.001693	0.285878	0.794868	2
3	1	4453	95.8313	16549	6104.66	6103.65	6115	854	92.0749	15775	5813.57	5812.57	69901	NeuAc	291.088	291.095	0.007503	1.25929	3.75646	2
3	1	4642	83.0749	13984	5086.33	5085.33	5604	2451	83.131	13992	4940.28	4939.27	15824	dHex	146.051	146.058	0.006936	1.3838	0.056021	2
4	1	156	30.8393	4735	4002.53	4001.52	965473	53	31.205	4834	3637.39	3636.38	3808127	Hex_HexNAc	365.138	365.132	0.005699	1.49229	0.365737	1;2	@@IMAGE cluster_0004.png 660 694
4	1	158	30.8821	4748	3783.45	3782.44	960999	53	31.205	4834	3637.39	3636.38	3808127	dHex	146.062	146.058	0.004103	1.10611	0.322916	1;2
4	1	158	30.8821	4748	3783.45	3782.44	960999	1118	30.7553	4714	3929.51	3928.5	47748	dHex	146.059	146.058	0.000763	0.197901	0.126813	1;2
4	1	165	32.3996	5127	4293.62	4292.61	920244	156	30.8393	4735	4002.53	4001.52	965473	NeuAc	291.095	291.095	5.3e-05	0.0127801	1.56028	2
4	1	177	31.205	4834	4002.52	4001.52	819255	2129	35.0263	5567	4293.62	4292.61	19281	NeuAc	291.095	291.095	0.00048	0.115745	3.82124	2
4	1	177	31.205	4834	4002.52	4001.52	819255	165	32.3996	5127	4293.62	4292.61	920244	NeuAc	291.099	291.095	0.003426	0.826126	1.19454	2
4	1	216	29.7938	4488	3346.3	3345.29	631240	1582	28.3501	4150	3055.2	3054.19	29101	NeuAc	291.098	291.095	0.002288	0.715058	1.44369	2
4	1	216	29.7938	4488	3346.3	3345.29	631240	53	31.205	4834	3637.39	3636.38	3808127	NeuAc	291.091	291.095	0.004495	1.28766	1.41119	2
4	1	216	29.7938	4488	3346.3	3345.29	631240	632	32.3927	5125	3637.39	3636.39	113935	NeuAc	291.096	291.095	0.001016	0.291048	2.59888	2
4	1	217	29.7431	4477	2981.17	2980.16	628929	1577	28.4862	4179	2690.07	2689.06	29160	NeuAc	291.095	291.095	5.5e-05	0.019403	1.25683	2
4	1	217	29.7431	4477	2981.17	2980.16	628929	1638	28.182	4113	2690.07	2689.06	27733	NeuAc	291.094	291.095	0.001228	0.433216	1.56106	2
4	1	275	31.6291	4945	3637.39	3636.39	448502	156	30.8393	4735	4002.53	4001.52	965473	Hex_HexNAc	365.134	365.132	0.001793	0.4695	0.789799	1;2
4	1	275	31.6291	4945	3637.39	3636.39	448502	177	31.205	4834	4002.52	4001.52	819255	Hex_HexNAc	365.131	365.132	0.001686	0.441483	0.424062	1;2
4	1	275	31.6291	4945	3637.39	3636.39	448502	216	29.7938	4488	3346.3	3345.29	631240	NeuAc	291.095	291.095	0.000589	0.168727	1.83525	2
4	1	275	31.6291	4945	3637.39	3636.39	448502	1283	29.1813	4340	3346.3	3345.29	38653	NeuAc	291.097	291.095	0.001169	0.334877	2.44778	2
4	1	388	32.2173	5085	4439.68	4438.67	259133	1676	31.7358	4972	4804.82	4803.81	26597	Hex_HexNAc	365.137	365.132	0.005301	1.14709	0.481581	2
4	1	388	32.2173	5085	4439.68	4438.67	259133	165	32.3996	5127	4293.62	4292.61	920244	dHex	146.057	146.058	0.001268	0.29045	0.182236	2
4	1	388	32.2173	5085	4439.68	4438.67	259133	684	32.1905	5079	4585.74	4584.73	100544	dHex	146.059	146.058	0.001255	0.278166	0.026866	2
4	1	398	30.5909	4670	4148.58	4147.58	247088	1068	29.3554	4384	3857.49	3856.48	50533	NeuAc	291.093	291.095	0.002339	0.584453	1.23541	2
4	1	398	30.5909	4670	4148.58	4147.58	247088	2155	30.2076	4577	4513.72	4512.71	19029	Hex_HexNAc	365.132	365.132	0.000554	0.12794	0.38324	1;2
4	1	398	30.5909	4670	4148.58	4147.58	247088	2191	30.4917	4644	4513.72	4512.71	18627	Hex_HexNAc	365.131	365.132	0.000908	0.209693	0.099177	1;2
4	1	398	30.5909	4670	4148.58	4147.58	247088	156	30.8393	4735	4002.53	4001.52	965473	dHex	146.058	146.058	0.00017	0.0417224	0.248437	1;2
4	1	398	30.5909	4670	4148.58	4147.58	247088	158	30.8821	4748	3783.45	3782.44	960999	Hex_HexNAc	365.134	365.132	0.001426	0.359646	0.291258	1;2
4	1	398	30.5909	4670	4148.58	4147.58	247088	3343	34.1915	5437	4439.68	4438.67	10195	NeuAc	291.092	291.095	0.00302	0.703451	3.60059	2
4	1	398	30.5909	4670	4148.58	4147.58	247088	822	30.3759	4616	4294.65	4293.64	74759	dHex	146.063	146.058	0.005202	1.23252	0.214976	1;2
4	1	398	30.5909	4670	4148.58	4147.58	247088	388	32.2173	5085	4439.68	4438.67	259133	NeuAc	291.094	291.095	0.001151	0.268103	1.62648	2
4	1	416	30.3347	4605	3346.3	3345.29	231614	1582	28.3501	4150	3055.2	3054.19	29101	NeuAc	291.098	291.095	0.002727	0.852256	1.98455	2
4	1	416	30.3347	4605	3346.3	3345.29	231614	2657	34.2764	5449	3637.4	3636.39	14258	NeuAc	291.098	291.095	0.002286	0.654857	3.94174	2
4	1	416	30.3347	4605	3346.3	3345.29	231614	632	32.3927	5125	3637.39	3636.39	113935	NeuAc	291.096	291.095	0.000577	0.16529	2.05802	2
4	1	416	30.3347	4605	3346.3	3345.29	231614	724	30.0755	4549	3492.36	3491.35	89735	dHex	146.057	146.058	0.000734	0.214725	0.259184	2
4	1	416	30.3347	4605	3346.3	3345.29	231614	275	31.6291	4945	3637.39	3636.39	448502	NeuAc	291.094	291.095	0.001028	0.294485	1.29439	2
4	1	416	30.3347	4605	3346.3	3345.29	231614	819	30.0686	4548	3711.43	3710.43	74986	Hex_HexNAc	365.135	365.132	0.00292	0.827698	0.266126	2
4	1	416	30.3347	4605	3346.3	3345.29	231614	2364	34.021	5410	3637.4	3636.39	16718	NeuAc	291.097	291.095	0.00129	0.369539	3.68626	2
4	1	417	29.1317	4325	3711.43	3710.42	230981	156	30.8393	4735	4002.53	4001.52	965473	NeuAc	291.096	291.095	0.000408	0.10581	1.70763	2
4	1	417	29.1317	4325	3711.43	3710.42	230981	1183	32.5086	5155	4002.53	4001.52	43768	NeuAc	291.095	291.095	0.000874	0.226661	3.37693	2
4	1	417	29.1317	4325	3711.43	3710.42	230981	177	31.205	4834	4002.52	4001.52	819255	NeuAc	291.092	291.095	0.003071	0.796427	2.07337	2
4	1	417	29.1317	4325	3711.43	3710.42	230981	1716	28.0646	4083	3420.34	3419.33	25831	NeuAc	291.095	291.095	0.0009	0.252463	1.06709	2
4	1	417	29.1317	4325	3711.43	3710.42	230981	216	29.7938	4488	3346.3	3345.29	631240	Hex_HexNAc	365.133	365.132	0.000796	0.225633	0.662179	2
4	1	417	29.1317	4325	3711.43	3710.42	230981	2297	28.9393	4273	4076.56	4075.55	17360	Hex_HexNAc	365.129	365.132	0.003493	0.897254	0.192356	2
4	1	417	29.1317	4325	3711.43	3710.42	230981	1283	29.1813	4340	3346.3	3345.29	38653	Hex_HexNAc	365.135	365.132	0.002554	0.723952	0.049649	2
4	1	475	29.5151	4423	3492.36	3491.35	175459	1068	29.3554	4384	3857.49	3856.48	50533	Hex_HexNAc	365.134	365.132	0.00202	0.549822	0.159634	2
4	1	475	29.5151	4423	3492.36	3491.35	175459	158	30.8821	4748	3783.45	3782.44	960999	NeuAc	291.094	291.095	0.001745	0.479805	1.36704	2
4	1	475	29.5151	4423	3492.36	3491.35	175459	216	29.7938	4488	3346.3	3345.29	631240	dHex	146.059	146.058	0.001353	0.395808	0.278765	2
4	1	475	29.5151	4423	3492.36	3491.35	175459	2365	32.7821	5209	3783.45	3782.45	16706	NeuAc	291.096	291.095	0.000765	0.210344	3.26704	2
4	1	475	29.5151	4423	3492.36	3491.35	175459	2505	30.1521	4564	3127.23	3126.22	15340	Hex_HexNAc	365.131	365.132	0.001157	0.349675	0.637003	2
4	1	491	29.6199	4445	3711.43	3710.42	169250	1068	29.3554	4384	3857.49	3856.48	50533	dHex	146.059	146.058	0.001234	0.326157	0.26447	2
4	1	491	29.6199	4445	3711.43	3710.42	169250	156	30.8393	4735	4002.53	4001.52	965473	NeuAc	291.094	291.095	0.000935	0.242481	1.21938	2
4	1	491	29.6199	4445	3711.43	3710.42	169250	2206	33.3187	5299	4002.53	4001.52	18482	NeuAc	291.094	291.095	0.000935	0.242481	3.6988	2
4	1	491	29.6199	4445	3711.43	3710.42	169250	1183	32.5086	5155	4002.53	4001.52	43768	NeuAc	291.093	291.095	0.002217	0.574952	2.88868	2
4	1	491	29.6199	4445	3711.43	3710.42	169250	177	31.205	4834	4002.52	4001.52	819255	NeuAc	291.091	291.095	0.004414	1.14472	1.58512	2
4	1	491	29.6199	4445	3711.43	3710.42	169250	1716	28.0646	4083	3420.34	3419.33	25831	NeuAc	291.096	291.095	0.000443	0.124268	1.55534	2
4	1	491	29.6199	4445	3711.43	3710.42	169250	216	29.7938	4488	3346.3	3345.29	631240	Hex_HexNAc	365.134	365.132	0.002139	0.606317	0.173929	2
4	1	491	29.6199	4445	3711.43	3710.42	169250	2297	28.9393	4273	4076.56	4075.55	17360	Hex_HexNAc	365.127	365.132	0.004836	1.24223	0.680606	2
4	1	491	29.6199	4445	3711.43	3710.42	169250	416	30.3347	4605	3346.3	3345.29	231614	Hex_HexNAc	365.134	365.132	0.0017	0.481879	0.71479	2
4	1	724	30.0755	4549	3492.36	3491.35	89735	1068	29.3554	4384	3857.49	3856.48	50533	Hex_HexNAc	365.136	365.132	0.003668	0.99839	0.720076	2
4	1	724	30.0755	4549	3492.36	3491.35	89735	4142	33.63	5347	3783.45	3782.45	7139	NeuAc	291.098	291.095	0.003072	0.844676	3.55444	2
4	1	819	30.0686	4548	3711.43	3710.43	74986	2206	33.3187	5299	4002.53	4001.52	18482	NeuAc	291.093	291.095	0.002155	0.558873	3.25014	2
4	1	819	30.0686	4548	3711.43	3710.43	74986	1183	32.5086	5155	4002.53	4001.52	43768	NeuAc	291.092	291.095	0.003437	0.891345	2.44002	2
4	1	819	30.0686	4548	3711.43	3710.43	74986	177	31.205	4834	4002.52	4001.52	819255	NeuAc	291.09	291.095	0.005634	1.46111	1.13646	2
4	1	819	30.0686	4548	3711.43	3710.43	74986	1716	28.0646	4083	3420.34	3419.33	25831	NeuAc	291.097	291.095	0.001663	0.466496	2.004	2
4	1	819	30.0686	4548	3711.43	3710.43	74986	1235	30.7184	4705	3346.3	3345.29	40787	Hex_HexNAc	365.136	365.132	0.004092	1.15991	0.649864	2
4	1	819	30.0686	4548	3711.43	3710.43	74986	2260	33.9567	5399	4002.52	4001.51	17671	NeuAc	291.088	291.095	0.007542	1.95593	3.88816	2
4	1	822	30.3759	4616	4294.65	4293.64	74759	4120	33.1651	5272	4585.73	4584.73	7190	NeuAc	291.086	291.095	0.00947	2.13328	2.78919	2
4	1	822	30.3759	4616	4294.65	4293.64	74759	1118	30.7553	4714	3929.51	3928.5	47748	Hex_HexNAc	365.138	365.132	0.005865	1.42664	0.379421	1;2
4	1	822	30.3759	4616	4294.65	4293.64	74759	684	32.1905	5079	4585.74	4584.73	100544	NeuAc	291.09	291.095	0.005098	1.14841	1.81459	2
4	1	822	30.3759	4616	4294.65	4293.64	74759	2221	30.2869	4595	4440.7	4439.69	18281	dHex	146.052	146.058	0.005907	1.35275	0.088978	1;2
4	1	838	30.1729	4569	2981.17	2980.16	72145	1577	28.4862	4179	2690.07	2689.06	29160	NeuAc	291.096	291.095	0.000458	0.161574	1.68667	2
4	1	838	30.1729	4569	2981.17	2980.16	72145	1638	28.182	4113	2690.07	2689.06	27733	NeuAc	291.095	291.095	0.000825	0.291045	1.9909	2
4	1	838	30.1729	4569	2981.17	2980.16	72145	216	29.7938	4488	3346.3	3345.29	631240	Hex_HexNAc	365.132	365.132	7e-06	0.00221328	0.37905	2
4	1	838	30.1729	4569	2981.17	2980.16	72145	1283	29.1813	4340	3346.3	3345.29	38653	Hex_HexNAc	365.13	365.132	0.001765	0.558063	0.99158	2
4	1	851	31.9922	5030	4658.75	4657.75	70238	1676	31.7358	4972	4804.82	4803.81	26597	dHex	146.062	146.058	0.003963	0.837706	0.256399	2
4	1	851	31.9922	5030	4658.75	4657.75	70238	165	32.3996	5127	4293.62	4292.61	920244	Hex_HexNAc	365.132	365.132	7e-05	0.0156418	0.407418	2
4	1	851	31.9922	5030	4658.75	4657.75	70238	1198	31.4068	4889	5023.89	5022.88	42572	Hex_HexNAc	365.131	365.132	0.001128	0.233043	0.585311	2
4	1	899	30.5122	4649	4367.66	4366.65	63576	1640	30.2007	4575	4732.8	4731.79	27698	Hex_HexNAc	365.137	365.132	0.004395	0.9661	0.311474	1;2
4	1	899	30.5122	4649	4367.66	4366.65	63576	2155	30.2076	4577	4513.72	4512.71	19029	dHex	146.057	146.058	0.000512	0.115324	0.304581	1;2
4	1	899	30.5122	4649	4367.66	4366.65	63576	2191	30.4917	4644	4513.72	4512.71	18627	dHex	146.057	146.058	0.000866	0.195059	0.020518	1;2
4	1	899	30.5122	4649	4367.66	4366.65	63576	156	30.8393	4735	4002.53	4001.52	965473	Hex_HexNAc	365.132	365.132	0.000212	0.0506682	0.327096	1;2
4	1	899	30.5122	4649	4367.66	4366.65	63576	177	31.205	4834	4002.52	4001.52	819255	Hex_HexNAc	365.135	365.132	0.003267	0.780816	0.692833	1;2
4	1	899	30.5122	4649	4367.66	4366.65	63576	2297	28.9393	4273	4076.56	4075.55	17360	NeuAc	291.099	291.095	0.003689	0.873942	1.57289	2
4	1	899	30.5122	4649	4367.66	4366.65	63576	4862	33.0625	5260	4658.76	4657.75	4909	NeuAc	291.1	291.095	0.004809	1.06578	2.55028	2
4	1	899	30.5122	4649	4367.66	4366.65	63576	851	31.9922	5030	4658.75	4657.75	70238	NeuAc	291.096	291.095	0.000229	0.0507513	1.47996	2
4	1	983	31.1334	4814	3346.3	3345.29	56459	1582	28.3501	4150	3055.2	3054.19	29101	NeuAc	291.094	291.095	0.001008	0.315026	2.78325	2
4	1	983	31.1334	4814	3346.3	3345.29	56459	3162	35.0191	5566	3637.4	3636.39	11130	NeuAc	291.101	291.095	0.005437	1.55751	3.88572	2
4	1	983	31.1334	4814	3346.3	3345.29	56459	2657	34.2764	5449	3637.4	3636.39	14258	NeuAc	291.101	291.095	0.006021	1.7248	3.14304	2
4	1	983	31.1334	4814	3346.3	3345.29	56459	632	32.3927	5125	3637.39	3636.39	113935	NeuAc	291.1	291.095	0.004312	1.23523	1.25932	2
4	1	983	31.1334	4814	3346.3	3345.29	56459	2831	34.8484	5538	3637.39	3636.38	12985	NeuAc	291.094	291.095	0.000964	0.276152	3.71501	2
4	1	983	31.1334	4814	3346.3	3345.29	56459	2364	34.021	5410	3637.4	3636.39	16718	NeuAc	291.1	291.095	0.005025	1.43948	2.88756	2
4	1	987	31.722	4968	4585.74	4584.73	56100	822	30.3759	4616	4294.65	4293.64	74759	NeuAc	291.09	291.095	0.005665	1.27614	1.34609	2
4	1	987	31.722	4968	4585.74	4584.73	56100	388	32.2173	5085	4439.68	4438.67	259133	dHex	146.059	146.058	0.000688	0.152492	0.495366	2
4	1	995	28.8878	4261	3857.49	3856.48	55594	2269	32.0155	5037	4148.58	4147.57	17602	NeuAc	291.087	291.095	0.007982	1.99449	3.12762	2
4	1	995	28.8878	4261	3857.49	3856.48	55594	398	30.5909	4670	4148.58	4147.58	247088	NeuAc	291.093	291.095	0.001972	0.49275	1.70302	2
4	1	995	28.8878	4261	3857.49	3856.48	55594	417	29.1317	4325	3711.43	3710.42	230981	dHex	146.06	146.058	0.00221	0.584122	0.243826	2
4	1	995	28.8878	4261	3857.49	3856.48	55594	475	29.5151	4423	3492.36	3491.35	175459	Hex_HexNAc	365.134	365.132	0.001653	0.449929	0.62724	2
4	1	1007	30.8724	4745	4367.66	4366.65	54932	1640	30.2007	4575	4732.8	4731.79	27698	Hex_HexNAc	365.136	365.132	0.003988	0.876634	0.671707	1;2
4	1	1007	30.8724	4745	4367.66	4366.65	54932	2191	30.4917	4644	4513.72	4512.71	18627	dHex	146.057	146.058	0.001273	0.286732	0.380751	1;2
4	1	1007	30.8724	4745	4367.66	4366.65	54932	177	31.205	4834	4002.52	4001.52	819255	Hex_HexNAc	365.136	365.132	0.003674	0.878089	0.3326	1;2
4	1	1007	30.8724	4745	4367.66	4366.65	54932	2297	28.9393	4273	4076.56	4075.55	17360	NeuAc	291.1	291.095	0.004096	0.970363	1.93312	2
4	1	1007	30.8724	4745	4367.66	4366.65	54932	4862	33.0625	5260	4658.76	4657.75	4909	NeuAc	291.1	291.095	0.004402	0.975577	2.19005	2
4	1	1007	30.8724	4745	4367.66	4366.65	54932	851	31.9922	5030	4658.75	4657.75	70238	NeuAc	291.095	291.095	0.000178	0.0394486	1.11973	2
4	1	1183	32.5086	5155	4002.53	4001.52	43768	2129	35.0263	5567	4293.62	4292.61	19281	NeuAc	291.093	291.095	0.002677	0.645517	2.51767	2
4	1	1183	32.5086	5155	4002.53	4001.52	43768	2681	35.9126	5704	4293.62	4292.61	14039	NeuAc	291.094	291.095	0.001538	0.370865	3.40403	2
4	1	1198	31.4068	4889	5023.89	5022.88	42572	1640	30.2007	4575	4732.8	4731.79	27698	NeuAc	291.09	291.095	0.005294	1.08543	1.20612	2
4	1	1235	30.7184	4705	3346.3	3345.29	40787	1582	28.3501	4150	3055.2	3054.19	29101	NeuAc	291.097	291.095	0.001555	0.485977	2.36829	2
4	1	1235	30.7184	4705	3346.3	3345.29	40787	2657	34.2764	5449	3637.4	3636.39	14258	NeuAc	291.099	291.095	0.003458	0.990593	3.558	2
4	1	1235	30.7184	4705	3346.3	3345.29	40787	632	32.3927	5125	3637.39	3636.39	113935	NeuAc	291.097	291.095	0.001749	0.501026	1.67428	2
4	1	1283	29.1813	4340	3346.3	3345.29	38653	53	31.205	4834	3637.39	3636.38	3808127	NeuAc	291.093	291.095	0.002737	0.784053	2.02372	2
4	1	1283	29.1813	4340	3346.3	3345.29	38653	632	32.3927	5125	3637.39	3636.39	113935	NeuAc	291.098	291.095	0.002774	0.794652	3.21141	2
4	1	1283	29.1813	4340	3346.3	3345.29	38653	217	29.7431	4477	2981.17	2980.16	628929	Hex_HexNAc	365.131	365.132	0.001362	0.430642	0.561739	2
4	1	1411	31.8724	5003	4731.8	4730.79	33936	684	32.1905	5079	4585.74	4584.73	100544	dHex	146.061	146.058	0.002778	0.596424	0.318051	2
4	1	1411	31.8724	5003	4731.8	4730.79	33936	2221	30.2869	4595	4440.7	4439.69	18281	NeuAc	291.099	291.095	0.003587	0.782292	1.58552	2
4	1	1411	31.8724	5003	4731.8	4730.79	33936	2311	30.4917	4644	4440.69	4439.68	17228	NeuAc	291.109	291.095	0.013319	2.90476	1.38074	2
4	1	1509	29.7021	4466	3127.23	3126.22	31149	217	29.7431	4477	2981.17	2980.16	628929	dHex	146.059	146.058	0.001442	0.472293	0.040923	2
4	1	1509	29.7021	4466	3127.23	3126.22	31149	838	30.1729	4569	2981.17	2980.16	72145	dHex	146.059	146.058	0.001039	0.3403	0.470764	2
4	1	1509	29.7021	4466	3127.23	3126.22	31149	475	29.5151	4423	3492.36	3491.35	175459	Hex_HexNAc	365.133	365.132	0.000307	0.0927833	0.187051	2
4	1	1582	28.3501	4150	3055.2	3054.19	29101	1577	28.4862	4179	2690.07	2689.06	29160	Hex_HexNAc	365.13	365.132	0.001837	0.639707	0.136072	2
4	1	1676	31.7358	4972	4804.82	4803.81	26597	2155	30.2076	4577	4513.72	4512.71	19029	NeuAc	291.1	291.095	0.004704	1.00982	1.52814	2
4	1	1716	28.0646	4083	3420.34	3419.33	25831	1582	28.3501	4150	3055.2	3054.19	29101	Hex_HexNAc	365.136	365.132	0.003984	1.23086	0.285573	2
4	1	2003	30.9356	4763	2981.17	2980.16	21003	1577	28.4862	4179	2690.07	2689.06	29160	NeuAc	291.095	291.095	0.000568	0.20038	2.44933	2
4	1	2003	30.9356	4763	2981.17	2980.16	21003	1638	28.182	4113	2690.07	2689.06	27733	NeuAc	291.094	291.095	0.001851	0.653	2.75356	2
4	1	2003	30.9356	4763	2981.17	2980.16	21003	1235	30.7184	4705	3346.3	3345.29	40787	Hex_HexNAc	365.132	365.132	0.000286	0.0904284	0.21711	2
4	1	2003	30.9356	4763	2981.17	2980.16	21003	416	30.3347	4605	3346.3	3345.29	231614	Hex_HexNAc	365.134	365.132	0.001458	0.460995	0.600848	2
4	1	2036	27.6329	3996	3420.34	3419.33	20523	1582	28.3501	4150	3055.2	3054.19	29101	Hex_HexNAc	365.137	365.132	0.004937	1.52529	0.717212	2
4	1	2036	27.6329	3996	3420.34	3419.33	20523	819	30.0686	4548	3711.43	3710.43	74986	NeuAc	291.096	291.095	0.00071	0.199165	2.43564	2
4	1	2036	27.6329	3996	3420.34	3419.33	20523	417	29.1317	4325	3711.43	3710.42	230981	NeuAc	291.094	291.095	0.001853	0.519794	1.49873	2
4	1	2036	27.6329	3996	3420.34	3419.33	20523	491	29.6199	4445	3711.43	3710.42	169250	NeuAc	291.095	291.095	0.00051	0.143062	1.98698	2
4	1	2191	30.4917	4644	4513.72	4512.71	18627	1676	31.7358	4972	4804.82	4803.81	26597	NeuAc	291.1	291.095	0.005058	1.08581	1.24408	2
4	1	2206	33.3187	5299	4002.53	4001.52	18482	3663	37.0682	5910	4293.63	4292.62	8785	NeuAc	291.099	291.095	0.00345	0.831913	3.74947	2
4	1	2206	33.3187	5299	4002.53	4001.52	18482	2129	35.0263	5567	4293.62	4292.61	19281	NeuAc	291.091	291.095	0.003959	0.954651	1.70756	2
4	1	2206	33.3187	5299	4002.53	4001.52	18482	2657	34.2764	5449	3637.4	3636.39	14258	Hex_HexNAc	365.131	365.132	0.001521	0.398277	0.957733	2
4	1	2206	33.3187	5299	4002.53	4001.52	18482	2681	35.9126	5704	4293.62	4292.61	14039	NeuAc	291.093	291.095	0.00282	0.679999	2.59392	2
4	1	2244	31.5279	4919	3346.3	3345.29	17905	1582	28.3501	4150	3055.2	3054.19	29101	NeuAc	291.099	291.095	0.00346	1.08134	3.1778	2
4	1	2244	31.5279	4919	3346.3	3345.29	17905	3162	35.0191	5566	3637.4	3636.39	11130	NeuAc	291.096	291.095	0.000969	0.277584	3.49118	2
4	1	2244	31.5279	4919	3346.3	3345.29	17905	2657	34.2764	5449	3637.4	3636.39	14258	NeuAc	291.097	291.095	0.001553	0.444879	2.7485	2
4	1	2260	33.9567	5399	4002.52	4001.51	17671	3663	37.0682	5910	4293.63	4292.62	8785	NeuAc	291.104	291.095	0.008837	2.1309	3.11145	2
4	1	2260	33.9567	5399	4002.52	4001.51	17671	2129	35.0263	5567	4293.62	4292.61	19281	NeuAc	291.097	291.095	0.001428	0.34434	1.06954	2
4	1	2260	33.9567	5399	4002.52	4001.51	17671	2657	34.2764	5449	3637.4	3636.39	14258	Hex_HexNAc	365.125	365.132	0.006908	1.80887	0.319714	2
4	1	2260	33.9567	5399	4002.52	4001.51	17671	2681	35.9126	5704	4293.62	4292.61	14039	NeuAc	291.098	291.095	0.002567	0.618992	1.9559	2
4	1	2269	32.0155	5037	4148.58	4147.57	17602	1068	29.3554	4384	3857.49	3856.48	50533	NeuAc	291.087	291.095	0.008349	2.08619	2.66002	2
4	1	2269	32.0155	5037	4148.58	4147.57	17602	1183	32.5086	5155	4002.53	4001.52	43768	dHex	146.053	146.058	0.004898	1.2021	0.493133	2
4	1	2358	33.6231	5346	4002.52	4001.52	16791	3663	37.0682	5910	4293.63	4292.62	8785	NeuAc	291.103	291.095	0.007112	1.71495	3.44512	2
4	1	2358	33.6231	5346	4002.52	4001.52	16791	2129	35.0263	5567	4293.62	4292.61	19281	NeuAc	291.095	291.095	0.000297	0.0716169	1.40321	2
4	1	2358	33.6231	5346	4002.52	4001.52	16791	2657	34.2764	5449	3637.4	3636.39	14258	Hex_HexNAc	365.127	365.132	0.005183	1.35718	0.653392	2
4	1	2358	33.6231	5346	4002.52	4001.52	16791	2681	35.9126	5704	4293.62	4292.61	14039	NeuAc	291.096	291.095	0.000842	0.203035	2.28957	2
4	1	2358	33.6231	5346	4002.52	4001.52	16791	819	30.0686	4548	3711.43	3710.43	74986	NeuAc	291.09	291.095	0.005817	1.50857	3.55448	2
4	1	2364	34.021	5410	3637.4	3636.39	16718	4142	33.63	5347	3783.45	3782.45	7139	dHex	146.059	146.058	0.001048	0.282524	0.391008	2
4	1	2364	34.021	5410	3637.4	3636.39	16718	2206	33.3187	5299	4002.53	4001.52	18482	Hex_HexNAc	365.132	365.132	0.000525	0.137472	0.702251	2
4	1	2364	34.021	5410	3637.4	3636.39	16718	2244	31.5279	4919	3346.3	3345.29	17905	NeuAc	291.096	291.095	0.000557	0.15956	2.49302	2
4	1	2364	34.021	5410	3637.4	3636.39	16718	1235	30.7184	4705	3346.3	3345.29	40787	NeuAc	291.098	291.095	0.002462	0.705275	3.30252	2
4	1	2364	34.021	5410	3637.4	3636.39	16718	2260	33.9567	5399	4002.52	4001.51	17671	Hex_HexNAc	365.126	365.132	0.005912	1.54807	0.064232	2
4	1	2364	34.021	5410	3637.4	3636.39	16718	2358	33.6231	5346	4002.52	4001.52	16791	Hex_HexNAc	365.128	365.132	0.004187	1.09637	0.39791	2
4	1	2365	32.7821	5209	3783.45	3782.45	16706	724	30.0755	4549	3492.36	3491.35	89735	NeuAc	291.098	291.095	0.002413	0.663478	2.70659	2
4	1	2365	32.7821	5209	3783.45	3782.45	16706	2269	32.0155	5037	4148.58	4147.57	17602	Hex_HexNAc	365.125	365.132	0.007094	1.78915	0.76665	2
4	1	2372	31.3561	4877	3929.51	3928.5	16624	822	30.3759	4616	4294.65	4293.64	74759	Hex_HexNAc	365.138	365.132	0.005826	1.41715	0.980224	1;2
4	1	2373	30.9221	4759	3857.48	3856.47	16604	2269	32.0155	5037	4148.58	4147.57	17602	NeuAc	291.098	291.095	0.002563	0.640426	1.09335	2
4	1	2458	28.5603	4194	3201.26	3200.25	15771	724	30.0755	4549	3492.36	3491.35	89735	NeuAc	291.094	291.095	0.00116	0.346703	1.5152	2
4	1	2505	30.1521	4564	3127.23	3126.22	15340	724	30.0755	4549	3492.36	3491.35	89735	Hex_HexNAc	365.129	365.132	0.002805	0.847744	0.076561	2
4	1	2505	30.1521	4564	3127.23	3126.22	15340	838	30.1729	4569	2981.17	2980.16	72145	dHex	146.06	146.058	0.002503	0.819799	0.020812	2
4	1	2510	32.2544	5094	4731.78	4730.78	15302	2221	30.2869	4595	4440.7	4439.69	18281	NeuAc	291.085	291.095	0.01067	2.32703	1.96754	2
4	1	2510	32.2544	5094	4731.78	4730.78	15302	2311	30.4917	4644	4440.69	4439.68	17228	NeuAc	291.094	291.095	0.000938	0.20457	1.76276	2
4	1	2523	35.4868	5640	4293.63	4292.62	15206	2206	33.3187	5299	4002.53	4001.52	18482	NeuAc	291.099	291.095	0.003935	0.948863	2.16809	2
4	1	2523	35.4868	5640	4293.63	4292.62	15206	1183	32.5086	5155	4002.53	4001.52	43768	NeuAc	291.101	291.095	0.005217	1.258	2.9782	2
4	1	2523	35.4868	5640	4293.63	4292.62	15206	2260	33.9567	5399	4002.52	4001.51	17671	NeuAc	291.105	291.095	0.009322	2.24785	1.53007	2
4	1	2523	35.4868	5640	4293.63	4292.62	15206	2358	33.6231	5346	4002.52	4001.52	16791	NeuAc	291.103	291.095	0.007597	1.8319	1.86375	2
4	1	2831	34.8484	5538	3637.39	3636.38	12985	2244	31.5279	4919	3346.3	3345.29	17905	NeuAc	291.09	291.095	0.005432	1.55607	3.32047	2
4	1	2831	34.8484	5538	3637.39	3636.38	12985	2260	33.9567	5399	4002.52	4001.51	17671	Hex_HexNAc	365.132	365.132	7.7e-05	0.0201626	0.891685	2
4	1	3037	34.8123	5531	4002.53	4001.52	11763	3663	37.0682	5910	4293.63	4292.62	8785	NeuAc	291.095	291.095	0.000447	0.107787	2.25588	2
4	1	3037	34.8123	5531	4002.53	4001.52	11763	3162	35.0191	5566	3637.4	3636.39	11130	Hex_HexNAc	365.135	365.132	0.00296	0.775081	0.206832	2
4	1	3037	34.8123	5531	4002.53	4001.52	11763	2681	35.9126	5704	4293.62	4292.61	14039	NeuAc	291.089	291.095	0.006717	1.6197	1.10033	2
4	1	3037	34.8123	5531	4002.53	4001.52	11763	3727	37.4441	5970	4293.63	4292.63	8531	NeuAc	291.102	291.095	0.007043	1.69831	2.63179	2
4	1	3037	34.8123	5531	4002.53	4001.52	11763	3332	35.2568	5605	3637.39	3636.39	10258	Hex_HexNAc	365.138	365.132	0.005794	1.51717	0.444475	2
4	1	3037	34.8123	5531	4002.53	4001.52	11763	2831	34.8484	5538	3637.39	3636.38	12985	Hex_HexNAc	365.142	365.132	0.009361	2.4512	0.036122	2
4	1	3249	31.4304	4894	5169.94	5168.93	10648	1676	31.7358	4972	4804.82	4803.81	26597	Hex_HexNAc	365.125	365.132	0.006753	1.35429	0.305325	2
4	1	3332	35.2568	5605	3637.39	3636.39	10258	2244	31.5279	4919	3346.3	3345.29	17905	NeuAc	291.094	291.095	0.001865	0.534256	3.72882	2
4	1	3343	34.1915	5437	4439.68	4438.67	10195	2269	32.0155	5037	4148.58	4147.57	17602	NeuAc	291.098	291.095	0.00299	0.696463	2.17599	2
4	1	3452	35.1042	5579	4002.53	4001.52	9682	3663	37.0682	5910	4293.63	4292.62	8785	NeuAc	291.098	291.095	0.002247	0.541828	1.96399	2
4	1	3452	35.1042	5579	4002.53	4001.52	9682	3727	37.4441	5970	4293.63	4292.63	8531	NeuAc	291.105	291.095	0.009737	2.34792	2.33989	2
4	1	3452	35.1042	5579	4002.53	4001.52	9682	3332	35.2568	5605	3637.39	3636.39	10258	Hex_HexNAc	365.135	365.132	0.0031	0.811741	0.152578	2
4	1	3478	36.1535	5745	4002.53	4001.52	9542	3727	37.4441	5970	4293.63	4292.63	8531	NeuAc	291.107	291.095	0.011356	2.73832	1.29061	2
4	1	3478	36.1535	5745	4002.53	4001.52	9542	3789	36.6127	5835	3637.4	3636.39	8302	Hex_HexNAc	365.129	365.132	0.003293	0.862278	0.459202	2
4	1	3478	36.1535	5745	4002.53	4001.52	9542	3982	36.2269	5758	3637.39	3636.38	7687	Hex_HexNAc	365.135	365.132	0.003271	0.856518	0.073432	2
4	1	3484	35.3168	5616	4002.53	4001.52	9527	3663	37.0682	5910	4293.63	4292.62	8785	NeuAc	291.099	291.095	0.003548	0.855544	1.75139	2
4	1	3484	35.3168	5616	4002.53	4001.52	9527	3727	37.4441	5970	4293.63	4292.63	8531	NeuAc	291.106	291.095	0.011038	2.66164	2.1273	2
4	1	3484	35.3168	5616	4002.53	4001.52	9527	3982	36.2269	5758	3637.39	3636.38	7687	Hex_HexNAc	365.136	365.132	0.003589	0.939787	0.91012	2
4	1	3502	35.8203	5690	3637.39	3636.38	9435	3452	35.1042	5579	4002.53	4001.52	9682	Hex_HexNAc	365.138	365.132	0.005393	1.41217	0.71611	2
4	1	3502	35.8203	5690	3637.39	3636.38	9435	3484	35.3168	5616	4002.53	4001.52	9527	Hex_HexNAc	365.136	365.132	0.004092	1.0715	0.503514	2
4	1	3513	34.4499	5477	4439.68	4438.68	9383	2269	32.0155	5037	4148.58	4147.57	17602	NeuAc	291.106	291.095	0.010171	2.36914	2.43449	2
4	1	3513	34.4499	5477	4439.68	4438.68	9383	398	30.5909	4670	4148.58	4147.58	247088	NeuAc	291.1	291.095	0.004161	0.969224	3.85909	2
4	1	3559	35.4727	5638	3637.4	3636.39	9228	2244	31.5279	4919	3346.3	3345.29	17905	NeuAc	291.098	291.095	0.002215	0.634518	3.9447	2
4	1	3559	35.4727	5638	3637.4	3636.39	9228	3452	35.1042	5579	4002.53	4001.52	9682	Hex_HexNAc	365.131	365.132	0.00098	0.256615	0.368457	2
4	1	3559	35.4727	5638	3637.4	3636.39	9228	3484	35.3168	5616	4002.53	4001.52	9527	Hex_HexNAc	365.13	365.132	0.002281	0.597284	0.155861	2
4	1	3559	35.4727	5638	3637.4	3636.39	9228	3037	34.8123	5531	4002.53	4001.52	11763	Hex_HexNAc	365.134	365.132	0.001714	0.448814	0.660354	2
4	1	3563	35.8914	5701	4002.53	4001.52	9224	3663	37.0682	5910	4293.63	4292.62	8785	NeuAc	291.099	291.095	0.003134	0.755714	1.17678	2
4	1	3563	35.8914	5701	4002.53	4001.52	9224	3727	37.4441	5970	4293.63	4292.63	8531	NeuAc	291.106	291.095	0.010624	2.56181	1.55269	2
4	1	3563	35.8914	5701	4002.53	4001.52	9224	3789	36.6127	5835	3637.4	3636.39	8302	Hex_HexNAc	365.13	365.132	0.002561	0.670602	0.721278	2
4	1	3563	35.8914	5701	4002.53	4001.52	9224	3982	36.2269	5758	3637.39	3636.38	7687	Hex_HexNAc	365.136	365.132	0.004003	1.04819	0.335508	2
5	1	85	44.2288	7130	3455.42	3454.42	2248450	1176	43.978	7084	3601.49	3600.48	44146	dHex	146.063	146.058	0.005219	1.47954	0.250815	2	@@IMAGE cluster_0005.png 660 694
5	1	85	44.2288	7130	3455.42	3454.42	2248450	422	41.8351	6761	3164.33	3163.32	223687	NeuAc	291.093	291.095	0.002602	0.786371	2.39372	2
5	1	85	44.2288	7130	3455.42	3454.42	2248450	681	43.9134	7074	3820.56	3819.55	101147	Hex_HexNAc	365.138	365.132	0.00576	1.58373	0.315426	2
5	1	85	44.2288	7130	3455.42	3454.42	2248450	696	42.1769	6818	3164.33	3163.32	96340	NeuAc	291.092	291.095	0.003115	0.941409	2.0519	2
5	1	292	46.2392	7451	4111.66	4110.65	401193	5027	45.8947	7395	4476.79	4475.78	4374	Hex_HexNAc	365.13	365.132	0.001941	0.452109	0.344557	2
5	1	452	44.7065	7214	3455.43	3454.42	195850	3472	44.3673	7157	3601.49	3600.48	9566	dHex	146.058	146.058	0.000186	0.0527293	0.33917	2
5	1	452	44.7065	7214	3455.43	3454.42	195850	422	41.8351	6761	3164.33	3163.32	223687	NeuAc	291.097	291.095	0.001566	0.473273	2.87136	2
5	1	452	44.7065	7214	3455.43	3454.42	195850	681	43.9134	7074	3820.56	3819.55	101147	Hex_HexNAc	365.134	365.132	0.001592	0.437725	0.793074	2
5	1	452	44.7065	7214	3455.43	3454.42	195850	696	42.1769	6818	3164.33	3163.32	96340	NeuAc	291.096	291.095	0.001053	0.318235	2.52955	2
5	1	681	43.9134	7074	3820.56	3819.55	101147	1287	46.7149	7528	4111.66	4110.65	38394	NeuAc	291.096	291.095	0.000896	0.225972	2.80153	2
5	1	681	43.9134	7074	3820.56	3819.55	101147	5026	43.3762	6992	4185.7	4184.69	4378	Hex_HexNAc	365.135	365.132	0.002484	0.620671	0.537204	2
5	1	681	43.9134	7074	3820.56	3819.55	101147	292	46.2392	7451	4111.66	4110.65	401193	NeuAc	291.096	291.095	0.000225	0.0567451	2.32585	2
5	1	837	45.9885	7410	4257.71	4256.71	72442	292	46.2392	7451	4111.66	4110.65	401193	dHex	146.057	146.058	0.000567	0.135527	0.250739	2
5	1	837	45.9885	7410	4257.71	4256.71	72442	2355	43.6276	7030	3966.62	3965.61	16809	NeuAc	291.094	291.095	0.00128	0.311348	2.36091	2
5	1	1656	44.2288	7130	3820.56	3819.55	27272	1287	46.7149	7528	4111.66	4110.65	38394	NeuAc	291.101	291.095	0.005179	1.30615	2.48611	2
5	1	1656	44.2288	7130	3820.56	3819.55	27272	5026	43.3762	6992	4185.7	4184.69	4378	Hex_HexNAc	365.139	365.132	0.006767	1.69085	0.85263	2
5	1	1656	44.2288	7130	3820.56	3819.55	27272	292	46.2392	7451	4111.66	4110.65	401193	NeuAc	291.1	291.095	0.004508	1.13692	2.01043	2
5	1	1656	44.2288	7130	3820.56	3819.55	27272	4799	41.9019	6772	3529.46	3528.45	5101	NeuAc	291.094	291.095	0.0012	0.326619	2.32692	2
5	1	1656	44.2288	7130	3820.56	3819.55	27272	452	44.7065	7214	3455.43	3454.42	195850	Hex_HexNAc	365.13	365.132	0.002691	0.739899	0.477648	2
5	1	1656	44.2288	7130	3820.56	3819.55	27272	4192	41.6054	6717	3529.46	3528.45	6986	NeuAc	291.095	291.095	0.000651	0.177191	2.62339	2
5	1	2355	43.6276	7030	3966.62	3965.61	16809	3472	44.3673	7157	3601.49	3600.48	9566	Hex_HexNAc	365.135	365.132	0.002344	0.619607	0.739696	2
5	1	2355	43.6276	7030	3966.62	3965.61	16809	1176	43.978	7084	3601.49	3600.48	44146	Hex_HexNAc	365.134	365.132	0.001479	0.390955	0.350403	2
5	1	2355	43.6276	7030	3966.62	3965.61	16809	681	43.9134	7074	3820.56	3819.55	101147	dHex	146.059	146.058	0.000938	0.240971	0.285792	2
5	1	2677	39.7678	6385	2873.24	2872.23	14068	422	41.8351	6761	3164.33	3163.32	223687	NeuAc	291.095	291.095	0.000806	0.267084	2.06728	2
5	1	2677	39.7678	6385	2873.24	2872.23	14068	696	42.1769	6818	3164.33	3163.32	96340	NeuAc	291.095	291.095	0.000293	0.0970914	2.4091	2
5	1	2677	39.7678	6385	2873.24	2872.23	14068	3176	42.6241	6882	3164.33	3163.32	11044	NeuAc	291.095	291.095	0.000522	0.172975	2.85629	2
5	1	2750	45.3581	7318	3455.43	3454.42	13543	422	41.8351	6761	3164.33	3163.32	223687	NeuAc	291.098	291.095	0.002142	0.647351	3.52305	2
5	1	2750	45.3581	7318	3455.43	3454.42	13543	696	42.1769	6818	3164.33	3163.32	96340	NeuAc	291.097	291.095	0.001629	0.492313	3.18123	2
5	1	3029	44.195	7125	3164.33	3163.32	11794	2750	45.3581	7318	3455.43	3454.42	13543	NeuAc	291.1	291.095	0.004632	1.39987	1.16317	2
5	1	3029	44.195	7125	3164.33	3163.32	11794	3668	45.7638	7376	3455.43	3454.42	8770	NeuAc	291.101	291.095	0.005318	1.6072	1.56887	2
5	1	3176	42.6241	6882	3164.33	3163.32	11044	2750	45.3581	7318	3455.43	3454.42	13543	NeuAc	291.097	291.095	0.001858	0.561521	2.73405	2
5	1	3176	42.6241	6882	3164.33	3163.32	11044	4799	41.9019	6772	3529.46	3528.45	5101	Hex_HexNAc	365.132	365.132	0.000209	0.0624647	0.722209	2
5	1	3176	42.6241	6882	3164.33	3163.32	11044	452	44.7065	7214	3455.43	3454.42	195850	NeuAc	291.097	291.095	0.001282	0.387443	2.08236	2
5	1	3176	42.6241	6882	3164.33	3163.32	11044	3668	45.7638	7376	3455.43	3454.42	8770	NeuAc	291.098	291.095	0.002544	0.768842	3.13974	2
5	1	3176	42.6241	6882	3164.33	3163.32	11044	85	44.2288	7130	3455.42	3454.42	2248450	NeuAc	291.093	291.095	0.002886	0.872201	1.60472	2
5	1	3668	45.7638	7376	3455.43	3454.42	8770	422	41.8351	6761	3164.33	3163.32	223687	NeuAc	291.098	291.095	0.002828	0.854672	3.92874	2
5	1	3668	45.7638	7376	3455.43	3454.42	8770	696	42.1769	6818	3164.33	3163.32	96340	NeuAc	291.098	291.095	0.002315	0.699634	3.58693	2
5	1	4192	41.6054	6717	3529.46	3528.45	6986	422	41.8351	6761	3164.33	3163.32	223687	Hex_HexNAc	365.132	365.132	0.000474	0.141666	0.22967	2
5	1	4192	41.6054	6717	3529.46	3528.45	6986	681	43.9134	7074	3820.56	3819.55	101147	NeuAc	291.099	291.095	0.003632	0.988567	2.30796	2
5	1	4192	41.6054	6717	3529.46	3528.45	6986	696	42.1769	6818	3164.33	3163.32	96340	Hex_HexNAc	365.131	365.132	0.000987	0.294989	0.571485	2
5	1	4799	41.9019	6772	3529.46	3528.45	5101	681	43.9134	7074	3820.56	3819.55	101147	NeuAc	291.099	291.095	0.003083	0.839139	2.0115	2
5	1	4799	41.9019	6772	3529.46	3528.45	5101	696	42.1769	6818	3164.33	3163.32	96340	Hex_HexNAc	365.132	365.132	0.000438	0.130907	0.275023	2
5	1	5027	45.8947	7395	4476.79	4475.78	4374	1287	46.7149	7528	4111.66	4110.65	38394	Hex_HexNAc	365.13	365.132	0.002612	0.608402	0.820236	2
5	1	5027	45.8947	7395	4476.79	4475.78	4374	5026	43.3762	6992	4185.7	4184.69	4378	NeuAc	291.091	291.095	0.0042	0.969925	2.5185	2
5	1	5244	42.5299	6868	2799.2	2798.19	3321	422	41.8351	6761	3164.33	3163.32	223687	Hex_HexNAc	365.13	365.132	0.002415	0.810197	0.694788	2
5	1	5244	42.5299	6868	2799.2	2798.19	3321	696	42.1769	6818	3164.33	3163.32	96340	Hex_HexNAc	365.13	365.132	0.001902	0.638093	0.352973	2
5	1	5244	42.5299	6868	2799.2	2798.19	3321	4565	42.7903	6905	2637.15	2636.14	5821	Hex	162.053	162.053	0.000643	0.236644	0.26043	2
6	1	96	92.0585	15770	5049.18	5048.18	1982934	189	91.8394	15714	5195.24	5194.23	752397	dHex	146.059	146.058	0.000894	0.174568	0.219099	2	@@IMAGE cluster_0006.png 660 694
6	1	96	92.0585	15770	5049.18	5048.18	1982934	1214	90.0008	15358	4758.09	4757.08	41528	NeuAc	291.097	291.095	0.001881	0.383672	2.05773	2
6	1	96	92.0585	15770	5049.18	5048.18	1982934	1223	90.6922	15472	4758.08	4757.07	41137	NeuAc	291.101	291.095	0.005657	1.15387	1.36631	2
6	1	96	92.0585	15770	5049.18	5048.18	1982934	1366	91.8191	15710	5414.32	5413.31	35456	Hex_HexNAc	365.133	365.132	0.001183	0.226163	0.239403	2
6	1	107	88.8185	15049	4758.09	4757.08	1836142	155	89.2555	15170	4392.96	4391.95	972006	Hex_HexNAc	365.132	365.132	0.000304	0.0664551	0.436945	2
6	1	107	88.8185	15049	4758.09	4757.08	1836142	194	91.6183	15665	5049.18	5048.18	723503	NeuAc	291.097	291.095	0.001124	0.229265	2.79974	2
6	1	107	88.8185	15049	4758.09	4757.08	1836142	196	88.5771	14993	4904.15	4903.14	720690	dHex	146.059	146.058	0.001043	0.215937	0.24148	2
6	1	107	88.8185	15049	4758.09	4757.08	1836142	3535	87.0739	14692	4466.98	4465.97	9317	NeuAc	291.106	291.095	0.010801	2.34217	1.74463	2
6	1	107	88.8185	15049	4758.09	4757.08	1836142	214	85.3293	14388	4466.99	4465.99	638701	NeuAc	291.095	291.095	0.00025	0.0542119	3.4892	2
6	1	107	88.8185	15049	4758.09	4757.08	1836142	96	92.0585	15770	5049.18	5048.18	1982934	NeuAc	291.095	291.095	0.000551	0.112389	3.23999	2
6	1	189	91.8394	15714	5195.24	5194.23	752397	1926	91.2334	15580	5560.38	5559.37	22040	Hex_HexNAc	365.135	365.132	0.002637	0.49044	0.605977	2
6	1	194	91.6183	15665	5049.18	5048.18	723503	1214	90.0008	15358	4758.09	4757.08	41528	NeuAc	291.099	291.095	0.003556	0.725325	1.61748	2
6	1	196	88.5771	14993	4904.15	4903.14	720690	567	85.122	14343	4613.05	4612.05	139009	NeuAc	291.094	291.095	0.001667	0.350387	3.45504	2
6	1	196	88.5771	14993	4904.15	4903.14	720690	189	91.8394	15714	5195.24	5194.23	752397	NeuAc	291.095	291.095	0.0007	0.13865	3.26237	2
6	1	214	85.3293	14388	4466.99	4465.99	638701	423	85.9194	14502	4101.86	4100.86	223381	Hex_HexNAc	365.13	365.132	0.002135	0.498433	0.590047	2
6	1	214	85.3293	14388	4466.99	4465.99	638701	438	82.1007	13840	4175.9	4174.89	208523	NeuAc	291.095	291.095	0.000403	0.0932776	3.22861	2
6	1	214	85.3293	14388	4466.99	4465.99	638701	567	85.122	14343	4613.05	4612.05	139009	dHex	146.06	146.058	0.00246	0.541968	0.207315	2
6	1	362	88.2115	14898	4904.15	4903.14	302160	567	85.122	14343	4613.05	4612.05	139009	NeuAc	291.094	291.095	0.001467	0.308349	3.08944	2
6	1	362	88.2115	14898	4904.15	4903.14	302160	189	91.8394	15714	5195.24	5194.23	752397	NeuAc	291.095	291.095	0.0009	0.178264	3.62797	2
6	1	423	85.9194	14502	4101.86	4100.86	223381	2051	82.6569	13925	3810.76	3809.76	20261	NeuAc	291.098	291.095	0.002487	0.628776	3.26243	2
6	1	423	85.9194	14502	4101.86	4100.86	223381	155	89.2555	15170	4392.96	4391.95	972006	NeuAc	291.093	291.095	0.002081	0.490062	3.3361	2
6	1	438	82.1007	13840	4175.9	4174.89	208523	2051	82.6569	13925	3810.76	3809.76	20261	Hex_HexNAc	365.133	365.132	0.000755	0.189113	0.556225	2
6	1	438	82.1007	13840	4175.9	4174.89	208523	923	81.8544	13804	4321.96	4320.95	60983	dHex	146.061	146.058	0.00276	0.64973	0.246361	2
6	1	567	85.122	14343	4613.05	4612.05	139009	923	81.8544	13804	4321.96	4320.95	60983	NeuAc	291.095	291.095	0.000703	0.157394	3.26765	2
6	1	627	88.1536	14886	5123.22	5122.22	114932	1454	92.0681	15773	5414.32	5413.31	32494	NeuAc	291.091	291.095	0.00447	0.848558	3.91447	2
6	1	627	88.1536	14886	5123.22	5122.22	114932	1366	91.8191	15710	5414.32	5413.31	35456	NeuAc	291.092	291.095	0.00355	0.67391	3.66549	2
6	1	627	88.1536	14886	5123.22	5122.22	114932	3168	87.1572	14704	5488.35	5487.34	11078	Hex_HexNAc	365.127	365.132	0.004954	0.933875	0.996387	2
6	1	627	88.1536	14886	5123.22	5122.22	114932	107	88.8185	15049	4758.09	4757.08	1836142	Hex_HexNAc	365.136	365.132	0.004182	0.846619	0.664906	2
6	1	627	88.1536	14886	5123.22	5122.22	114932	1263	91.2677	15587	5414.32	5413.31	39591	NeuAc	291.093	291.095	0.002434	0.462056	3.11403	2
6	1	1223	90.6922	15472	4758.08	4757.07	41137	2852	91.1205	15558	4392.94	4391.93	12797	Hex_HexNAc	365.143	365.132	0.010687	2.33621	0.428297	2
6	1	1223	90.6922	15472	4758.08	4757.07	41137	3141	90.3796	15422	4904.15	4903.14	11195	dHex	146.066	146.058	0.008051	1.66684	0.31265	2
6	1	1263	91.2677	15587	5414.32	5413.31	39591	1926	91.2334	15580	5560.38	5559.37	22040	dHex	146.059	146.058	0.001232	0.224558	0.034212	2
6	1	1263	91.2677	15587	5414.32	5413.31	39591	931	87.7359	14801	5123.22	5122.22	60380	NeuAc	291.094	291.095	0.001737	0.329742	3.53179	2
6	1	1263	91.2677	15587	5414.32	5413.31	39591	194	91.6183	15665	5049.18	5048.18	723503	Hex_HexNAc	365.133	365.132	0.000624	0.119295	0.350618	2
6	1	1263	91.2677	15587	5414.32	5413.31	39591	96	92.0585	15770	5049.18	5048.18	1982934	Hex_HexNAc	365.134	365.132	0.002299	0.439517	0.790864	2
6	1	1277	91.6585	15673	5414.32	5413.31	38977	1926	91.2334	15580	5560.38	5559.37	22040	dHex	146.058	146.058	0.000256	0.0466613	0.425089	2
6	1	1277	91.6585	15673	5414.32	5413.31	38977	931	87.7359	14801	5123.22	5122.22	60380	NeuAc	291.095	291.095	0.000761	0.144464	3.92267	2
6	1	1277	91.6585	15673	5414.32	5413.31	38977	96	92.0585	15770	5049.18	5048.18	1982934	Hex_HexNAc	365.135	365.132	0.003275	0.626106	0.399987	2
6	1	1277	91.6585	15673	5414.32	5413.31	38977	627	88.1536	14886	5123.22	5122.22	114932	NeuAc	291.094	291.095	0.001458	0.276778	3.5049	2
6	1	1401	88.0306	14861	5269.28	5268.27	34417	1926	91.2334	15580	5560.38	5559.37	22040	NeuAc	291.095	291.095	3e-06	0.000554137	3.20286	2
6	1	1401	88.0306	14861	5269.28	5268.27	34417	196	88.5771	14993	4904.15	4903.14	720690	Hex_HexNAc	365.134	365.132	0.00194	0.381461	0.546467	2
6	1	1401	88.0306	14861	5269.28	5268.27	34417	362	88.2115	14898	4904.15	4903.14	302160	Hex_HexNAc	365.134	365.132	0.00174	0.342135	0.180867	2
6	1	1401	88.0306	14861	5269.28	5268.27	34417	627	88.1536	14886	5123.22	5122.22	114932	dHex	146.057	146.058	0.001199	0.230788	0.123041	2
6	1	2302	90.7616	15484	5560.37	5559.36	17302	1401	88.0306	14861	5269.28	5268.27	34417	NeuAc	291.087	291.095	0.008054	1.48767	2.73101	2
6	1	2881	90.4767	15436	4392.96	4391.95	12597	1214	90.0008	15358	4758.09	4757.08	41528	Hex_HexNAc	365.126	365.132	0.005754	1.25784	0.475909	2
6	1	3141	90.3796	15422	4904.15	4903.14	11195	1038	94.0419	16194	5195.24	5194.23	52897	NeuAc	291.092	291.095	0.003514	0.696023	3.66239	2
6	1	3141	90.3796	15422	4904.15	4903.14	11195	189	91.8394	15714	5195.24	5194.23	752397	NeuAc	291.094	291.095	0.0015	0.297107	1.45986	2
6	1	3168	87.1572	14704	5488.35	5487.34	11078	931	87.7359	14801	5123.22	5122.22	60380	Hex_HexNAc	365.128	365.132	0.004257	0.802484	0.578623	2
6	1	3535	87.0739	14692	4466.98	4465.97	9317	1214	90.0008	15358	4758.09	4757.08	41528	NeuAc	291.104	291.095	0.008369	1.8148	2.92689	2
6	1	3535	87.0739	14692	4466.98	4465.97	9317	1223	90.6922	15472	4758.08	4757.07	41137	NeuAc	291.1	291.095	0.004593	0.995983	3.61831	2
7	1	98	92.4658	15882	5501.34	5500.33	1977094	185	92.2301	15817	5647.4	5646.39	773193	dHex	146.06	146.058	0.002499	0.448383	0.235703	2	@@IMAGE cluster_0007.png 668 694
7	1	98	92.4658	15882	5501.34	5500.33	1977094	1470	91.4766	15635	5866.48	5865.47	32135	Hex_HexNAc	365.142	365.132	0.009896	1.74136	0.989199	2
7	1	98	92.4658	15882	5501.34	5500.33	1977094	205	89.2719	15175	5210.25	5209.24	689614	NeuAc	291.092	291.095	0.003131	0.584711	3.1939	2
7	1	185	92.2301	15817	5647.4	5646.39	773193	2440	91.3673	15609	6012.54	6011.54	15920	Hex_HexNAc	365.143	365.132	0.010814	1.85522	0.862812	2
7	1	185	92.2301	15817	5647.4	5646.39	773193	409	89.2719	15175	5356.31	5355.3	238179	NeuAc	291.093	291.095	0.002084	0.378851	2.95819	2
7	1	185	92.2301	15817	5647.4	5646.39	773193	2226	91.9474	15742	6012.53	6011.52	18214	Hex_HexNAc	365.128	365.132	0.004262	0.731177	0.28269	2
7	1	199	92.1323	15790	5501.34	5500.34	711230	1470	91.4766	15635	5866.48	5865.47	32135	Hex_HexNAc	365.139	365.132	0.006803	1.1971	0.655634	2
7	1	205	89.2719	15175	5210.25	5209.24	689614	385	89.6597	15286	4845.12	4844.11	259977	Hex_HexNAc	365.131	365.132	0.000989	0.19675	0.387816	2
7	1	205	89.2719	15175	5210.25	5209.24	689614	199	92.1323	15790	5501.34	5500.34	711230	NeuAc	291.095	291.095	3.8e-05	0.00709645	2.86033	2
7	1	409	89.2719	15175	5356.31	5355.3	238179	1681	93.0332	16015	5647.4	5646.39	26530	NeuAc	291.094	291.095	0.001674	0.304317	3.76125	2
7	1	619	86.3485	14576	4919.16	4918.15	118078	389	83.5217	14058	4628.06	4627.05	257498	NeuAc	291.097	291.095	0.001262	0.264426	2.82681	2
7	1	619	86.3485	14576	4919.16	4918.15	118078	1332	86.7538	14645	4554.02	4553.01	36530	Hex_HexNAc	365.133	365.132	0.000755	0.159431	0.405374	2
7	1	619	86.3485	14576	4919.16	4918.15	118078	205	89.2719	15175	5210.25	5209.24	689614	NeuAc	291.093	291.095	0.002713	0.535775	2.92346	2
7	1	619	86.3485	14576	4919.16	4918.15	118078	1752	86.208	14548	5065.22	5064.21	25032	dHex	146.063	146.058	0.005188	1.03943	0.140489	2
7	1	825	83.3204	14023	4774.12	4773.11	74117	389	83.5217	14058	4628.06	4627.05	257498	dHex	146.06	146.058	0.001801	0.383185	0.201304	2
7	1	1332	86.7538	14645	4554.02	4553.01	36530	385	89.6597	15286	4845.12	4844.11	259977	NeuAc	291.094	291.095	0.000969	0.206233	2.9059	2
7	1	1470	91.4766	15635	5866.48	5865.47	32135	2440	91.3673	15609	6012.54	6011.54	15920	dHex	146.061	146.058	0.003417	0.575397	0.109316	2
7	1	1524	92.1771	15803	5866.49	5865.48	30680	2226	91.9474	15742	6012.53	6011.52	18214	dHex	146.043	146.058	0.014716	2.47807	0.22971	2
7	1	1524	92.1771	15803	5866.49	5865.48	30680	2500	91.6819	15679	6012.54	6011.53	15385	dHex	146.05	146.058	0.007475	1.25873	0.495204	2
7	1	1524	92.1771	15803	5866.49	5865.48	30680	98	92.4658	15882	5501.34	5500.33	1977094	Hex_HexNAc	365.145	365.132	0.012953	2.27929	0.288683	2
7	1	1526	91.7893	15704	5866.49	5865.48	30629	2440	91.3673	15609	6012.54	6011.54	15920	dHex	146.057	146.058	0.000688	0.115854	0.421959	2
7	1	1526	91.7893	15704	5866.49	5865.48	30629	2500	91.6819	15679	6012.54	6011.53	15385	dHex	146.049	146.058	0.008523	1.43521	0.107331	2
7	1	1526	91.7893	15704	5866.49	5865.48	30629	199	92.1323	15790	5501.34	5500.34	711230	Hex_HexNAc	365.143	365.132	0.010908	1.91944	0.342991	2
7	1	1526	91.7893	15704	5866.49	5865.48	30629	3146	91.0999	15554	6231.6	6230.59	11174	Hex_HexNAc	365.116	365.132	0.016113	2.66417	0.689366	2
7	1	1526	91.7893	15704	5866.49	5865.48	30629	98	92.4658	15882	5501.34	5500.33	1977094	Hex_HexNAc	365.146	365.132	0.014001	2.4637	0.676556	2
7	1	1752	86.208	14548	5065.22	5064.21	25032	409	89.2719	15175	5356.31	5355.3	238179	NeuAc	291.089	291.095	0.006449	1.23787	3.06395	2
7	1	1752	86.208	14548	5065.22	5064.21	25032	825	83.3204	14023	4774.12	4773.11	74117	NeuAc	291.1	291.095	0.004649	0.945176	2.88762	2
7	1	2110	83.8304	14108	4262.93	4261.92	19458	389	83.5217	14058	4628.06	4627.05	257498	Hex_HexNAc	365.131	365.132	0.001208	0.271798	0.308706	2
7	1	2110	83.8304	14108	4262.93	4261.92	19458	1332	86.7538	14645	4554.02	4553.01	36530	NeuAc	291.095	291.095	0.000701	0.159048	2.92347	2
7	1	2210	88.8185	15049	5721.43	5720.43	18428	2440	91.3673	15609	6012.54	6011.54	15920	NeuAc	291.109	291.095	0.013679	2.33192	2.54878	2
7	1	2210	88.8185	15049	5721.43	5720.43	18428	409	89.2719	15175	5356.31	5355.3	238179	Hex_HexNAc	365.127	365.132	0.004949	0.893666	0.453397	2
7	1	2226	91.9474	15742	6012.53	6011.52	18214	2210	88.8185	15049	5721.43	5720.43	18428	NeuAc	291.094	291.095	0.001397	0.238153	3.1289	2
7	1	2500	91.6819	15679	6012.54	6011.53	15385	2210	88.8185	15049	5721.43	5720.43	18428	NeuAc	291.101	291.095	0.005844	0.996253	2.86341	2
7	1	2500	91.6819	15679	6012.54	6011.53	15385	185	92.2301	15817	5647.4	5646.39	773193	Hex_HexNAc	365.135	365.132	0.002979	0.511069	0.548184	2
7	1	3146	91.0999	15554	6231.6	6230.59	11174	1470	91.4766	15635	5866.48	5865.47	32135	Hex_HexNAc	365.12	365.132	0.012008	1.98544	0.376723	2
7	1	3302	83.1798	13999	4993.19	4992.18	10421	389	83.5217	14058	4628.06	4627.05	257498	Hex_HexNAc	365.127	365.132	0.005384	1.11942	0.341859	2
8	1	114	39.8741	6410	4508.81	4507.8	1666236	1030	39.7047	6373	4873.95	4872.94	53461	Hex_HexNAc	365.135	365.132	0.003106	0.662208	0.169461	2	@@IMAGE cluster_0008.png 660 694
8	1	114	39.8741	6410	4508.81	4507.8	1666236	675	38.3479	6141	4217.72	4216.71	102797	NeuAc	291.094	291.095	0.001203	0.275775	1.52627	2
8	1	114	39.8741	6410	4508.81	4507.8	1666236	363	39.6695	6366	4654.87	4653.86	302017	dHex	146.06	146.058	0.002323	0.507113	0.204649	2
8	1	191	40.1154	6467	5165.04	5164.03	727851	773	38.7746	6206	4873.95	4872.94	82242	NeuAc	291.091	291.095	0.003977	0.79247	1.34081	2
8	1	191	40.1154	6467	5165.04	5164.03	727851	648	39.9944	6440	5311.1	5310.09	109812	dHex	146.061	146.058	0.002646	0.505245	0.120957	2
8	1	191	40.1154	6467	5165.04	5164.03	727851	1847	41.5769	6713	5456.14	5455.13	23244	NeuAc	291.102	291.095	0.006433	1.21158	1.46156	2
8	1	363	39.6695	6366	4654.87	4653.86	302017	2706	38.6821	6192	5020	5019	13899	Hex_HexNAc	365.133	365.132	0.000795	0.164377	0.987435	2
8	1	363	39.6695	6366	4654.87	4653.86	302017	1691	39.536	6344	5020	5019	26340	Hex_HexNAc	365.134	365.132	0.001607	0.33227	0.133452	2
8	1	363	39.6695	6366	4654.87	4653.86	302017	980	38.3618	6143	4363.78	4362.77	56700	NeuAc	291.095	291.095	2.8e-05	0.00621075	1.3077	2
8	1	373	41.1433	6641	5165.04	5164.03	283253	773	38.7746	6206	4873.95	4872.94	82242	NeuAc	291.093	291.095	0.002303	0.458903	2.36872	2
8	1	373	41.1433	6641	5165.04	5164.03	283253	1030	39.7047	6373	4873.95	4872.94	53461	NeuAc	291.095	291.095	6.8e-05	0.0135499	1.4386	2
8	1	373	41.1433	6641	5165.04	5164.03	283253	708	41.0166	6618	5311.1	5310.09	93153	dHex	146.06	146.058	0.002158	0.412063	0.126714	2
8	1	373	41.1433	6641	5165.04	5164.03	283253	623	38.1985	6106	4873.95	4872.94	115499	NeuAc	291.094	291.095	0.001048	0.208828	2.94478	2
8	1	576	40.0571	6454	4654.87	4653.86	134614	1691	39.536	6344	5020	5019	26340	Hex_HexNAc	365.133	365.132	0.001034	0.213794	0.521049	2
8	1	623	38.1985	6106	4873.95	4872.94	115499	3869	42.0236	6794	5165.03	5164.03	8059	NeuAc	291.086	291.095	0.009825	1.95776	3.82511	2
8	1	623	38.1985	6106	4873.95	4872.94	115499	3383	36.8415	5874	4582.84	4581.84	9988	NeuAc	291.103	291.095	0.00769	1.62669	1.35699	2
8	1	623	38.1985	6106	4873.95	4872.94	115499	3771	39.0161	6246	4508.81	4507.8	8357	Hex_HexNAc	365.135	365.132	0.002814	0.599952	0.817636	2
8	1	623	38.1985	6106	4873.95	4872.94	115499	191	40.1154	6467	5165.04	5164.03	727851	NeuAc	291.093	291.095	0.002722	0.542395	1.91687	2
8	1	708	41.0166	6618	5311.1	5310.09	93153	2706	38.6821	6192	5020	5019	13899	NeuAc	291.098	291.095	0.002214	0.428692	2.33451	2
8	1	708	41.0166	6618	5311.1	5310.09	93153	1691	39.536	6344	5020	5019	26340	NeuAc	291.097	291.095	0.001402	0.271466	1.48053	2
8	1	980	38.3618	6143	4363.78	4362.77	56700	4234	38.097	6085	4728.91	4727.9	6849	Hex_HexNAc	365.136	365.132	0.003711	0.816441	0.264777	2
8	1	980	38.3618	6143	4363.78	4362.77	56700	4023	40.5914	6544	4654.86	4653.85	7514	NeuAc	291.083	291.095	0.011978	2.65687	2.22965	2
8	1	980	38.3618	6143	4363.78	4362.77	56700	576	40.0571	6454	4654.87	4653.86	134614	NeuAc	291.096	291.095	0.000601	0.133309	1.6953	2
8	1	980	38.3618	6143	4363.78	4362.77	56700	3018	36.9122	5885	4072.68	4071.67	11864	NeuAc	291.095	291.095	0.000429	0.101726	1.44957	2
8	1	1626	41.1217	6636	5967.33	5966.32	27863	1051	41.199	6649	5821.27	5820.26	51771	dHex	146.059	146.058	0.000887	0.15051	0.077256	2
8	1	1626	41.1217	6636	5967.33	5966.32	27863	3113	39.2173	6283	5676.24	5675.23	11361	NeuAc	291.092	291.095	0.00306	0.525703	1.90438	2
8	1	1626	41.1217	6636	5967.33	5966.32	27863	4798	41.9163	6775	5602.19	5601.18	5111	Hex_HexNAc	365.14	365.132	0.00796	1.37627	0.794599	2
8	1	1691	39.536	6344	5020	5019	26340	1030	39.7047	6373	4873.95	4872.94	53461	dHex	146.059	146.058	0.000824	0.1666	0.16864	2
8	1	1691	39.536	6344	5020	5019	26340	4234	38.097	6085	4728.91	4727.9	6849	NeuAc	291.093	291.095	0.002076	0.425982	1.43903	2
8	1	1790	39.8879	6414	5530.18	5529.17	24246	1051	41.199	6649	5821.27	5820.26	51771	NeuAc	291.094	291.095	0.001561	0.27508	1.31108	2
8	1	1790	39.8879	6414	5530.18	5529.17	24246	191	40.1154	6467	5165.04	5164.03	727851	Hex_HexNAc	365.136	365.132	0.003378	0.631803	0.227499	2
8	1	1847	41.5769	6713	5456.14	5455.13	23244	1051	41.199	6649	5821.27	5820.26	51771	Hex_HexNAc	365.128	365.132	0.004616	0.818774	0.377978	2
8	1	2301	38.0692	6080	5020	5018.99	17329	648	39.9944	6440	5311.1	5310.09	109812	NeuAc	291.099	291.095	0.003852	0.745855	1.92526	2
8	1	2301	38.0692	6080	5020	5018.99	17329	708	41.0166	6618	5311.1	5310.09	93153	NeuAc	291.1	291.095	0.005038	0.975498	2.94741	2
8	1	2301	38.0692	6080	5020	5018.99	17329	623	38.1985	6106	4873.95	4872.94	115499	dHex	146.054	146.058	0.003928	0.794182	0.129347	2
8	1	2706	38.6821	6192	5020	5019	13899	773	38.7746	6206	4873.95	4872.94	82242	dHex	146.056	146.058	0.002359	0.476954	0.092504	2
8	1	2706	38.6821	6192	5020	5019	13899	648	39.9944	6440	5311.1	5310.09	109812	NeuAc	291.096	291.095	0.001028	0.199049	1.31236	2
8	1	3113	39.2173	6283	5676.24	5675.23	11361	648	39.9944	6440	5311.1	5310.09	109812	Hex_HexNAc	365.135	365.132	0.003118	0.567667	0.777102	2
8	1	3313	40.8202	6583	5457.15	5456.15	10342	708	41.0166	6618	5311.1	5310.09	93153	dHex	146.051	146.058	0.006432	1.19485	0.196335	2
8	1	3383	36.8415	5874	4582.84	4581.84	9988	773	38.7746	6206	4873.95	4872.94	82242	NeuAc	291.104	291.095	0.008945	1.89217	1.93305	2
8	1	3383	36.8415	5874	4582.84	4581.84	9988	1030	39.7047	6373	4873.95	4872.94	53461	NeuAc	291.102	291.095	0.006574	1.39062	2.86317	2
8	1	3771	39.0161	6246	4508.81	4507.8	8357	773	38.7746	6206	4873.95	4872.94	82242	Hex_HexNAc	365.136	365.132	0.004069	0.867522	0.241576	2
8	1	3869	42.0236	6794	5165.03	5164.03	8059	773	38.7746	6206	4873.95	4872.94	82242	NeuAc	291.084	291.095	0.01108	2.20784	3.24905	2
8	1	3869	42.0236	6794	5165.03	5164.03	8059	1030	39.7047	6373	4873.95	4872.94	53461	NeuAc	291.087	291.095	0.008709	1.73539	2.31894	2
8	1	4798	41.9163	6775	5602.19	5601.18	5111	648	39.9944	6440	5311.1	5310.09	109812	NeuAc	291.088	291.095	0.007902	1.44841	1.92188	2
8	1	4833	40.28	6500	4857.94	4856.94	4992	4023	40.5914	6544	4654.86	4653.85	7514	HexNAc	203.084	203.079	0.004514	0.949238	0.31145	2
8	1	4932	39.7047	6373	4800.93	4799.92	4674	576	40.0571	6454	4654.87	4653.86	134614	dHex	146.061	146.058	0.002977	0.6298	0.352409	2
9	1	134	73.5937	12330	4248.51	4247.51	1365182	1057	70.8039	11726	3957.42	3956.41	51351	NeuAc	291.092	291.095	0.00297	0.724044	2.78976	2	@@IMAGE cluster_0009.png 660 694
9	1	233	76.0667	12838	4904.74	4903.74	560108	4456	75.7199	12751	5269.87	5268.87	6113	Hex_HexNAc	365.13	365.132	0.001729	0.339933	0.346734	2
9	1	346	75.9341	12799	5050.8	5049.79	317171	233	76.0667	12838	4904.74	4903.74	560108	dHex	146.058	146.058	9.2e-05	0.0184859	0.13257	2
9	1	346	75.9341	12799	5050.8	5049.79	317171	1169	73.0232	12181	4759.71	4758.7	44548	NeuAc	291.091	291.095	0.003934	0.802162	2.91084	2
9	1	532	73.1507	12215	4613.65	4612.64	153862	134	73.5937	12330	4248.51	4247.51	1365182	Hex_HexNAc	365.137	365.132	0.0048	1.0835	0.442922	2
9	1	532	73.1507	12215	4613.65	4612.64	153862	233	76.0667	12838	4904.74	4903.74	560108	NeuAc	291.093	291.095	0.002277	0.478543	2.91591	2
9	1	532	73.1507	12215	4613.65	4612.64	153862	1169	73.0232	12181	4759.71	4758.7	44548	dHex	146.06	146.058	0.001749	0.373266	0.127509	2
9	1	788	73.6763	12349	4394.58	4393.57	80374	1169	73.0232	12181	4759.71	4758.7	44548	Hex_HexNAc	365.133	365.132	0.001062	0.232074	0.653106	2
9	1	1822	73.2461	12239	4759.71	4758.7	23586	788	73.6763	12349	4394.58	4393.57	80374	Hex_HexNAc	365.134	365.132	0.001454	0.317735	0.430251	2
9	1	1822	73.2461	12239	4759.71	4758.7	23586	346	75.9341	12799	5050.8	5049.79	317171	NeuAc	291.091	291.095	0.004326	0.882092	2.68799	2
9	1	2444	74.6257	12538	4248.51	4247.51	15892	1057	70.8039	11726	3957.42	3956.41	51351	NeuAc	291.092	291.095	0.00341	0.83131	3.82176	2
9	1	2781	68.0414	11167	3666.33	3665.32	13347	1057	70.8039	11726	3957.42	3956.41	51351	NeuAc	291.092	291.095	0.003091	0.811101	2.76247	2
9	1	4714	79.1394	13360	5560.98	5559.97	5328	4456	75.7199	12751	5269.87	5268.87	6113	NeuAc	291.101	291.095	0.005962	1.10113	3.41947	2
9	1	4844	75.431	12697	5269.87	5268.87	4979	233	76.0667	12838	4904.74	4903.74	560108	Hex_HexNAc	365.13	365.132	0.002274	0.447083	0.635638	2
9	1	4844	75.431	12697	5269.87	5268.87	4979	4714	79.1394	13360	5560.98	5559.97	5328	NeuAc	291.102	291.095	0.006507	1.20179	3.70837	2
10	1	249	32.4199	5132	4346.53	4345.53	503338	283	30.8559	4740	4055.44	4054.43	417858	NeuAc	291.096	291.095	0.000466	0.110953	1.56403	2	@@IMAGE cluster_0010.png 660 694
10	1	249	32.4199	5132	4346.53	4345.53	503338	1202	31.9852	5028	4711.66	4710.66	42340	Hex_HexNAc	365.131	365.132	0.001127	0.248891	0.434774	2
10	1	249	32.4199	5132	4346.53	4345.53	503338	563	32.3021	5103	4492.59	4491.58	142131	dHex	146.058	146.058	0.000106	0.0239897	0.117825	2
10	1	249	32.4199	5132	4346.53	4345.53	503338	308	31.1334	4814	4055.44	4054.43	378981	NeuAc	291.097	291.095	0.001199	0.285478	1.28652	2
10	1	283	30.8559	4740	4055.44	4054.43	417858	137	31.205	4834	3690.3	3689.3	1270922	Hex_HexNAc	365.134	365.132	0.001674	0.43235	0.349134	2
10	1	283	30.8559	4740	4055.44	4054.43	417858	1423	30.4405	4630	4420.57	4419.56	33422	Hex_HexNAc	365.132	365.132	5e-06	0.00118008	0.415393	2
10	1	283	30.8559	4740	4055.44	4054.43	417858	1940	30.7823	4720	4420.57	4419.57	21779	Hex_HexNAc	365.135	365.132	0.002853	0.673354	0.073594	2
10	1	308	31.1334	4814	4055.44	4054.43	378981	137	31.205	4834	3690.3	3689.3	1270922	Hex_HexNAc	365.133	365.132	0.000941	0.243035	0.071629	2
10	1	308	31.1334	4814	4055.44	4054.43	378981	3209	34.934	5553	4346.53	4345.53	10825	NeuAc	291.097	291.095	0.001629	0.387859	3.80058	2
10	1	308	31.1334	4814	4055.44	4054.43	378981	1423	30.4405	4630	4420.57	4419.56	33422	Hex_HexNAc	365.133	365.132	0.000738	0.17418	0.692898	2
10	1	308	31.1334	4814	4055.44	4054.43	378981	1940	30.7823	4720	4420.57	4419.57	21779	Hex_HexNAc	365.136	365.132	0.003586	0.846354	0.351099	2
10	1	308	31.1334	4814	4055.44	4054.43	378981	2459	34.379	5466	4346.54	4345.53	15766	NeuAc	291.101	291.095	0.005698	1.35667	3.24557	2
10	1	308	31.1334	4814	4055.44	4054.43	378981	1435	30.0234	4538	3764.34	3763.34	33090	NeuAc	291.093	291.095	0.002033	0.520097	1.11002	2
10	1	315	30.9055	4754	3836.36	3835.36	366220	137	31.205	4834	3690.3	3689.3	1270922	dHex	146.06	146.058	0.002231	0.592984	0.299531	2
10	1	419	29.784	4485	3399.21	3398.2	230610	2820	33.0554	5259	3690.31	3689.3	13087	NeuAc	291.095	291.095	0.000406	0.114568	3.27134	2
10	1	419	29.784	4485	3399.21	3398.2	230610	137	31.205	4834	3690.3	3689.3	1270922	NeuAc	291.093	291.095	0.002522	0.711676	1.42099	2
10	1	419	29.784	4485	3399.21	3398.2	230610	1427	32.2544	5094	3690.31	3689.3	33350	NeuAc	291.097	291.095	0.001344	0.379259	2.4704	2
10	1	615	30.5909	4670	4201.5	4200.49	119939	4481	34.0351	5412	4492.59	4491.58	6035	NeuAc	291.096	291.095	0.000612	0.140818	3.44426	2
10	1	615	30.5909	4670	4201.5	4200.49	119939	1166	30.3623	4612	4347.55	4346.55	44720	dHex	146.058	146.058	0.000292	0.0683278	0.228561	2
10	1	615	30.5909	4670	4201.5	4200.49	119939	283	30.8559	4740	4055.44	4054.43	417858	dHex	146.058	146.058	0.000333	0.0806792	0.26504	2
10	1	615	30.5909	4670	4201.5	4200.49	119939	2353	33.2545	5290	4492.59	4491.59	16835	NeuAc	291.099	291.095	0.003704	0.852271	2.66368	2
10	1	615	30.5909	4670	4201.5	4200.49	119939	563	32.3021	5103	4492.59	4491.58	142131	NeuAc	291.096	291.095	0.000693	0.159456	1.71124	2
10	1	615	30.5909	4670	4201.5	4200.49	119939	1845	28.8742	4258	3910.4	3909.39	23279	NeuAc	291.094	291.095	0.001057	0.26067	1.71668	2
10	1	615	30.5909	4670	4201.5	4200.49	119939	3385	30.2076	4577	4566.63	4565.62	9984	Hex_HexNAc	365.135	365.132	0.002976	0.678978	0.38324	2
10	1	615	30.5909	4670	4201.5	4200.49	119939	315	30.9055	4754	3836.36	3835.36	366220	Hex_HexNAc	365.131	365.132	0.00089	0.221508	0.314643	2
10	1	615	30.5909	4670	4201.5	4200.49	119939	3402	30.5565	4660	4566.62	4565.61	9905	Hex_HexNAc	365.127	365.132	0.005561	1.26875	0.034374	2
10	1	731	30.3278	4604	3399.21	3398.2	87183	2820	33.0554	5259	3690.31	3689.3	13087	NeuAc	291.095	291.095	3.9e-05	0.0110053	2.72763	2
10	1	731	30.3278	4604	3399.21	3398.2	87183	1427	32.2544	5094	3690.31	3689.3	33350	NeuAc	291.097	291.095	0.001711	0.482822	1.92668	2
10	1	731	30.3278	4604	3399.21	3398.2	87183	1435	30.0234	4538	3764.34	3763.34	33090	Hex_HexNAc	365.133	365.132	0.000819	0.228722	0.304383	2
10	1	731	30.3278	4604	3399.21	3398.2	87183	1455	32.4543	5142	3690.31	3689.3	32482	NeuAc	291.095	291.095	7.1e-05	0.0200353	2.12655	2
10	1	732	29.1248	4323	3764.34	3763.33	87147	283	30.8559	4740	4055.44	4054.43	417858	NeuAc	291.095	291.095	0.000242	0.0619103	1.73111	2
10	1	732	29.1248	4323	3764.34	3763.33	87147	1442	32.1905	5079	4055.44	4054.43	32918	NeuAc	291.099	291.095	0.003542	0.906141	3.06569	2
10	1	732	29.1248	4323	3764.34	3763.33	87147	419	29.784	4485	3399.21	3398.2	230610	Hex_HexNAc	365.132	365.132	0.000606	0.169237	0.659255	2
10	1	732	29.1248	4323	3764.34	3763.33	87147	308	31.1334	4814	4055.44	4054.43	378981	NeuAc	291.094	291.095	0.000975	0.249432	2.00861	2
10	1	732	29.1248	4323	3764.34	3763.33	87147	1973	32.3628	5117	4055.44	4054.43	21281	NeuAc	291.096	291.095	0.000612	0.156566	3.23797	2
10	1	732	29.1248	4323	3764.34	3763.33	87147	1845	28.8742	4258	3910.4	3909.39	23279	dHex	146.058	146.058	0.000482	0.12564	0.250609	2
10	1	732	29.1248	4323	3764.34	3763.33	87147	2391	29.198	4345	3399.21	3398.2	16466	Hex_HexNAc	365.134	365.132	0.001569	0.438174	0.073207	2
10	1	842	29.5151	4423	3545.27	3544.26	71605	419	29.784	4485	3399.21	3398.2	230610	dHex	146.056	146.058	0.001554	0.44768	0.268966	2
10	1	842	29.5151	4423	3545.27	3544.26	71605	3496	29.7119	4469	3180.14	3179.13	9461	Hex_HexNAc	365.129	365.132	0.003357	0.998603	0.196817	2
10	1	842	29.5151	4423	3545.27	3544.26	71605	1845	28.8742	4258	3910.4	3909.39	23279	Hex_HexNAc	365.134	365.132	0.00143	0.383704	0.640898	2
10	1	842	29.5151	4423	3545.27	3544.26	71605	315	30.9055	4754	3836.36	3835.36	366220	NeuAc	291.097	291.095	0.001263	0.342294	1.39042	2
10	1	872	29.6442	4452	3764.34	3763.34	67006	4105	33.5876	5341	4055.44	4054.43	7236	NeuAc	291.097	291.095	0.001646	0.421092	3.94338	2
10	1	872	29.6442	4452	3764.34	3763.34	67006	283	30.8559	4740	4055.44	4054.43	417858	NeuAc	291.094	291.095	0.001463	0.374276	1.21171	2
10	1	872	29.6442	4452	3764.34	3763.34	67006	1442	32.1905	5079	4055.44	4054.43	32918	NeuAc	291.098	291.095	0.002321	0.593775	2.54629	2
10	1	872	29.6442	4452	3764.34	3763.34	67006	419	29.784	4485	3399.21	3398.2	230610	Hex_HexNAc	365.133	365.132	0.000615	0.171751	0.139857	2
10	1	872	29.6442	4452	3764.34	3763.34	67006	308	31.1334	4814	4055.44	4054.43	378981	NeuAc	291.093	291.095	0.002196	0.561797	1.48922	2
10	1	872	29.6442	4452	3764.34	3763.34	67006	1973	32.3628	5117	4055.44	4054.43	21281	NeuAc	291.095	291.095	0.000609	0.155799	2.71857	2
10	1	872	29.6442	4452	3764.34	3763.34	67006	3770	33.2975	5296	4055.44	4054.43	8366	NeuAc	291.094	291.095	0.001789	0.457676	3.65331	2
10	1	872	29.6442	4452	3764.34	3763.34	67006	3418	33.1365	5267	4055.44	4054.43	9820	NeuAc	291.096	291.095	0.00043	0.110006	3.49235	2
10	1	872	29.6442	4452	3764.34	3763.34	67006	731	30.3278	4604	3399.21	3398.2	87183	Hex_HexNAc	365.133	365.132	0.000982	0.274243	0.683576	2
10	1	1074	32.0866	5054	4638.64	4637.63	50257	1166	30.3623	4612	4347.55	4346.55	44720	NeuAc	291.088	291.095	0.007653	1.70366	1.72435	2
10	1	1074	32.0866	5054	4638.64	4637.63	50257	563	32.3021	5103	4492.59	4491.58	142131	dHex	146.049	146.058	0.008638	1.89239	0.215458	2
10	1	1202	31.9852	5028	4711.66	4710.66	42340	1423	30.4405	4630	4420.57	4419.56	33422	NeuAc	291.095	291.095	0.000666	0.145889	1.54465	2
10	1	1202	31.9852	5028	4711.66	4710.66	42340	1940	30.7823	4720	4420.57	4419.57	21779	NeuAc	291.092	291.095	0.003514	0.769751	1.20285	2
10	1	1202	31.9852	5028	4711.66	4710.66	42340	2041	31.5788	4931	5076.8	5075.79	20447	Hex_HexNAc	365.134	365.132	0.001592	0.325348	0.406344	2
10	1	1216	31.3133	4865	4201.5	4200.49	41408	4481	34.0351	5412	4492.59	4491.58	6035	NeuAc	291.095	291.095	0.000527	0.12126	2.72186	2
10	1	1216	31.3133	4865	4201.5	4200.49	41408	2183	31.1334	4814	4347.55	4346.54	18702	dHex	146.051	146.058	0.007287	1.70515	0.179848	2
10	1	1216	31.3133	4865	4201.5	4200.49	41408	2353	33.2545	5290	4492.59	4491.59	16835	NeuAc	291.098	291.095	0.002565	0.590193	1.94129	2
10	1	1216	31.3133	4865	4201.5	4200.49	41408	1845	28.8742	4258	3910.4	3909.39	23279	NeuAc	291.095	291.095	8.2e-05	0.0202222	2.43907	2
10	1	1383	30.0304	4540	3545.27	3544.26	34938	731	30.3278	4604	3399.21	3398.2	87183	dHex	146.058	146.058	0.00036	0.10371	0.297355	2
10	1	1423	30.4405	4630	4420.57	4419.56	33422	2307	30.2076	4577	4785.7	4784.7	17277	Hex_HexNAc	365.134	365.132	0.001407	0.305728	0.232887	2
10	1	1427	32.2544	5094	3690.31	3689.3	33350	2315	30.7484	4712	3399.21	3398.2	17188	NeuAc	291.101	291.095	0.00544	1.5351	1.50605	2
10	1	1427	32.2544	5094	3690.31	3689.3	33350	1548	31.1496	4818	3399.21	3398.2	29894	NeuAc	291.099	291.095	0.003975	1.12169	1.10481	2
10	1	1435	30.0234	4538	3764.34	3763.34	33090	4097	33.8998	5390	4055.44	4054.43	7259	NeuAc	291.095	291.095	0.000365	0.093377	3.87639	2
10	1	1435	30.0234	4538	3764.34	3763.34	33090	4105	33.5876	5341	4055.44	4054.43	7236	NeuAc	291.097	291.095	0.001809	0.462792	3.56419	2
10	1	1435	30.0234	4538	3764.34	3763.34	33090	2315	30.7484	4712	3399.21	3398.2	17188	Hex_HexNAc	365.137	365.132	0.004548	1.27012	0.725016	2
10	1	1442	32.1905	5079	4055.44	4054.43	32918	2820	33.0554	5259	3690.31	3689.3	13087	Hex_HexNAc	365.136	365.132	0.003342	0.86315	0.864912	2
10	1	1442	32.1905	5079	4055.44	4054.43	32918	3209	34.934	5553	4346.53	4345.53	10825	NeuAc	291.093	291.095	0.002888	0.687622	2.74351	2
10	1	1442	32.1905	5079	4055.44	4054.43	32918	1427	32.2544	5094	3690.31	3689.3	33350	Hex_HexNAc	365.134	365.132	0.001592	0.411171	0.063965	2
10	1	1442	32.1905	5079	4055.44	4054.43	32918	2459	34.379	5466	4346.54	4345.53	15766	NeuAc	291.097	291.095	0.001181	0.281192	2.1885	2
10	1	1442	32.1905	5079	4055.44	4054.43	32918	1435	30.0234	4538	3764.34	3763.34	33090	NeuAc	291.098	291.095	0.002484	0.635475	2.1671	2
10	1	1455	32.4543	5142	3690.31	3689.3	32482	2315	30.7484	4712	3399.21	3398.2	17188	NeuAc	291.099	291.095	0.0038	1.07231	1.70592	2
10	1	1455	32.4543	5142	3690.31	3689.3	32482	1548	31.1496	4818	3399.21	3398.2	29894	NeuAc	291.098	291.095	0.002335	0.658907	1.30468	2
10	1	1455	32.4543	5142	3690.31	3689.3	32482	1442	32.1905	5079	4055.44	4054.43	32918	Hex_HexNAc	365.135	365.132	0.003232	0.83474	0.263838	2
10	1	1455	32.4543	5142	3690.31	3689.3	32482	419	29.784	4485	3399.21	3398.2	230610	NeuAc	291.095	291.095	0.000296	0.0835273	2.67027	2
10	1	1548	31.1496	4818	3399.21	3398.2	29894	2820	33.0554	5259	3690.31	3689.3	13087	NeuAc	291.098	291.095	0.002225	0.627866	1.90575	2
10	1	1571	31.6734	4955	4638.64	4637.64	29282	1166	30.3623	4612	4347.55	4346.55	44720	NeuAc	291.091	291.095	0.004026	0.896242	1.31113	2
10	1	1594	30.2523	4586	3034.08	3033.07	28695	419	29.784	4485	3399.21	3398.2	230610	Hex_HexNAc	365.134	365.132	0.001772	0.551057	0.468231	2
10	1	1784	31.3999	4888	5076.8	5075.79	24397	2307	30.2076	4577	4785.7	4784.7	17277	NeuAc	291.097	291.095	0.001472	0.298565	1.19229	2
10	1	1784	31.3999	4888	5076.8	5075.79	24397	1202	31.9852	5028	4711.66	4710.66	42340	Hex_HexNAc	365.136	365.132	0.003545	0.724471	0.585242	2
10	1	1917	29.3825	4391	3910.4	3909.39	22271	1216	31.3133	4865	4201.5	4200.49	41408	NeuAc	291.095	291.095	0.000284	0.070038	1.93073	2
10	1	1917	29.3825	4391	3910.4	3909.39	22271	842	29.5151	4423	3545.27	3544.26	71605	Hex_HexNAc	365.134	365.132	0.001796	0.481911	0.132555	2
10	1	1917	29.3825	4391	3910.4	3909.39	22271	615	30.5909	4670	4201.5	4200.49	119939	NeuAc	291.094	291.095	0.001423	0.35093	1.20834	2
10	1	1917	29.3825	4391	3910.4	3909.39	22271	872	29.6442	4452	3764.34	3763.34	67006	dHex	146.058	146.058	0.000373	0.0972275	0.261664	2
10	1	1917	29.3825	4391	3910.4	3909.39	22271	1383	30.0304	4540	3545.27	3544.26	34938	Hex_HexNAc	365.132	365.132	0.000249	0.0668129	0.647885	2
10	1	1940	30.7823	4720	4420.57	4419.57	21779	2307	30.2076	4577	4785.7	4784.7	17277	Hex_HexNAc	365.131	365.132	0.001441	0.313116	0.574686	2
10	1	1973	32.3628	5117	4055.44	4054.43	21281	2820	33.0554	5259	3690.31	3689.3	13087	Hex_HexNAc	365.133	365.132	0.000412	0.106409	0.692634	2
10	1	1973	32.3628	5117	4055.44	4054.43	21281	3209	34.934	5553	4346.53	4345.53	10825	NeuAc	291.095	291.095	4.2e-05	0.0100001	2.57123	2
10	1	1973	32.3628	5117	4055.44	4054.43	21281	2459	34.379	5466	4346.54	4345.53	15766	NeuAc	291.1	291.095	0.004111	0.978814	2.01622	2
10	1	1973	32.3628	5117	4055.44	4054.43	21281	1435	30.0234	4538	3764.34	3763.34	33090	NeuAc	291.095	291.095	0.000446	0.114099	2.33937	2
10	1	1973	32.3628	5117	4055.44	4054.43	21281	1455	32.4543	5142	3690.31	3689.3	32482	Hex_HexNAc	365.132	365.132	0.000302	0.0779986	0.09156	2
10	1	2041	31.5788	4931	5076.8	5075.79	20447	2307	30.2076	4577	4785.7	4784.7	17277	NeuAc	291.095	291.095	0.000481	0.0975611	1.37119	2
10	1	2271	31.9343	5015	4784.7	4783.69	17600	1074	32.0866	5054	4638.64	4637.63	50257	dHex	146.057	146.058	0.000572	0.121427	0.152376	2
10	1	2315	30.7484	4712	3399.21	3398.2	17188	2820	33.0554	5259	3690.31	3689.3	13087	NeuAc	291.099	291.095	0.00369	1.04127	2.30699	2
10	1	2391	29.198	4345	3399.21	3398.2	16466	2820	33.0554	5259	3690.31	3689.3	13087	NeuAc	291.097	291.095	0.001769	0.499189	3.85739	2
10	1	2391	29.198	4345	3399.21	3398.2	16466	137	31.205	4834	3690.3	3689.3	1270922	NeuAc	291.095	291.095	0.000347	0.0979189	2.00704	2
10	1	2391	29.198	4345	3399.21	3398.2	16466	1810	30.5978	4672	3690.31	3689.3	23833	NeuAc	291.1	291.095	0.004984	1.40642	1.39978	2
10	1	2391	29.198	4345	3399.21	3398.2	16466	1427	32.2544	5094	3690.31	3689.3	33350	NeuAc	291.099	291.095	0.003519	0.993016	3.05645	2
10	1	2391	29.198	4345	3399.21	3398.2	16466	421	29.7773	4484	3034.08	3033.07	224147	Hex_HexNAc	365.132	365.132	0.000623	0.193741	0.579258	2
10	1	2391	29.198	4345	3399.21	3398.2	16466	1455	32.4543	5142	3690.31	3689.3	32482	NeuAc	291.097	291.095	0.001879	0.530229	3.25632	2
10	1	2459	34.379	5466	4346.54	4345.53	15766	4481	34.0351	5412	4492.59	4491.58	6035	dHex	146.053	146.058	0.004686	1.06053	0.343861	2
10	1	2459	34.379	5466	4346.54	4345.53	15766	283	30.8559	4740	4055.44	4054.43	417858	NeuAc	291.1	291.095	0.004965	1.18215	3.52308	2
10	1	2537	31.7693	4980	4857.72	4856.71	15102	1202	31.9852	5028	4711.66	4710.66	42340	dHex	146.057	146.058	0.001351	0.282418	0.215888	2
10	1	2537	31.7693	4980	4857.72	4856.71	15102	563	32.3021	5103	4492.59	4491.58	142131	Hex_HexNAc	365.13	365.132	0.002372	0.507472	0.532837	2
10	1	2537	31.7693	4980	4857.72	4856.71	15102	3385	30.2076	4577	4566.63	4565.62	9984	NeuAc	291.091	291.095	0.004655	0.988078	1.56165	2
10	1	2537	31.7693	4980	4857.72	4856.71	15102	3402	30.5565	4660	4566.62	4565.61	9905	NeuAc	291.099	291.095	0.003882	0.824	1.21278	2
10	1	3017	34.5992	5499	4346.53	4345.53	11867	4105	33.5876	5341	4055.44	4054.43	7236	NeuAc	291.092	291.095	0.003271	0.778813	1.01168	2
10	1	3017	34.5992	5499	4346.53	4345.53	11867	283	30.8559	4740	4055.44	4054.43	417858	NeuAc	291.095	291.095	0.000162	0.0385716	3.74334	2
10	1	3017	34.5992	5499	4346.53	4345.53	11867	1442	32.1905	5079	4055.44	4054.43	32918	NeuAc	291.091	291.095	0.003946	0.939528	2.40877	2
10	1	3017	34.5992	5499	4346.53	4345.53	11867	308	31.1334	4814	4055.44	4054.43	378981	NeuAc	291.096	291.095	0.000571	0.135953	3.46584	2
10	1	3017	34.5992	5499	4346.53	4345.53	11867	1973	32.3628	5117	4055.44	4054.43	21281	NeuAc	291.094	291.095	0.001016	0.241906	2.23649	2
10	1	3017	34.5992	5499	4346.53	4345.53	11867	3770	33.2975	5296	4055.44	4054.43	8366	NeuAc	291.096	291.095	0.000164	0.0390478	1.30175	2
10	1	3209	34.934	5553	4346.53	4345.53	10825	4097	33.8998	5390	4055.44	4054.43	7259	NeuAc	291.095	291.095	3.9e-05	0.00928576	1.03421	2
10	1	3385	30.2076	4577	4566.63	4565.62	9984	1423	30.4405	4630	4420.57	4419.56	33422	dHex	146.061	146.058	0.002638	0.587189	0.232887	2
10	1	3402	30.5565	4660	4566.62	4565.61	9905	1940	30.7823	4720	4420.57	4419.57	21779	dHex	146.049	146.058	0.008747	1.94698	0.22582	2
10	1	3402	30.5565	4660	4566.62	4565.61	9905	1216	31.3133	4865	4201.5	4200.49	41408	Hex_HexNAc	365.125	365.132	0.0067	1.52862	0.756767	2
10	1	3418	33.1365	5267	4055.44	4054.43	9820	3209	34.934	5553	4346.53	4345.53	10825	NeuAc	291.094	291.095	0.000997	0.237382	1.79744	2
10	1	3418	33.1365	5267	4055.44	4054.43	9820	2459	34.379	5466	4346.54	4345.53	15766	NeuAc	291.098	291.095	0.003072	0.731432	1.24244	2
10	1	3418	33.1365	5267	4055.44	4054.43	9820	1435	30.0234	4538	3764.34	3763.34	33090	NeuAc	291.096	291.095	0.000593	0.151706	3.11316	2
10	1	3418	33.1365	5267	4055.44	4054.43	9820	4514	36.9193	5886	4346.53	4345.52	5969	NeuAc	291.089	291.095	0.006227	1.48263	3.78278	2
10	1	3418	33.1365	5267	4055.44	4054.43	9820	3017	34.5992	5499	4346.53	4345.53	11867	NeuAc	291.093	291.095	0.002055	0.489288	1.4627	2
10	1	3418	33.1365	5267	4055.44	4054.43	9820	3792	35.5223	5645	4346.53	4345.53	8301	NeuAc	291.095	291.095	0.00059	0.140477	2.38579	2
10	1	3418	33.1365	5267	4055.44	4054.43	9820	3920	35.6712	5668	4346.54	4345.53	7848	NeuAc	291.096	291.095	0.000387	0.0921433	2.53467	2
10	1	3496	29.7119	4469	3180.14	3179.13	9461	421	29.7773	4484	3034.08	3033.07	224147	dHex	146.061	146.058	0.003355	1.08013	0.065359	2
10	1	3540	28.4532	4169	2742.98	2741.97	9304	421	29.7773	4484	3034.08	3033.07	224147	NeuAc	291.095	291.095	0.000129	0.044675	1.32404	2
10	1	3540	28.4532	4169	2742.98	2741.97	9304	1594	30.2523	4586	3034.08	3033.07	28695	NeuAc	291.095	291.095	0.000349	0.120865	1.79906	2
10	1	3622	30.5634	4662	4785.7	4784.69	8945	1940	30.7823	4720	4420.57	4419.57	21779	Hex_HexNAc	365.129	365.132	0.003313	0.719884	0.218883	2
10	1	3622	30.5634	4662	4785.7	4784.69	8945	2041	31.5788	4931	5076.8	5075.79	20447	NeuAc	291.097	291.095	0.001391	0.282136	1.01539	2
10	1	3770	33.2975	5296	4055.44	4054.43	8366	3209	34.934	5553	4346.53	4345.53	10825	NeuAc	291.097	291.095	0.001222	0.290954	1.63649	2
10	1	3770	33.2975	5296	4055.44	4054.43	8366	2459	34.379	5466	4346.54	4345.53	15766	NeuAc	291.101	291.095	0.005291	1.25977	1.08148	2
10	1	3770	33.2975	5296	4055.44	4054.43	8366	1435	30.0234	4538	3764.34	3763.34	33090	NeuAc	291.094	291.095	0.001626	0.415976	3.27411	2
10	1	3770	33.2975	5296	4055.44	4054.43	8366	4514	36.9193	5886	4346.53	4345.52	5969	NeuAc	291.091	291.095	0.004008	0.954291	3.62182	2
10	1	3792	35.5223	5645	4346.53	4345.53	8301	4097	33.8998	5390	4055.44	4054.43	7259	NeuAc	291.096	291.095	0.000368	0.0876195	1.62256	2
10	1	3792	35.5223	5645	4346.53	4345.53	8301	4105	33.5876	5341	4055.44	4054.43	7236	NeuAc	291.094	291.095	0.001806	0.430002	1.93476	2
10	1	3792	35.5223	5645	4346.53	4345.53	8301	1442	32.1905	5079	4055.44	4054.43	32918	NeuAc	291.093	291.095	0.002481	0.590717	3.33185	2
10	1	3792	35.5223	5645	4346.53	4345.53	8301	1973	32.3628	5117	4055.44	4054.43	21281	NeuAc	291.096	291.095	0.000449	0.106905	3.15957	2
10	1	3792	35.5223	5645	4346.53	4345.53	8301	3770	33.2975	5296	4055.44	4054.43	8366	NeuAc	291.097	291.095	0.001629	0.387859	2.22483	2
10	1	3805	33.4729	5321	3690.3	3689.29	8236	2315	30.7484	4712	3399.21	3398.2	17188	NeuAc	291.093	291.095	0.00197	0.555909	2.72452	2
10	1	3805	33.4729	5321	3690.3	3689.29	8236	1548	31.1496	4818	3399.21	3398.2	29894	NeuAc	291.092	291.095	0.003435	0.969313	2.32328	2
10	1	3805	33.4729	5321	3690.3	3689.29	8236	419	29.784	4485	3399.21	3398.2	230610	NeuAc	291.089	291.095	0.006066	1.71175	3.68887	2
10	1	3805	33.4729	5321	3690.3	3689.29	8236	3770	33.2975	5296	4055.44	4054.43	8366	Hex_HexNAc	365.137	365.132	0.004892	1.26348	0.175422	2
10	1	3805	33.4729	5321	3690.3	3689.29	8236	3418	33.1365	5267	4055.44	4054.43	9820	Hex_HexNAc	365.139	365.132	0.007111	1.83658	0.336378	2
10	1	3805	33.4729	5321	3690.3	3689.29	8236	731	30.3278	4604	3399.21	3398.2	87183	NeuAc	291.09	291.095	0.005699	1.60818	3.14515	2
10	1	3920	35.6712	5668	4346.54	4345.53	7848	4097	33.8998	5390	4055.44	4054.43	7259	NeuAc	291.097	291.095	0.001345	0.32024	1.77144	2
10	1	3920	35.6712	5668	4346.54	4345.53	7848	4105	33.5876	5341	4055.44	4054.43	7236	NeuAc	291.095	291.095	0.000829	0.197382	2.08364	2
10	1	3920	35.6712	5668	4346.54	4345.53	7848	1442	32.1905	5079	4055.44	4054.43	32918	NeuAc	291.094	291.095	0.001504	0.358097	3.48073	2
10	1	3920	35.6712	5668	4346.54	4345.53	7848	4783	34.6631	5508	4055.44	4054.43	5153	NeuAc	291.097	291.095	0.001383	0.329287	1.00813	2
10	1	3920	35.6712	5668	4346.54	4345.53	7848	1973	32.3628	5117	4055.44	4054.43	21281	NeuAc	291.097	291.095	0.001426	0.339525	3.30845	2
10	1	3920	35.6712	5668	4346.54	4345.53	7848	3770	33.2975	5296	4055.44	4054.43	8366	NeuAc	291.098	291.095	0.002606	0.620479	2.37371	2
10	1	4069	34.0991	5422	4055.44	4054.44	7337	4514	36.9193	5886	4346.53	4345.52	5969	NeuAc	291.084	291.095	0.011047	2.63025	2.8202	2
10	1	4069	34.0991	5422	4055.44	4054.44	7337	4811	37.7273	6021	4346.53	4345.52	5063	NeuAc	291.084	291.095	0.011125	2.64882	3.62815	2
10	1	4069	34.0991	5422	4055.44	4054.44	7337	3792	35.5223	5645	4346.53	4345.53	8301	NeuAc	291.09	291.095	0.00541	1.2881	1.42321	2
10	1	4069	34.0991	5422	4055.44	4054.44	7337	3920	35.6712	5668	4346.54	4345.53	7848	NeuAc	291.091	291.095	0.004433	1.05548	1.57209	2
10	1	4069	34.0991	5422	4055.44	4054.44	7337	5202	35.0688	5573	3690.31	3689.3	3594	Hex_HexNAc	365.139	365.132	0.006431	1.66096	0.96969	2
10	1	4069	34.0991	5422	4055.44	4054.44	7337	4692	37.2745	5943	4346.53	4345.53	5410	NeuAc	291.09	291.095	0.005817	1.38501	3.17538	2
10	1	4069	34.0991	5422	4055.44	4054.44	7337	4826	36.7464	5857	4346.54	4345.54	5002	NeuAc	291.1	291.095	0.004643	1.10548	2.64726	2
10	1	4092	27.6739	4003	3473.25	3472.24	7270	1435	30.0234	4538	3764.34	3763.34	33090	NeuAc	291.094	291.095	0.000929	0.256787	2.3495	2
10	1	4092	27.6739	4003	3473.25	3472.24	7270	732	29.1248	4323	3764.34	3763.33	87147	NeuAc	291.093	291.095	0.001987	0.549231	1.45091	2
10	1	4092	27.6739	4003	3473.25	3472.24	7270	872	29.6442	4452	3764.34	3763.34	67006	NeuAc	291.095	291.095	0.000766	0.211732	1.97031	2
10	1	4105	33.5876	5341	4055.44	4054.43	7236	3209	34.934	5553	4346.53	4345.53	10825	NeuAc	291.093	291.095	0.002213	0.526907	1.34642	2
10	1	4189	30.2147	4578	2872.03	2871.02	7001	421	29.7773	4484	3034.08	3033.07	224147	Hex	162.052	162.053	0.000785	0.265917	0.437459	2
10	1	4210	36.1046	5737	4346.53	4345.53	6908	4097	33.8998	5390	4055.44	4054.43	7259	NeuAc	291.095	291.095	0.000446	0.106191	2.20486	2
10	1	4210	36.1046	5737	4346.53	4345.53	6908	4105	33.5876	5341	4055.44	4054.43	7236	NeuAc	291.093	291.095	0.00262	0.623813	2.51706	2
10	1	4210	36.1046	5737	4346.53	4345.53	6908	1442	32.1905	5079	4055.44	4054.43	32918	NeuAc	291.092	291.095	0.003295	0.784528	3.91415	2
10	1	4210	36.1046	5737	4346.53	4345.53	6908	4783	34.6631	5508	4055.44	4054.43	5153	NeuAc	291.095	291.095	0.000408	0.0971434	1.44156	2
10	1	4210	36.1046	5737	4346.53	4345.53	6908	1973	32.3628	5117	4055.44	4054.43	21281	NeuAc	291.095	291.095	0.000365	0.0869052	3.74188	2
10	1	4210	36.1046	5737	4346.53	4345.53	6908	3770	33.2975	5296	4055.44	4054.43	8366	NeuAc	291.096	291.095	0.000815	0.194049	2.80714	2
10	1	4210	36.1046	5737	4346.53	4345.53	6908	4307	34.4002	5470	4055.44	4054.43	6623	NeuAc	291.093	291.095	0.002199	0.523574	1.70444	2
10	1	4210	36.1046	5737	4346.53	4345.53	6908	3418	33.1365	5267	4055.44	4054.43	9820	NeuAc	291.094	291.095	0.001404	0.334287	2.96809	2
10	1	4210	36.1046	5737	4346.53	4345.53	6908	4069	34.0991	5422	4055.44	4054.44	7337	NeuAc	291.089	291.095	0.006224	1.48191	2.00552	2
10	1	4307	34.4002	5470	4055.44	4054.43	6623	4514	36.9193	5886	4346.53	4345.52	5969	NeuAc	291.088	291.095	0.007022	1.67191	2.51912	2
10	1	4307	34.4002	5470	4055.44	4054.43	6623	4811	37.7273	6021	4346.53	4345.52	5063	NeuAc	291.088	291.095	0.0071	1.69049	3.32707	2
10	1	4307	34.4002	5470	4055.44	4054.43	6623	3792	35.5223	5645	4346.53	4345.53	8301	NeuAc	291.094	291.095	0.001385	0.329763	1.12214	2
10	1	4307	34.4002	5470	4055.44	4054.43	6623	3920	35.6712	5668	4346.54	4345.53	7848	NeuAc	291.095	291.095	0.000408	0.0971433	1.27101	2
10	1	4307	34.4002	5470	4055.44	4054.43	6623	5202	35.0688	5573	3690.31	3689.3	3594	Hex_HexNAc	365.135	365.132	0.002406	0.621406	0.668613	2
10	1	4514	36.9193	5886	4346.53	4345.52	5969	4097	33.8998	5390	4055.44	4054.43	7259	NeuAc	291.09	291.095	0.005269	1.25453	3.01955	2
10	1	4514	36.9193	5886	4346.53	4345.52	5969	4105	33.5876	5341	4055.44	4054.43	7236	NeuAc	291.088	291.095	0.007443	1.77215	3.33175	2
10	1	4692	37.2745	5943	4346.53	4345.53	5410	4097	33.8998	5390	4055.44	4054.43	7259	NeuAc	291.095	291.095	3.9e-05	0.00928576	3.37473	2
10	1	4692	37.2745	5943	4346.53	4345.53	5410	4105	33.5876	5341	4055.44	4054.43	7236	NeuAc	291.093	291.095	0.002213	0.526907	3.68693	2
10	1	4692	37.2745	5943	4346.53	4345.53	5410	4783	34.6631	5508	4055.44	4054.43	5153	NeuAc	291.095	291.095	1e-06	0.000238097	2.61142	2
10	1	4692	37.2745	5943	4346.53	4345.53	5410	3770	33.2975	5296	4055.44	4054.43	8366	NeuAc	291.097	291.095	0.001222	0.290954	3.977	2
10	1	4692	37.2745	5943	4346.53	4345.53	5410	4307	34.4002	5470	4055.44	4054.43	6623	NeuAc	291.094	291.095	0.001792	0.426669	2.87431	2
10	1	4783	34.6631	5508	4055.44	4054.43	5153	4514	36.9193	5886	4346.53	4345.52	5969	NeuAc	291.09	291.095	0.005231	1.24548	2.25624	2
10	1	4811	37.7273	6021	4346.53	4345.52	5063	4097	33.8998	5390	4055.44	4054.43	7259	NeuAc	291.09	291.095	0.005347	1.2731	3.82749	2
10	1	4811	37.7273	6021	4346.53	4345.52	5063	4783	34.6631	5508	4055.44	4054.43	5153	NeuAc	291.09	291.095	0.005309	1.26405	3.06419	2
10	1	4826	36.7464	5857	4346.54	4345.54	5002	4097	33.8998	5390	4055.44	4054.43	7259	NeuAc	291.106	291.095	0.010421	2.4812	2.84661	2
10	1	4826	36.7464	5857	4346.54	4345.54	5002	4105	33.5876	5341	4055.44	4054.43	7236	NeuAc	291.104	291.095	0.008247	1.96358	3.15881	2
10	1	4826	36.7464	5857	4346.54	4345.54	5002	4783	34.6631	5508	4055.44	4054.43	5153	NeuAc	291.106	291.095	0.010459	2.49025	2.0833	2
10	1	4826	36.7464	5857	4346.54	4345.54	5002	3770	33.2975	5296	4055.44	4054.43	8366	NeuAc	291.107	291.095	0.011682	2.78144	3.44888	2
10	1	4826	36.7464	5857	4346.54	4345.54	5002	4307	34.4002	5470	4055.44	4054.43	6623	NeuAc	291.104	291.095	0.008668	2.06382	2.34618	2
10	1	4826	36.7464	5857	4346.54	4345.54	5002	3418	33.1365	5267	4055.44	4054.43	9820	NeuAc	291.105	291.095	0.009463	2.2531	3.60984	2
10	1	5202	35.0688	5573	3690.31	3689.3	3594	1548	31.1496	4818	3399.21	3398.2	29894	NeuAc	291.097	291.095	0.002065	0.582716	3.91917	2
10	1	5202	35.0688	5573	3690.31	3689.3	3594	4783	34.6631	5508	4055.44	4054.43	5153	Hex_HexNAc	365.133	365.132	0.000615	0.158838	0.405729	2
10	1	5218	35.2568	5605	4492.59	4491.58	3499	1216	31.3133	4865	4201.5	4200.49	41408	NeuAc	291.093	291.095	0.002193	0.504598	3.94352	2
10	1	5218	35.2568	5605	4492.59	4491.58	3499	3792	35.5223	5645	4346.53	4345.53	8301	dHex	146.055	146.058	0.00269	0.608796	0.265555	2
10	1	5218	35.2568	5605	4492.59	4491.58	3499	3920	35.6712	5668	4346.54	4345.53	7848	dHex	146.054	146.058	0.003667	0.829909	0.414433	2
11	1	218	28.1346	4102	3769.44	3768.43	614823	143	28.4332	4166	3623.38	3622.37	1164033	dHex	146.06	146.058	0.001784	0.482762	0.298605	2	@@IMAGE cluster_0011.png 660 694
11	1	218	28.1346	4102	3769.44	3768.43	614823	685	27.0123	3884	3478.34	3477.34	100395	NeuAc	291.093	291.095	0.002783	0.768173	1.12234	2
11	1	280	27.997	4068	3988.51	3987.5	425617	2057	27.6399	3997	4353.64	4352.64	20144	Hex_HexNAc	365.132	365.132	0.000134	0.0321337	0.357068	2
11	1	280	27.997	4068	3988.51	3987.5	425617	143	28.4332	4166	3623.38	3622.37	1164033	Hex_HexNAc	365.135	365.132	0.002647	0.695675	0.43626	2
11	1	305	29.3825	4391	4279.61	4278.6	382307	527	29.1113	4319	4425.66	4424.66	154911	dHex	146.057	146.058	0.00135	0.310229	0.271202	2
11	1	305	29.3825	4391	4279.61	4278.6	382307	280	27.997	4068	3988.51	3987.5	425617	NeuAc	291.096	291.095	0.000456	0.11033	1.38557	2
11	1	370	27.2609	3928	3332.28	3331.27	285347	143	28.4332	4166	3623.38	3622.37	1164033	NeuAc	291.095	291.095	0.000864	0.248503	1.17234	2
11	1	370	27.2609	3928	3332.28	3331.27	285347	3093	28.088	4089	2967.15	2966.14	11489	Hex_HexNAc	365.131	365.132	0.0013	0.412868	0.827112	2
11	1	370	27.2609	3928	3332.28	3331.27	285347	685	27.0123	3884	3478.34	3477.34	100395	dHex	146.062	146.058	0.003703	1.08774	0.248598	2
11	1	370	27.2609	3928	3332.28	3331.27	285347	1084	29.3622	4385	3623.38	3622.37	49394	NeuAc	291.095	291.095	0.000236	0.0678781	2.10138	2
11	1	370	27.2609	3928	3332.28	3331.27	285347	857	27.0804	3897	3697.42	3696.41	69159	Hex_HexNAc	365.135	365.132	0.002901	0.825592	0.180429	2
11	1	370	27.2609	3928	3332.28	3331.27	285347	3691	25.9604	3717	3041.18	3040.18	8702	NeuAc	291.098	291.095	0.002258	0.708787	1.30051	2
11	1	480	27.749	4017	4134.57	4133.56	173947	527	29.1113	4319	4425.66	4424.66	154911	NeuAc	291.094	291.095	0.001884	0.440278	1.36234	2
11	1	480	27.749	4017	4134.57	4133.56	173947	280	27.997	4068	3988.51	3987.5	425617	dHex	146.059	146.058	0.00099	0.24381	0.247973	2
11	1	480	27.749	4017	4134.57	4133.56	173947	4121	27.6534	4000	4499.7	4498.7	7188	Hex_HexNAc	365.133	365.132	0.001012	0.234469	0.095587	2
11	1	480	27.749	4017	4134.57	4133.56	173947	1469	26.3486	3775	3843.48	3842.47	32229	NeuAc	291.092	291.095	0.003315	0.83124	1.40039	2
11	1	480	27.749	4017	4134.57	4133.56	173947	218	28.1346	4102	3769.44	3768.43	614823	Hex_HexNAc	365.134	365.132	0.001853	0.468996	0.385628	2
11	1	606	28.1278	4100	4134.57	4133.56	125945	1281	27.9394	4055	4280.63	4279.62	38734	dHex	146.059	146.058	0.000931	0.221319	0.188352	2
11	1	606	28.1278	4100	4134.57	4133.56	125945	4121	27.6534	4000	4499.7	4498.7	7188	Hex_HexNAc	365.132	365.132	0.000218	0.0505082	0.474381	2
11	1	606	28.1278	4100	4134.57	4133.56	125945	1469	26.3486	3775	3843.48	3842.47	32229	NeuAc	291.093	291.095	0.002521	0.632144	1.77918	2
11	1	606	28.1278	4100	4134.57	4133.56	125945	218	28.1346	4102	3769.44	3768.43	614823	Hex_HexNAc	365.135	365.132	0.002647	0.669958	0.006834	2
11	1	717	27.8338	4033	3332.28	3331.28	91001	3093	28.088	4089	2967.15	2966.14	11489	Hex_HexNAc	365.132	365.132	0.000391	0.124178	0.254201	2
11	1	717	27.8338	4033	3332.28	3331.28	91001	2461	26.5903	3813	3041.19	3040.18	15726	NeuAc	291.094	291.095	0.001484	0.465827	1.24349	2
11	1	717	27.8338	4033	3332.28	3331.28	91001	949	27.619	3993	3478.34	3477.34	59109	dHex	146.06	146.058	0.001756	0.515817	0.214752	2
11	1	717	27.8338	4033	3332.28	3331.28	91001	1084	29.3622	4385	3623.38	3622.37	49394	NeuAc	291.094	291.095	0.001145	0.329324	1.52847	2
11	1	762	26.6041	3815	3697.42	3696.41	83438	280	27.997	4068	3988.51	3987.5	425617	NeuAc	291.094	291.095	0.001728	0.449771	1.39286	2
11	1	762	26.6041	3815	3697.42	3696.41	83438	1850	29.3252	4375	3988.51	3987.5	23230	NeuAc	291.092	291.095	0.003654	0.951078	2.72113	2
11	1	762	26.6041	3815	3697.42	3696.41	83438	1469	26.3486	3775	3843.48	3842.47	32229	dHex	146.06	146.058	0.002577	0.683656	0.255505	2
11	1	762	26.6041	3815	3697.42	3696.41	83438	3138	29.8036	4491	3988.51	3987.51	11226	NeuAc	291.096	291.095	0.000741	0.19287	3.19954	2
11	1	762	26.6041	3815	3697.42	3696.41	83438	370	27.2609	3928	3332.28	3331.27	285347	Hex_HexNAc	365.136	365.132	0.003511	0.999191	0.656771	2
11	1	857	27.0804	3897	3697.42	3696.41	69159	1850	29.3252	4375	3988.51	3987.5	23230	NeuAc	291.092	291.095	0.003044	0.792305	2.24479	2
11	1	857	27.0804	3897	3697.42	3696.41	69159	3138	29.8036	4491	3988.51	3987.51	11226	NeuAc	291.097	291.095	0.001351	0.351644	2.7232	2
11	1	857	27.0804	3897	3697.42	3696.41	69159	717	27.8338	4033	3332.28	3331.28	91001	Hex_HexNAc	365.134	365.132	0.001992	0.566901	0.75334	2
11	1	949	27.619	3993	3478.34	3477.34	59109	3865	26.2862	3765	3187.24	3186.24	8067	NeuAc	291.099	291.095	0.003335	1.00096	1.3328	2
11	1	1084	29.3622	4385	3623.38	3622.37	49394	1850	29.3252	4375	3988.51	3987.5	23230	Hex_HexNAc	365.132	365.132	9.3e-05	0.0244419	0.037015	2
11	1	1087	28.9829	4284	4571.72	4570.72	49129	1281	27.9394	4055	4280.63	4279.62	38734	NeuAc	291.094	291.095	0.001167	0.263719	1.04349	2
11	1	1087	28.9829	4284	4571.72	4570.72	49129	527	29.1113	4319	4425.66	4424.66	154911	dHex	146.06	146.058	0.002442	0.542946	0.12841	2
11	1	1254	27.6466	3998	4280.63	4279.62	40109	1587	28.6932	4223	4571.72	4570.72	28957	NeuAc	291.097	291.095	0.001819	0.411058	1.04654	2
11	1	1254	27.6466	3998	4280.63	4279.62	40109	1087	28.9829	4284	4571.72	4570.72	49129	NeuAc	291.099	291.095	0.003169	0.716131	1.33627	2
11	1	1254	27.6466	3998	4280.63	4279.62	40109	606	28.1278	4100	4134.57	4133.56	125945	dHex	146.055	146.058	0.003405	0.809444	0.481133	2
11	1	1254	27.6466	3998	4280.63	4279.62	40109	1630	27.9394	4055	3915.5	3914.49	27840	Hex_HexNAc	365.129	365.132	0.00318	0.776167	0.292781	2
11	1	1254	27.6466	3998	4280.63	4279.62	40109	480	27.749	4017	4134.57	4133.56	173947	dHex	146.055	146.058	0.002611	0.620693	0.102339	2
11	1	1469	26.3486	3775	3843.48	3842.47	32229	685	27.0123	3884	3478.34	3477.34	100395	Hex_HexNAc	365.135	365.132	0.002385	0.651656	0.663678	2
11	1	1514	26.8852	3860	3843.47	3842.47	30973	3491	26.7001	3830	3989.54	3988.53	9482	dHex	146.063	146.058	0.004724	1.20649	0.185084	2
11	1	1514	26.8852	3860	3843.47	3842.47	30973	685	27.0123	3884	3478.34	3477.34	100395	Hex_HexNAc	365.129	365.132	0.003352	0.915872	0.127083	2
11	1	1514	26.8852	3860	3843.47	3842.47	30973	949	27.619	3993	3478.34	3477.34	59109	Hex_HexNAc	365.13	365.132	0.002314	0.632258	0.73384	2
11	1	1514	26.8852	3860	3843.47	3842.47	30973	857	27.0804	3897	3697.42	3696.41	69159	dHex	146.055	146.058	0.00255	0.676493	0.195252	2
11	1	1514	26.8852	3860	3843.47	3842.47	30973	606	28.1278	4100	4134.57	4133.56	125945	NeuAc	291.099	291.095	0.003216	0.806416	1.24259	2
11	1	1587	28.6932	4223	4571.72	4570.72	28957	527	29.1113	4319	4425.66	4424.66	154911	dHex	146.059	146.058	0.001092	0.242792	0.418139	2
11	1	1630	27.9394	4055	3915.5	3914.49	27840	218	28.1346	4102	3769.44	3768.43	614823	dHex	146.06	146.058	0.002422	0.63049	0.195186	2
11	1	1632	29.037	4300	4644.74	4643.73	27803	2057	27.6399	3997	4353.64	4352.64	20144	NeuAc	291.095	291.095	3.8e-05	0.00844785	1.39713	2
11	1	1632	29.037	4300	4644.74	4643.73	27803	1914	27.9259	4052	4353.65	4352.64	22280	NeuAc	291.094	291.095	0.00159	0.353476	1.1111	2
11	1	1632	29.037	4300	4644.74	4643.73	27803	305	29.3825	4391	4279.61	4278.6	382307	Hex_HexNAc	365.132	365.132	0.000284	0.0636605	0.345511	2
11	1	1632	29.037	4300	4644.74	4643.73	27803	2895	28.7416	4234	5009.87	5008.86	12511	Hex_HexNAc	365.133	365.132	0.000379	0.0785281	0.295417	2
11	1	1632	29.037	4300	4644.74	4643.73	27803	2514	29.0301	4298	4790.8	4789.79	15278	dHex	146.061	146.058	0.003581	0.759207	0.006904	2
11	1	1914	27.9259	4052	4353.65	4352.64	22280	280	27.997	4068	3988.51	3987.5	425617	Hex_HexNAc	365.134	365.132	0.001762	0.422535	0.071043	2
11	1	1914	27.9259	4052	4353.65	4352.64	22280	4121	27.6534	4000	4499.7	4498.7	7188	dHex	146.058	146.058	0.00024	0.0542291	0.272517	2
11	1	2419	30.2076	4577	3623.38	3622.37	16101	1850	29.3252	4375	3988.51	3987.5	23230	Hex_HexNAc	365.134	365.132	0.001567	0.411834	0.882388	2
11	1	2419	30.2076	4577	3623.38	3622.37	16101	3138	29.8036	4491	3988.51	3987.51	11226	Hex_HexNAc	365.138	365.132	0.005962	1.56691	0.403984	2
11	1	2419	30.2076	4577	3623.38	3622.37	16101	717	27.8338	4033	3332.28	3331.28	91001	NeuAc	291.093	291.095	0.002619	0.753274	2.37384	2
11	1	2419	30.2076	4577	3623.38	3622.37	16101	370	27.2609	3928	3332.28	3331.27	285347	NeuAc	291.094	291.095	0.00171	0.491828	2.94675	2
11	1	2461	26.5903	3813	3041.19	3040.18	15726	3865	26.2862	3765	3187.24	3186.24	8067	dHex	146.055	146.058	0.003063	0.983872	0.304062	2
11	1	2514	29.0301	4298	4790.8	4789.79	15278	527	29.1113	4319	4425.66	4424.66	154911	Hex_HexNAc	365.137	365.132	0.004647	1.00863	0.081213	2
11	1	2514	29.0301	4298	4790.8	4789.79	15278	4121	27.6534	4000	4499.7	4498.7	7188	NeuAc	291.097	291.095	0.001751	0.377026	1.37672	2
11	1	3038	28.8674	4257	4717.79	4716.78	11760	1087	28.9829	4284	4571.72	4570.72	49129	dHex	146.06	146.058	0.002451	0.527807	0.115498	2
11	1	3285	27.612	3991	4718.78	4717.78	10485	2057	27.6399	3997	4353.64	4352.64	20144	Hex_HexNAc	365.141	365.132	0.008391	1.85019	0.027835	2
11	1	3285	27.612	3991	4718.78	4717.78	10485	1914	27.9259	4052	4353.65	4352.64	22280	Hex_HexNAc	365.139	365.132	0.006763	1.49122	0.31386	2
11	1	3285	27.612	3991	4718.78	4717.78	10485	2895	28.7416	4234	5009.87	5008.86	12511	NeuAc	291.087	291.095	0.007974	1.63962	1.12955	2
11	1	3451	25.9604	3717	3406.32	3405.31	9688	2461	26.5903	3813	3041.19	3040.18	15726	Hex_HexNAc	365.133	365.132	0.000477	0.14801	0.629938	2
11	1	3451	25.9604	3717	3406.32	3405.31	9688	857	27.0804	3897	3697.42	3696.41	69159	NeuAc	291.095	291.095	3.1e-05	0.00873027	1.12008	2
11	1	3491	26.7001	3830	3989.54	3988.53	9482	1281	27.9394	4055	4280.63	4279.62	38734	NeuAc	291.095	291.095	0.000577	0.139572	1.23932	2
11	1	3691	25.9604	3717	3041.18	3040.18	8702	717	27.8338	4033	3332.28	3331.28	91001	NeuAc	291.099	291.095	0.003167	0.994122	1.87342	2
12	1	151	92.0681	15773	5102.1	5101.09	1040493	2062	90.6363	15460	4810.99	4809.99	20121	NeuAc	291.101	291.095	0.005169	1.04308	1.43179	2	@@IMAGE cluster_0012.png 660 694
12	1	151	92.0681	15773	5102.1	5101.09	1040493	1936	90.2472	15400	4811	4809.99	21923	NeuAc	291.097	291.095	0.00169	0.341033	1.82088	2
12	1	164	88.8427	15055	4811	4809.99	928945	268	89.2278	15162	4445.87	4444.86	458259	Hex_HexNAc	365.132	365.132	0.000442	0.0955175	0.385152	2
12	1	164	88.8427	15055	4811	4809.99	928945	151	92.0681	15773	5102.1	5101.09	1040493	NeuAc	291.097	291.095	0.001193	0.240741	3.22541	2
12	1	268	89.2278	15162	4445.87	4444.86	458259	646	85.9194	14502	4154.78	4153.77	110080	NeuAc	291.092	291.095	0.003674	0.854555	3.30846	2
12	1	291	91.7893	15704	5248.15	5247.15	402327	151	92.0681	15773	5102.1	5101.09	1040493	dHex	146.059	146.058	0.000755	0.145919	0.278832	2
12	1	303	91.5846	15659	5102.1	5101.09	384374	1936	90.2472	15400	4811	4809.99	21923	NeuAc	291.098	291.095	0.002946	0.594486	1.33735	2
12	1	303	91.5846	15659	5102.1	5101.09	384374	164	88.8427	15055	4811	4809.99	928945	NeuAc	291.098	291.095	0.002449	0.494194	2.74188	2
12	1	316	88.5867	14996	4957.06	4956.05	365468	291	91.7893	15704	5248.15	5247.15	402327	NeuAc	291.095	291.095	7.7e-05	0.0150933	3.20259	2
12	1	316	88.5867	14996	4957.06	4956.05	365468	164	88.8427	15055	4811	4809.99	928945	dHex	146.06	146.058	0.001871	0.383164	0.256011	2
12	1	316	88.5867	14996	4957.06	4956.05	365468	2594	88.3964	14945	5160.13	5159.12	14677	HexNAc	203.068	203.079	0.010936	2.1623	0.190315	2
12	1	316	88.5867	14996	4957.06	4956.05	365468	2214	87.9659	14848	5322.19	5321.18	18381	Hex_HexNAc	365.134	365.132	0.001306	0.254154	0.620739	2
12	1	357	85.3158	14386	4519.91	4518.9	304016	646	85.9194	14502	4154.78	4153.77	110080	Hex_HexNAc	365.131	365.132	0.001193	0.275117	0.603583	2
12	1	357	85.3158	14386	4519.91	4518.9	304016	674	82.1007	13840	4228.81	4227.8	103041	NeuAc	291.097	291.095	0.001624	0.37134	3.21507	2
12	1	357	85.3158	14386	4519.91	4518.9	304016	164	88.8427	15055	4811	4809.99	928945	NeuAc	291.092	291.095	0.002923	0.626656	3.52689	2
12	1	682	94.0147	16190	5102.1	5101.09	101081	2062	90.6363	15460	4810.99	4809.99	20121	NeuAc	291.103	291.095	0.00775	1.56391	3.37835	2
[truncated: 1,415 more rows]

## Sheet: Clusters_step1
*Note:	This sheet is related to the Clustering step and indicate a list of clusters detected only in the applied setting (step 1).
[truncated: 92 more rows]

[truncated: 16 more sheets: Clusters(details)_step1, Clusters_step2, Clusters(details)_step2, Clusters_step3, Clusters(details)_step3, Matching setting, Glycan point list, Peptide list, Matching Results, relation between clusters, Selection setting, Selection Results, MS2 info for clusters, All MS2 info, logging, peptide chart]
