# Supplementary material for: GRable Version 1.0: A Software Tool for Site-Specific Glycoform Analysis With Improved MS1-Based Glycopeptide Detection With Parallel Clustering and Confidence Evaluation With MS2 Information
Source: Mol Cell Proteomics. 2024 Aug 23;23(9):100833. doi: 10.1016/j.mcpro.2024.100833 (PMC11421343; doi:10.1016/j.mcpro.2024.100833)
Supplement: Data S3 [file mmc5.zip]

Archive with 1 entries (1 files):
- mcpro_100833_mmc5.csv
