# Supplementary material for: GRable Version 1.0: A Software Tool for Site-Specific Glycoform Analysis With Improved MS1-Based Glycopeptide Detection With Parallel Clustering and Confidence Evaluation With MS2 Information
Source: Mol Cell Proteomics. 2024 Aug 23;23(9):100833. doi: 10.1016/j.mcpro.2024.100833 (PMC11421343; doi:10.1016/j.mcpro.2024.100833)
Supplement: Data S4 [file mmc6.xlsx]

## Sheet: Range setting
Data S4. Output file of the GRable analysis for HL-60 cell lysates after selection.
*Note:	This sheet is related to the Monoisotopic peak picking step and indicate a list of monoisotopic peaks detected in this step.
	A resulting peak list is provided as Data S3.
analysis name	HL60_paper	170826HL60-TL+AT+Am#2-1p4-sp-mono+dd2HCD-5-25-35-140g-01.mzML
RT_RANGE
INTENSITY_THRESHOLD	10
deconvolutionFlag	1
MASS_RANGE	0	100000

## Sheet: Monoiso Peak List
*Note:	This sheet is related to the Monoisotopic peak picking step and indicate a list of monoisotopic peaks detected in this step.
	Details of each header are indicated in the user manual (Table 5-3 of Document S1).
monoiso no	monoiso retention time	monoiso mass	peak intensity	monoiso rtid	monoiso intensity	charge	center ｏｆ distribution	sigma of distribution	valid groups	multinomial pvalue	composition	suggest monoiso displacement	suggested monoiso mass	pvalue suggested monoiso	suggested monoiso signal found	original Mz	update flag
1	46.882	2738.09	64214060	2007	39291896	1	47.1604	0.486679	6	1.7788e-08	145.823	0	2738.09	1.7788e-08	0	None	None
2	108.16	4138.88	54688820	5631	17447676	1	109.165	1.25877	7	1.2054e-11	220.425	0	4138.88	1.2054e-11	0	None	None
3	69.7093	3666.71	45873068	3405	45873068	1	69.7981	0.401577	7	0.026256	195.332	-1	3666.71	2.612e-08	0	3667.72	1
4	105.942	3808.62	34935332	5511	14953247	1	106.002	0.178343	8	6.824e-11	202.836	0	3808.62	6.824e-11	0	None	None
5	59.1588	4810.95	31697008	2763	7722269	1	59.2977	0.390775	7	4.73e-11	256.218	0	4810.95	4.73e-11	0	None	None
6	81.2196	3497.58	25912516	4086	25912516	1	81.4823	0.409257	7	0.015899	186.324	-1	3497.58	5.2807e-07	0	3498.58	1
7	48.5088	2576.04	24285070	2107	3408802	1	48.1693	0.755477	5	9.0339e-05	137.193	0	2576.04	9.0339e-05	0	None	None
8	82.3821	3114.35	23162022	4156	23162022	1	82.7415	0.500199	7	0.035534	165.915	-1	3114.35	1.0942e-05	0	3115.35	1
9	59.4473	3406.35	18839524	2781	11768854	1	59.7736	0.431812	5	5.5239e-08	181.413	0	3406.35	5.5239e-08	0	None	None
10	70.5601	3058.3	18541216	3455	11620875	1	70.702	0.211317	7	1.5655e-08	162.876	0	3058.3	1.5655e-08	0	None	None
11	50.1493	3372.41	17872218	2207	17872218	1	49.9954	0.403901	7	0.046833	179.658	-1	3372.41	3.1982e-06	0	3373.41	1
12	70.1318	3504.66	17385334	3430	9721891	1	70.2596	0.494163	4	1.3998e-09	186.648	0	3504.66	1.3998e-09	0	None	None
13	64.7828	3242.33	16705104	3115	16705104	1	64.9209	0.286693	7	0.03193	172.731	-1	3242.33	1.4057e-05	0	3243.33	1
14	80.9198	3659.63	16656552	4069	16656552	1	80.8507	0.1394	8	0.022642	194.955	-1	3659.63	4.4594e-07	0	3660.63	1
15	83.3196	3497.58	15620527	4215	2523351	1	83.4418	0.695328	5	6.9466e-07	186.271	0	3497.58	6.9466e-07	0	None	None
16	71.3858	3504.66	14434222	3500	14434222	1	71.3264	0.261537	7	0.022073	186.702	-1	3504.66	4.2236e-08	0	3505.67	1
17	84.3933	3600.54	13890103	4278	13890103	1	84.4768	0.154283	8	0.024116	191.808	-1	3600.54	3.3871e-09	0	3601.54	1
18	98.4965	3448.44	13482712	5098	13482712	1	98.656	0.313293	8	0.022671	183.708	-1	3448.44	3.6787e-07	0	3449.44	1
19	104.412	4302.88	12853984	5441	1433097	1	104.386	0.179547	9	7.9815e-10	229.159	0	4302.88	7.9815e-10	0	None	None
20	64.044	2982.22	12738537	3066	12738537	1	64.0383	0.224516	6	0.024932	158.878	-1	2982.22	2.0752e-05	0	2983.23	1
21	39.7808	2811.1	12405918	1609	9350691	1	39.9122	0.303984	7	9.8569e-12	149.711	0	2811.1	9.8569e-12	0	None	None
22	90.542	3422.46	11964440	4653	11964440	1	90.8217	0.516622	6	0.018942	182.324	-1	3422.46	3.0451e-07	0	3423.46	1
23	46.4761	2703.05	11875681	1978	6270112	1	46.494	0.071141	6	1.0992e-05	143.957	0	2703.05	1.0992e-05	0	None	None
24	50.421	2808.12	11867908	2222	9310177	1	50.4612	0.163175	7	7.7266e-07	149.553	0	2808.12	7.7266e-07	0	None	None
25	40.1586	2890.21	11860707	1632	5747927	1	40.2852	0.4315	7	4.3356e-07	153.924	0	2890.21	4.3356e-07	0	None	None
26	51.0143	3575.48	11730295	2261	11730295	1	51.0915	0.255389	8	0.018846	190.473	-1	3575.48	1.5928e-07	0	3576.48	1
27	107.486	4150.76	11256118	5601	1174774	1	107.523	0.0710719	9	7.0339e-09	221.058	0	4150.76	7.0339e-09	0	None	None
28	58.2406	4810.96	11028335	2705	2233663	1	58.2618	0.0872724	9	5.9814e-11	256.218	0	4810.96	5.9814e-11	0	None	None
29	84.5265	4123.92	10764172	4286	2714865	1	84.5662	0.20529	8	2.655e-08	219.628	0	4123.92	2.655e-08	0	None	None
30	70.7893	3666.71	10711919	3466	10711919	1	70.87	0.443134	6	0.029797	195.332	-1	3666.71	1.0005e-09	0	3667.72	1
31	60.7198	2658.12	10103472	2854	10103472	1	60.7648	0.202608	7	0.021782	141.618	-1	2658.12	5.5979e-06	0	2659.13	1
32	63.1636	2973.19	9704624	3012	9704624	1	63.1982	0.116652	8	0.009256	158.397	-1	2973.19	7.3137e-08	0	2974.19	1
33	63.2885	2811.14	9686730	3020	9686730	1	63.3499	0.144641	7	0.018782	149.767	-1	2811.14	2.3054e-05	0	2812.14	1
34	75.6925	6062.86	9274919	3759	4810132	1	75.7602	0.2051	11	0.0010866	322.944	-1	6062.86	1.8465e-12	0	6063.86	1
35	82.3821	3659.63	9197783	4156	5409061	1	82.4597	0.176288	8	8.6176e-10	194.902	0	3659.63	8.6176e-10	0	None	None
36	70.3035	3155.38	8696375	3441	5792527	1	70.3136	0.124383	7	1.2364e-07	168.047	0	3155.38	1.2364e-07	0	None	None
37	57.6583	2691.06	8611065	2670	8611065	1	57.6973	0.239142	7	0.023725	143.372	-1	2691.06	5.1153e-06	0	2692.07	1
38	85.6073	4919.34	8596464	4358	6248147	1	85.6135	0.100353	9	0.014279	262.044	-1	4919.34	3.7421e-10	0	4920.35	1
39	91.2483	3260.41	7551290	4689	4742655	1	91.1796	0.492073	4	7.2454e-09	173.64	0	3260.41	7.2454e-09	0	None	None
40	61.3001	4682.85	7345560	2890	5848884	1	61.3119	0.152017	9	0.015743	249.449	-1	4682.85	4.9955e-10	0	4683.86	1
41	45.9878	2857.23	7269747	1943	7269747	1	46.016	0.139219	7	0.031101	152.222	-1	2857.23	1.7017e-05	0	2858.23	1
42	96.0376	3510.56	6878112	4960	6878112	1	96.3025	0.314938	6	0.020893	187.016	-1	3510.56	2.1373e-07	0	3511.56	1
43	54.8496	2739.07	6787512	2493	6787512	1	54.8566	0.168751	7	0.020822	145.929	-1	2739.07	6.6811e-06	0	2740.08	1
44	45.9878	2602.03	6723452	1943	5595791	1	45.9229	0.156273	6	9.5324e-06	138.577	0	2602.03	9.5324e-06	0	None	None
45	46.516	3493.77	6603396	1981	3389242	1	46.5202	0.0761875	7	6.3052e-11	186.068	0	3493.77	6.3052e-11	0	None	None
46	55.163	2874.09	6470831	2514	6470831	1	55.2282	0.208292	7	0.032943	153.119	-1	2874.09	1.5204e-05	0	2875.09	1
47	114.479	4139.87	6350992	5931	810053	1	114.504	0.143923	8	1.2951e-08	220.478	0	4139.87	1.2951e-08	0	None	None
48	85.6073	3328.7	6298227	4358	3210476	1	85.7069	0.31505	7	3.1672e-10	177.277	0	3328.7	3.1672e-10	0	None	None
49	46.3576	2898.26	6257514	1969	6257514	1	46.352	0.0545156	7	0.032781	154.406	-1	2898.26	8.3256e-07	0	2899.26	1
50	63.7436	3185.31	6042729	3046	6042729	1	63.7089	0.227231	6	0.028911	169.694	-1	3185.31	8.9692e-06	0	3186.31	1
51	57.8843	2493.95	6014216	2683	5339208	1	57.8963	0.157011	6	2.6948e-06	132.821	0	2493.95	2.6948e-06	0	None	None
52	60.7605	3609.43	5970406	2857	3410512	1	60.7299	0.324836	7	6.9105e-09	192.228	0	3609.43	6.9105e-09	0	None	None
53	84.9015	6675.09	5862413	4313	2560391	1	84.9115	0.170499	11	0.00057958	355.55	-1	6675.09	2.8309e-11	0	6676.09	1
54	87.6976	5860.58	5845555	4491	3298365	1	87.7069	0.140826	10	0.0016477	312.171	-1	5860.58	1.8749e-12	0	5861.58	1
55	40.8803	2771.03	5757350	1672	4403501	1	41.0251	0.306602	7	1.207e-06	147.577	0	2771.03	1.207e-06	0	None	None
56	37.183	2379.91	5518801	1460	4455656	1	37.1482	0.154716	5	1.1917e-05	126.747	0	2379.91	1.1917e-05	0	None	None
57	38.5018	2551.95	5455758	1543	3354064	1	38.5381	0.115492	6	3.7551e-08	135.91	0	2551.95	3.7551e-08	0	None	None
58	41.7816	2608.98	5388036	1716	5388036	1	41.625	0.349946	6	0.071006	139	-1	2608.98	8.8081e-05	0	2609.98	1
59	22.6026	2493	5303207	780	1659970	1	22.5986	0.0770544	6	0.00012568	132.77	0	2493	0.00012568	0	None	None
60	73.2688	2936.13	5220922	3608	5220922	1	73.2267	0.199059	6	0.02993	156.424	-1	2936.13	7.6257e-06	0	2937.14	1
61	147.961	5890.57	5193105	7340	2702318	1	148.205	0.427807	6	0.00061157	313.768	-1	5890.57	6.6612e-12	0	5891.57	1
62	58.7865	4792.95	5095082	2739	846056	1	58.6479	0.216131	9	1.5127e-11	255.259	0	4792.95	1.5127e-11	0	None	None
63	46.3576	2659.05	5029937	1969	3870553	1	46.3629	0.0709736	6	7.2902e-06	141.613	0	2659.05	7.2902e-06	0	None	None
64	58.4113	2813.2	4998383	2713	3783564	1	58.4136	0.111138	6	1.4946e-05	149.823	0	2813.2	1.4946e-05	0	None	None
65	49.4646	3112.3	4959646	2167	3416945	1	49.3899	0.161871	7	8.1286e-10	165.752	0	3112.3	8.1286e-10	0	None	None
66	71.5931	3807.62	4890436	3512	2205739	1	71.638	0.222477	8	8.8757e-12	202.783	0	3807.62	8.8757e-12	0	None	None
67	49.5076	3534.45	4780517	2170	2814910	1	49.5742	0.18817	8	3.2977e-09	188.235	0	3534.45	3.2977e-09	0	None	None
68	74.5295	2816.13	4756618	3687	3157942	1	74.5592	0.190052	7	4.9668e-09	149.979	0	2816.13	4.9668e-09	0	None	None
69	91.7588	3422.46	4662567	4716	2686998	1	91.8457	0.561011	4	7.8319e-10	182.271	0	3422.46	7.8319e-10	0	None	None
70	82.1356	3276.4	4627341	4140	2926064	1	82.1603	0.0718317	8	3.506e-09	174.492	0	3276.4	3.506e-09	0	None	None
71	88.603	3527.48	4618058	4545	2142682	1	88.6032	0.0990492	7	1.4741e-10	187.864	0	3527.48	1.4741e-10	0	None	None
72	37.8995	2651.16	4615554	1503	4615554	1	37.9196	0.0754161	7	0.025879	141.247	-1	2651.16	9.7039e-06	0	2652.16	1
73	64.127	3258.32	4531294	3071	2899878	1	64.1983	0.184444	7	3.2723e-08	173.529	0	3258.32	3.2723e-08	0	None	None
74	38.0261	2421.89	4195142	1511	1100978	1	38.0432	0.0963894	6	6.8603e-06	128.983	0	2421.89	6.8603e-06	0	None	None
75	39.2333	2624.97	4133391	1580	4133391	1	39.242	0.139562	7	0.021527	139.852	-1	2624.97	9.0478e-06	0	2625.97	1
76	80.3881	4307.91	4097864	4035	459960	1	80.5271	0.314189	9	4.9706e-08	229.427	0	4307.91	4.9706e-08	0	None	None
77	85.6881	3808.65	4052099	4362	1739218	1	85.7409	0.104093	8	2.0111e-11	202.838	0	3808.65	2.0111e-11	0	None	None
78	82.1356	3438.46	4035573	4140	2380216	1	82.1124	0.0668406	7	6.9188e-09	183.122	0	3438.46	6.9188e-09	0	None	None
79	80.5111	3172.33	3928387	4044	2440033	1	80.5026	0.088406	7	4.416e-08	168.949	0	3172.33	4.416e-08	0	None	None
80	88.3516	5861.57	3914808	4531	2417802	1	88.3442	0.300267	7	0.0066484	312.224	-1	5861.57	1.5674e-12	0	5862.57	1
81	87.1948	6395.98	3907049	4461	1905649	1	87.1899	0.079314	11	0.0014513	340.685	-1	6395.98	1.6577e-12	0	6396.98	1
82	87.9028	5542.52	3872891	4504	759372	1	87.8975	0.18777	10	4.5519e-15	295.179	0	5542.52	4.5519e-15	0	None	None
83	58.7865	3011.22	3865861	2739	2803691	1	58.786	0.0895961	7	1.1432e-06	160.369	0	3011.22	1.1432e-06	0	None	None
84	64.5353	3201.3	3859438	3099	2476360	1	64.5358	0.171866	7	1.8213e-11	170.492	0	3201.3	1.8213e-11	0	None	None
85	70.9598	2891.12	3842551	3477	2643268	1	70.9135	0.327107	7	2.7562e-07	153.973	0	2891.12	2.7562e-07	0	None	None
86	88.1025	3113.27	3821559	4516	2520919	1	88.1499	0.110743	7	3.662e-07	165.804	0	3113.27	3.662e-07	0	None	None
87	90.2113	3863.71	3772628	4631	419973	1	90.2145	0.0805397	8	5.8153e-08	205.77	0	3863.71	5.8153e-08	0	None	None
88	104.907	6508.27	3757704	5465	1747551	1	104.906	0.156517	10	0.0011751	346.666	-1	6508.27	1.6311e-12	0	6509.28	1
89	105.354	6305.2	3732184	5483	1517845	1	105.346	0.0769127	11	0.00086472	335.85	-1	6305.2	1.805e-12	0	6306.2	1
90	64.4123	3404.38	3659937	3090	3659937	1	64.4156	0.190532	7	0.051294	181.361	-1	3404.38	4.5659e-06	0	3405.38	1
91	47.1325	2862.12	3602680	2023	2643075	1	47.1227	0.134635	7	8.4994e-07	152.428	0	2862.12	8.4994e-07	0	None	None
92	51.335	3102.28	3579613	2281	2265057	1	51.3482	0.186891	7	9.469e-08	165.219	0	3102.28	9.469e-08	0	None	None
93	36.9113	2339.84	3502554	1444	529738	1	36.8705	0.27391	6	2.5923e-05	124.613	0	2339.84	2.5923e-05	0	None	None
94	100.155	4688.02	3463751	5195	2771181	1	100.174	0.15224	9	0.018527	249.724	-1	4688.02	1.4779e-09	0	4689.03	1
95	87.8625	4466	3381879	4502	988410	1	87.8789	0.0696452	9	6.5704e-12	237.847	0	4466	6.5704e-12	0	None	None
96	92.7181	3260.41	3357744	4763	3357744	1	92.75	0.476181	5	0.051718	173.694	-1	3260.41	8.55e-06	0	3261.41	1
97	107.689	3988.71	3311686	5611	485084	1	107.661	0.0752824	9	2.181e-11	212.427	0	3988.71	2.181e-11	0	None	None
98	42.3805	2430.94	3300282	1743	589776	1	42.407	0.230895	6	4.0527e-05	129.465	0	2430.94	4.0527e-05	0	None	None
99	71.3858	2896.24	3299918	3500	2049474	1	71.3821	0.213872	7	2.9968e-07	154.246	0	2896.24	2.9968e-07	0	None	None
100	50.5955	2820.14	3287684	2234	2305406	1	50.5941	0.142925	7	1.3218e-07	150.193	0	2820.14	1.3218e-07	0	None	None
101	59.0363	3203.28	3225256	2756	2084748	1	59.0321	0.166889	7	6.3119e-07	170.597	0	3203.28	6.3119e-07	0	None	None
102	38.8213	2567.95	3102424	1559	744999	1	38.8806	0.145663	6	5.2912e-05	136.762	0	2567.95	5.2912e-05	0	None	None
103	33.668	2567	3061640	1258	3061640	1	33.6436	0.153796	6	0.064523	136.765	-1	2567	9.4053e-05	0	2568	1
104	57.5725	4792.94	3048730	2664	905719	1	57.5568	0.0927423	9	2.8627e-12	255.259	0	4792.94	2.8627e-12	0	None	None
105	45.7786	2805.1	2998163	1928	2047522	1	45.7435	0.156335	7	4.5627e-07	149.392	0	2805.1	4.5627e-07	0	None	None
106	33.9408	2583	2959238	1274	881220	1	33.9317	0.126095	6	6.3898e-05	137.563	0	2583	6.3898e-05	0	None	None
107	28.5268	2616.06	2957726	1038	2957726	1	28.545	0.161743	7	0.024113	139.378	-1	2616.06	1.1338e-05	0	2617.07	1
108	63.7021	2844.17	2951863	3043	1959741	1	63.66	0.131101	7	4.8895e-07	151.473	0	2844.17	4.8895e-07	0	None	None
109	88.6443	2938.16	2934175	4547	1966365	1	88.6115	0.219106	7	3.2661e-06	156.478	0	2938.16	3.2661e-06	0	None	None
110	58.7025	2975.17	2916532	2733	1983399	1	58.6996	0.122616	7	2.1935e-06	158.449	0	2975.17	2.1935e-06	0	None	None
111	46.0293	2533.13	2898733	1946	2459312	1	46.0282	0.155506	6	8.5416e-07	134.907	0	2533.13	8.5416e-07	0	None	None
112	104.286	3437.48	2814603	5436	1532383	1	104.283	0.0841046	7	1.727e-08	183.071	0	3437.48	1.727e-08	0	None	None
113	48.9998	3169.32	2784260	2139	1825150	1	49.1184	0.331098	7	3.2094e-08	168.789	0	3169.32	3.2094e-08	0	None	None
114	62.0973	4797.88	2659752	2941	2134925	1	62.1264	0.130438	9	0.021876	255.575	-1	4797.88	9.1556e-10	0	4798.89	1
115	73.955	2725.15	2651617	3653	1791660	1	73.8997	0.192113	7	3.7343e-08	145.134	0	2725.15	3.7343e-08	0	None	None
116	73.8263	3468.47	2628178	3645	2628178	1	73.8559	0.159904	6	0.061189	184.775	-1	3468.47	2.2829e-06	0	3469.48	1
117	58.108	3078.15	2554202	2696	810580	1	58.1317	0.209745	7	4.0307e-11	163.933	0	3078.15	4.0307e-11	0	None	None
118	39.5613	2567.95	2527049	1596	2143991	1	39.6014	0.131651	6	3.3246e-06	136.762	0	2567.95	3.3246e-06	0	None	None
119	98.3256	3356.42	2525185	5086	1489924	1	98.3175	0.0884081	7	3.2406e-07	178.753	0	3356.42	3.2406e-07	0	None	None
120	112.662	4139.87	2518048	5834	320433	1	112.666	0.111642	9	1.6658e-09	220.478	0	4139.87	1.6658e-09	0	None	None
121	57.407	4939.05	2511832	2655	689722	1	57.4132	0.0864695	10	1.3112e-13	263.04	0	4939.05	1.3112e-13	0	None	None
122	46.1936	2878.12	2509545	1957	1790870	1	46.1895	0.0876808	7	6.808e-07	153.281	0	2878.12	6.808e-07	0	None	None
123	46.8008	2251.93	2493455	2001	2431941	1	46.9592	0.217934	4	4.1364e-05	119.932	0	2251.93	4.1364e-05	0	None	None
124	76.381	3208.33	2482230	3801	2482230	1	76.4268	0.122089	8	0.014843	170.92	-1	3208.33	4.4525e-08	0	3209.33	1
125	59.6558	3451.41	2466818	2792	1314205	1	59.8271	0.429949	5	3.8721e-08	183.812	0	3451.41	3.8721e-08	0	None	None
126	28.3421	2486.03	2454248	1027	447923	1	28.3438	0.168947	7	2.4145e-06	132.399	0	2486.03	2.4145e-06	0	None	None
127	107.904	4334.86	2440744	5621	944117	1	107.909	0.0255413	5	8.1892e-11	230.862	0	4334.86	8.1892e-11	0	None	None
128	22.7261	2624.14	2435310	789	1265100	1	22.7141	0.0804575	7	7.3056e-07	139.754	0	2624.14	7.3056e-07	0	None	None
129	86.9018	3267.4	2433385	4441	1213092	1	86.8777	0.10102	8	4.1649e-11	174.012	0	3267.4	4.1649e-11	0	None	None
130	59.4473	2628.12	2403563	2781	1636997	1	59.4502	0.0893807	7	3.8994e-08	139.966	0	2628.12	3.8994e-08	0	None	None
131	60.0875	4792.95	2383340	2815	657338	1	60.0749	0.143363	9	1.1389e-11	255.259	0	4792.95	1.1389e-11	0	None	None
132	162.256	1171.83	2382404	7845	2382404	1			0	2.4508e-06	62.4081	0	1171.83	2.4508e-06	0	None	None
133	57.6146	2656.01	2377441	2667	2011671	1	57.607	0.13239	7	1.4975e-05	141.451	0	2656.01	1.4975e-05	0	None	None
134	60.381	4682.86	2374196	2834	867867	1	60.414	0.200283	9	6.3938e-09	249.396	0	4682.86	6.3938e-09	0	None	None
135	93.7016	6064.07	2369796	4822	1144850	1	93.7098	0.283552	10	0.0021224	323.009	-1	6064.07	9.7333e-10	0	6065.07	1
136	94.4113	3805.69	2327076	4867	2327076	1	94.4464	0.142083	8	0.033871	202.734	-1	3805.69	1.4107e-07	0	3806.69	1
137	60.4666	2820.17	2299488	2838	1529273	1	60.5146	0.107364	6	7.0909e-07	150.194	0	2820.17	7.0909e-07	0	None	None
138	63.8738	3170.28	2284698	3055	1417634	1	63.9275	0.121617	7	1.1411e-07	168.84	0	3170.28	1.1411e-07	0	None	None
139	38.7253	2348.88	2270983	1555	389309	1	38.7167	0.209566	6	2.2171e-07	125.094	0	2348.88	2.2171e-07	0	None	None
140	59.0363	3390.36	2237092	2756	1178023	1	59.0018	0.221359	7	1.3325e-08	180.561	0	3390.36	1.3325e-08	0	None	None
141	53.8993	2637.09	2211409	2436	2211409	1	53.8634	0.137808	6	0.074748	140.497	-1	2637.09	4.7775e-05	0	2638.09	1
142	48.0611	3315.38	2203528	2080	1421724	1	48.0811	0.201836	6	5.5981e-08	176.568	0	3315.38	5.5981e-08	0	None	None
143	100.928	3836.54	2199599	5241	826300	1	101.095	0.351346	6	1.0856e-09	204.323	0	3836.54	1.0856e-09	0	None	None
144	57.2783	4682.85	2187673	2646	1649853	1	57.2564	0.0989848	9	0.017498	249.449	-1	4682.85	1.8301e-09	0	4683.86	1
145	47.5985	2251.93	2183653	2049	1869166	1			0	1.5141e-05	119.932	0	2251.93	1.5141e-05	0	None	None
146	100.534	5368.28	2177054	5220	1457134	1	100.508	0.143768	10	0.0035083	285.953	-1	5368.28	1.1455e-12	0	5369.28	1
147	42.7245	2618.02	2171567	1764	397327	1	42.6775	0.210903	6	4.9987e-05	139.429	0	2618.02	4.9987e-05	0	None	None
148	63.4508	3242.32	2155942	3030	1398362	1	63.5759	0.292129	7	4.0268e-07	172.677	0	3242.32	4.0268e-07	0	None	None
149	84.942	4567.94	2149873	4316	656426	1	84.9618	0.112214	8	4.7699e-12	243.276	0	4567.94	4.7699e-12	0	None	None
150	53.0373	2976.19	2145357	2379	2145357	1	53.01	0.128863	7	0.034804	158.557	-1	2976.19	3.8242e-06	0	2977.19	1
151	38.2485	2583.95	2119941	1525	549666	1	38.2607	0.0891643	7	3.8862e-06	137.614	0	2583.95	3.8862e-06	0	None	None
152	60.381	4925.98	2084303	2834	610307	1	60.4343	0.102559	10	3.6371e-13	262.344	0	4925.98	3.6371e-13	0	None	None
153	60.6795	2633.11	2081894	2851	1497643	1	60.6938	0.124781	6	3.0014e-05	140.232	0	2633.11	3.0014e-05	0	None	None
154	80.4296	3416.43	2051433	4038	1307782	1	80.4436	0.0864336	7	3.2939e-07	181.95	0	3416.43	3.2939e-07	0	None	None
155	92.7181	3422.46	2036307	4763	1290278	1	92.6963	0.401307	2	1.2853e-06	182.271	0	3422.46	1.2853e-06	0	None	None
156	74.5295	5272.42	2001128	3687	354694	1	74.5324	0.347221	10	1.2768e-14	280.794	0	5272.42	1.2768e-14	0	None	None
157	34.5283	2504.98	1998285	1311	234782	1	34.6329	0.166125	5	1.3158e-05	133.408	0	2504.98	1.3158e-05	0	None	None
158	84.776	3961.87	1996243	4304	855379	1	84.7679	0.166156	8	6.9498e-12	210.998	0	3961.87	6.9498e-12	0	None	None
159	61.7815	2902.23	1983895	2920	1983895	1	61.7307	0.195345	7	0.041583	154.618	-1	2902.23	2.0971e-06	0	2903.23	1
160	89.0991	3779.75	1971264	4573	1971264	1	89.0788	0.137588	8	0.032468	201.352	-1	3779.75	1.1522e-08	0	3780.75	1
161	46.3576	3101.34	1957525	1969	1378430	1	46.3907	0.0784075	7	5.0541e-09	165.168	0	3101.34	5.0541e-09	0	None	None
162	112.662	4309.76	1956085	5834	629827	1	112.652	0.0899167	8	6.3482e-10	229.526	0	4309.76	6.3482e-10	0	None	None
163	36.8178	2356.86	1928209	1438	1803301	1	36.8171	0.269496	6	3.0698e-05	125.52	0	2356.86	3.0698e-05	0	None	None
164	95.0733	3423.45	1925065	4904	1925065	1	95.1139	0.176867	8	0.02397	182.376	-1	3423.45	1.312e-08	0	3424.45	1
165	108.709	3799.62	1919069	5655	921387	1	108.775	0.220776	7	3.3177e-09	202.357	0	3799.62	3.3177e-09	0	None	None
166	38.5443	2597.01	1912761	1545	1575158	1	38.535	0.114676	5	3.6913e-05	138.309	0	2597.01	3.6913e-05	0	None	None
167	45.9878	2695.18	1910750	1943	1431938	1	46.0202	0.137156	6	2.5528e-06	143.538	0	2695.18	2.5528e-06	0	None	None
168	64.2101	3055.24	1874839	3076	1264653	1	64.2347	0.211236	7	1.8644e-08	162.714	0	3055.24	1.8644e-08	0	None	None
169	42.3805	2728.16	1859778	1743	1408784	1	42.3756	0.256398	7	3.3903e-07	145.294	0	2728.16	3.3903e-07	0	None	None
170	162.256	1547.08	1854221	7845	1854221	1			0	6.7351e-11	82.3929	0	1547.08	6.7351e-11	0	None	None
171	99.7466	3448.44	1850350	5172	1850350	1	99.9373	0.639062	1	0.035113	183.708	-1	3448.44	1.1111e-06	0	3449.44	1
172	106.648	4294.98	1835178	5550	563437	1	106.635	0.0746614	9	1.0763e-12	228.739	0	4294.98	1.0763e-12	0	None	None
173	58.5366	4682.86	1832927	2721	533524	1	58.5195	0.103217	9	1.8379e-10	249.396	0	4682.86	1.8379e-10	0	None	None
174	107.148	3545.39	1832720	5582	1832720	1	107.111	0.10739	8	0.032754	188.871	-1	3545.39	6.4987e-08	0	3546.4	1
175	47.806	3142.37	1827360	2062	1180557	1	47.8171	0.117402	7	4.8454e-07	167.354	0	3142.37	4.8454e-07	0	None	None
176	46.1125	2821.1	1826261	1951	1376547	1	46.1103	0.168959	6	9.7523e-07	150.244	0	2821.1	9.7523e-07	0	None	None
177	33.3001	2684.04	1818702	1235	1818702	1	33.3365	0.128404	7	0.03198	142.998	-1	2684.04	5.2576e-06	0	2685.04	1
178	64.9083	3287.38	1791633	3119	1000959	1	64.9189	0.274652	7	5.0237e-08	175.076	0	3287.38	5.0237e-08	0	None	None
179	83.7633	3905.96	1777169	4239	754698	1	83.7974	0.311153	7	3.5084e-12	208.02	0	3905.96	3.5084e-12	0	None	None
180	34.5283	2377.93	1767041	1311	1631777	1	34.5288	0.111099	6	3.2226e-06	126.642	0	2377.93	3.2226e-06	0	None	None
181	68.9691	4067.79	1750085	3357	270958	1	68.9886	0.115972	8	7.2087e-08	216.639	0	4067.79	7.2087e-08	0	None	None
182	22.1361	2500.08	1728999	754	970791	1	22.1397	0.116911	6	4.0937e-06	133.147	0	2500.08	4.0937e-06	0	None	None
183	80.7931	3981.73	1726256	4064	767541	1	80.7738	0.0980907	7	2.075e-08	212.056	0	3981.73	2.075e-08	0	None	None
184	100.361	7204.34	1714326	5208	606531	1	100.477	0.231896	12	0.00037252	383.736	-1	7204.34	1.6653e-16	0	7205.35	1
185	155.394	13159.6	1712008	7607	263798	1	155.564	0.467148	17	0.023177	700.948	-2	13159.6	4.0012e-13	0	13161.6	1
186	46.8413	2413.99	1711975	2004	1341231	1	47.0876	0.4392	6	6.0157e-05	128.562	0	2413.99	6.0157e-05	0	None	None
187	46.4761	2939.28	1703531	1978	1158815	1	46.4746	0.0614584	6	9.6277e-08	156.538	0	2939.28	9.6277e-08	0	None	None
188	53.5253	3534.45	1699611	2412	1699611	1	53.5628	0.159093	8	0.020741	188.288	-1	3534.45	1.6553e-07	0	3535.45	1
189	111.452	4123.7	1679647	5772	521630	1	111.487	0.166875	8	1.6682e-08	219.617	0	4123.7	1.6682e-08	0	None	None
190	46.68	2592.03	1677953	1992	1306476	1	46.6266	0.0749563	5	6.54e-06	138.044	0	2592.03	6.54e-06	0	None	None
191	42.9138	2634.02	1675925	1775	1675925	1	42.8787	0.199325	6	0.078892	140.334	-1	2634.02	5.5868e-05	0	2635.02	1
192	106.648	4706.02	1653562	5550	504491	1	106.616	0.0605443	9	1.934e-11	250.629	0	4706.02	1.934e-11	0	None	None
193	38.2911	1337.53	1651112	1528	1651112	1	38.2683	0.103655	4	0.00011176	71.2333	0	1337.53	0.00011176	0	None	None
194	35.6426	2536.09	1650131	1377	862024	1	35.6579	0.147862	6	9.5663e-06	135.065	0	2536.09	9.5663e-06	0	None	None
195	48.0611	3112.3	1636793	2080	1118489	1	48.0473	0.19303	7	1.9574e-07	165.752	0	3112.3	1.9574e-07	0	None	None
196	75.9036	3826.75	1628385	3774	824002	1	75.912	0.106837	9	1.7245e-09	203.802	0	3826.75	1.7245e-09	0	None	None
197	37.581	3026.31	1626997	1485	1626997	1	37.5383	0.147809	7	0.040416	161.226	-1	3026.31	4.2984e-06	0	3027.31	1
198	82.4238	3159.4	1612006	4159	868042	1	82.5221	0.26283	7	1.8225e-09	168.261	0	3159.4	1.8225e-09	0	None	None
199	46.0293	2371.08	1605857	1946	1349669	1	46.0459	0.136637	6	4.6067e-06	126.277	0	2371.08	4.6067e-06	0	None	None
200	87.9835	3366.45	1601122	4508	969421	1	87.9705	0.0937466	7	1.2363e-07	179.288	0	3366.45	1.2363e-07	0	None	None
201	139.997	6428.88	1597443	7002	663063	1	140.035	0.189115	11	0.00083639	342.437	-1	6428.88	1.7071e-12	0	6429.88	1
202	63.8738	3039.25	1596386	3055	1118137	1	63.9173	0.46675	5	2.2702e-07	161.862	0	3039.25	2.2702e-07	0	None	None
203	65.3776	8909.85	1593804	3143	275726	1	65.7072	0.417519	7	2.3233e-05	474.567	-1	8909.85	5.5511e-17	0	8910.86	1
204	108.443	3976.83	1585087	5641	469631	1	108.56	0.366891	4	2.3717e-09	211.795	0	3976.83	2.3717e-09	0	None	None
205	43.6415	2675.05	1582506	1816	492759	1	43.8538	0.370917	5	3.2216e-05	142.465	0	2675.05	3.2216e-05	0	None	None
206	69.9221	2727.11	1579251	3417	1309797	1	69.9644	0.114051	6	6.6876e-05	145.238	0	2727.11	6.6876e-05	0	None	None
207	75.6925	3363.44	1576565	3759	831406	1	75.7258	0.0952784	7	1.3985e-07	179.127	0	3363.44	1.3985e-07	0	None	None
208	46.1936	2618.02	1570564	1957	1218087	1	46.1384	0.104423	7	4.9732e-06	139.428	0	2618.02	4.9732e-06	0	None	None
209	36.7708	2384.89	1566007	1435	1445132	1	36.8322	0.260235	6	2.7234e-05	127.013	0	2384.89	2.7234e-05	0	None	None
210	126.807	5338.42	1561436	6484	999815	1	126.851	0.186225	10	0.002357	284.362	-1	5338.42	2.3639e-11	0	5339.42	1
211	37.626	2405.89	1556754	1487	1410241	1	37.6264	0.125968	4	0.0019014	128.131	0	2405.89	0.0019014	0	None	None
212	43.1525	2659.05	1555228	1790	1555228	1	43.1359	0.231211	6	0.030769	141.667	-1	2659.05	1.1482e-05	0	2660.05	1
213	85.934	3271.43	1547189	4378	807579	1	85.9654	0.0881148	6	5.3191e-06	174.227	0	3271.43	5.3191e-06	0	None	None
214	99.2258	3423.45	1545037	5144	882838	1	99.2673	0.154075	7	9.0265e-08	182.323	0	3423.45	9.0265e-08	0	None	None
215	88.7665	3851.64	1532145	4553	694127	1	88.7589	0.0841207	8	9.0974e-10	205.127	0	3851.64	9.0974e-10	0	None	None
216	37.3175	2364.87	1525832	1469	1525832	1	37.4347	0.228429	6	3.3225e-05	125.946	0	2364.87	3.3225e-05	0	None	None
217	57.0233	3459.47	1523127	2629	1523127	1	57.0719	0.109647	8	0.024334	184.295	-1	3459.47	1.3613e-08	0	3460.47	1
218	35.0441	2510.01	1519037	1339	774671	1	35.0568	0.109851	7	1.5364e-06	133.676	0	2510.01	1.5364e-06	0	None	None
219	60.7605	3593.44	1512188	2857	792290	1	60.8282	0.29907	7	9.6903e-09	191.377	0	3593.44	9.6903e-09	0	None	None
220	47.5985	2089.88	1508688	2049	1508688	1	47.5098	0.777981	3	7.0977e-05	111.301	0	2089.88	7.0977e-05	0	None	None
221	41.7816	2654.03	1507336	1716	1182555	1	41.6309	0.342797	6	9.822e-07	141.346	0	2654.03	9.822e-07	0	None	None
222	58.7865	3552.41	1504537	2739	907658	1	58.7881	0.150003	7	3.7645e-08	189.191	0	3552.41	3.7645e-08	0	None	None
223	69.055	3089.34	1492599	3362	924328	1	69.0286	0.123442	7	8.278e-07	164.53	0	3089.34	8.278e-07	0	None	None
224	109.251	3976.83	1490768	5676	576089	1	109.353	1.55665	3	9.5814e-12	211.795	0	3976.83	9.5814e-12	0	None	None
225	63	3262.39	1468121	3001	1468121	1	62.9722	0.176692	7	0.046446	173.799	-1	3262.39	7.8741e-07	0	3263.4	1
226	97.2545	4280.76	1463862	5026	1354379	1	97.2278	0.145048	9	0.020444	228.034	-1	4280.76	8.2398e-09	0	4281.76	1
227	86.2346	5670.62	1461068	4395	977310	1	86.2388	0.145962	11	0.0023825	302.055	-1	5670.62	1.8495e-12	0	5671.62	1
228	104.162	4464.92	1452673	5428	480847	1	104.16	0.0625614	9	5.4821e-12	237.789	0	4464.92	5.4821e-12	0	None	None
229	46.556	2821.1	1447237	1983	914292	1	46.5557	0.0666274	7	1.2748e-06	150.244	0	2821.1	1.2748e-06	0	None	None
230	48.7823	3112.3	1444997	2124	953745	1			0	1.7418e-07	165.752	0	3112.3	1.7418e-07	0	None	None
231	42.3805	2890.21	1439602	1743	1003195	1	42.4651	0.228731	7	4.3294e-07	153.924	0	2890.21	4.3294e-07	0	None	None
232	56.5433	2684.05	1436635	2599	1436635	1	56.5968	0.161363	6	0.037326	142.998	-1	2684.05	8.5409e-06	0	2685.06	1
233	34.3065	2541.07	1425897	1298	624675	1	34.2871	0.0749923	6	2.23e-06	135.33	0	2541.07	2.23e-06	0	None	None
234	53.3468	2506.96	1422830	2400	994562	1	53.3444	0.134	6	1.4435e-08	133.513	0	2506.96	1.4435e-08	0	None	None
235	80.7931	3334.49	1414177	4064	696046	1	80.7726	0.0994623	8	1.0106e-08	177.585	0	3334.49	1.0106e-08	0	None	None
236	123.432	10256	1412757	6351	261379	1	123.44	0.170459	12	0.0098334	546.313	-2	10256	1.6248e-12	0	10258	1
237	89.0991	4748.08	1407853	4573	389229	1	89.1006	0.093903	9	4.7491e-12	252.869	0	4748.08	4.7491e-12	0	None	None
238	61.255	3447.38	1401208	2887	873619	1	61.2498	0.340129	5	0.00027323	183.598	0	3447.38	0.00027323	0	None	None
239	67.8925	4177.06	1395096	3291	371136	1	67.8944	0.145197	8	1.0277e-09	222.458	0	4177.06	1.0277e-09	0	None	None
240	74.3101	2978.18	1388096	3674	907528	1	74.3251	0.139593	7	3.186e-08	158.61	0	2978.18	3.186e-08	0	None	None
241	61.6883	2699.15	1388063	2916	1113838	1	61.6671	0.170058	7	2.5947e-07	143.749	0	2699.15	2.5947e-07	0	None	None
242	136.247	5730.1	1384582	6842	715186	1	136.036	1.20433	7	0.00020128	305.222	-1	5730.1	7.396e-10	0	5731.1	1
243	38.5018	2568.98	1382812	1543	1092650	1	38.5123	0.105262	7	1.0123e-06	136.816	0	2568.98	1.0123e-06	0	None	None
244	106.025	3646.57	1370263	5513	744716	1	106.038	0.19154	8	5.0947e-07	194.206	0	3646.57	5.0947e-07	0	None	None
245	85.8525	5488.64	1363211	4372	283945	1	85.8659	0.066458	10	1.3045e-14	292.31	0	5488.64	1.3045e-14	0	None	None
246	57.3635	2651.1	1355389	2652	951729	1	57.3542	0.101518	7	7.3027e-07	141.19	0	2651.1	7.3027e-07	0	None	None
247	115.628	5756.64	1326571	5982	806188	1	115.643	0.176787	10	0.00054258	306.636	-1	5756.64	1.5566e-11	0	5757.65	1
248	103.862	3628.49	1325619	5411	536514	1	103.832	0.155593	7	9.6624e-10	193.243	0	3628.49	9.6624e-10	0	None	None
249	43.3578	2962.18	1314191	1801	455481	1	43.1806	0.438403	7	1.4326e-07	157.757	0	2962.18	1.4326e-07	0	None	None
250	101.245	3096.24	1312458	5256	859441	1	101.273	0.171137	7	3.4396e-09	164.897	0	3096.24	3.4396e-09	0	None	None
251	36.7708	2541.96	1309484	1435	1115047	1	36.7688	0.0954983	7	1.7204e-06	135.378	0	2541.96	1.7204e-06	0	None	None
252	89.0991	5862.55	1299685	4573	248948	1			0	9.2934e-11	312.223	0	5862.55	9.2934e-11	0	None	None
253	110.59	3976.83	1297443	5730	482596	1	110.779	0.466151	6	1.3534e-10	211.795	0	3976.83	1.3534e-10	0	None	None
254	38.0261	2466.95	1296293	1511	1124864	1	38.0378	0.0916878	7	1.6411e-06	131.383	0	2466.95	1.6411e-06	0	None	None
255	73.399	5271.43	1293397	3617	142060	1	73.4371	0.411034	9	1.1243e-11	280.742	0	5271.43	1.1243e-11	0	None	None
256	81.7988	5437.56	1290180	4120	286490	1	81.8117	0.104836	10	5.4052e-11	289.589	0	5437.56	5.4052e-11	0	None	None
257	59.364	2808.15	1286543	2775	985052	1	59.3505	0.0804275	6	0.00079693	149.554	0	2808.15	0.00079693	0	None	None
258	64.5758	3879.72	1275292	3102	667138	1	64.5627	0.161717	7	2.4241e-08	206.623	0	3879.72	2.4241e-08	0	None	None
259	57.407	4077.79	1272563	2655	577899	1	57.4146	0.130443	8	1.4417e-08	217.171	0	4077.79	1.4417e-08	0	None	None
260	85.1926	6054.93	1270774	4332	618701	1	85.2271	0.0920069	10	0.0058307	322.522	-1	6054.93	1.4044e-14	0	6055.93	1
261	38.7253	2202.82	1266752	1555	1266752	1	38.7355	0.163842	6	1.985e-05	117.316	0	2202.82	1.985e-05	0	None	None
262	98.6255	4089.7	1264659	5107	643559	1	98.6891	0.257639	8	3.4789e-10	217.806	0	4089.7	3.4789e-10	0	None	None
263	62.2335	3116.33	1264043	2950	882499	1	62.1898	0.216096	4	0.0076605	165.967	0	3116.33	0.0076605	0	None	None
264	68.1583	5678.4	1257525	3305	748469	1	68.1544	0.111002	9	0.0075061	302.469	-1	5678.4	2.5979e-12	0	5679.41	1
265	46.2765	2865.1	1257356	1963	969648	1	46.2733	0.080869	7	9.1705e-08	152.587	0	2865.1	9.1705e-08	0	None	None
266	85.1095	4837.07	1254892	4326	288763	1	85.0889	0.14023	10	1.4544e-14	257.609	0	4837.07	1.4544e-14	0	None	None
267	46.8008	2755.12	1254827	2001	877753	1	46.9736	0.384236	8	7.172e-08	146.73	0	2755.12	7.172e-08	0	None	None
268	81.442	4858.39	1239844	4099	303914	1	81.3251	0.430779	8	2.2204e-16	258.744	0	4858.39	2.2204e-16	0	None	None
269	107.23	4220.79	1233306	5586	254723	1	107.237	0.0700516	8	4.992e-09	224.787	0	4220.79	4.992e-09	0	None	None
270	48.1935	2089.88	1215229	2087	1215229	1			0	0.00097696	111.301	0	2089.88	0.00097696	0	None	None
271	40.9696	2816.08	1211971	1677	926616	1	41.0257	0.302727	7	9.6983e-07	149.976	0	2816.08	9.6983e-07	0	None	None
272	72.5215	4076.76	1210531	3563	364413	1	72.4631	0.198142	9	3.9345e-10	217.117	0	4076.76	3.9345e-10	0	None	None
273	34.5283	2661.15	1209019	1311	981302	1	34.5016	0.0706999	7	1.265e-06	141.725	0	2661.15	1.265e-06	0	None	None
274	142.978	5560.53	1200257	7143	682656	1	143.05	0.209219	9	0.010216	296.192	-1	5560.53	5.4035e-11	0	5561.53	1
275	110.931	4680.05	1194647	5744	313792	1	110.904	0.172005	7	9.4369e-15	249.246	0	4680.05	9.4369e-15	0	None	None
276	36.1291	2641.07	1185724	1403	1185724	1	36.1028	0.134136	6	0.025165	140.71	-1	2641.07	9.5664e-06	0	2642.08	1
277	22.9449	2563.11	1182989	804	1182989	1	22.959	0.0582462	7	0.025685	136.557	-1	2563.11	9.7247e-06	0	2564.11	1
278	39.2333	2670.02	1161347	1580	943792	1	39.2437	0.134782	7	4.1972e-06	142.198	0	2670.02	4.1972e-06	0	None	None
279	106.15	3461.41	1157774	5520	622766	1	106.171	0.0631929	6	7.027e-07	184.345	0	3461.41	7.027e-07	0	None	None
280	33.3928	2521.99	1157240	1241	1002493	1	33.361	0.154895	6	3.4641e-06	134.314	0	2521.99	3.4641e-06	0	None	None
281	107.944	4120.88	1157231	5623	1157231	1	107.927	0.0241951	3	0.079651	219.52	-1	4120.88	8.3735e-07	0	4121.89	1
282	88.8486	3689.58	1156442	4557	506421	1	88.863	0.118031	8	1.3207e-08	196.497	0	3689.58	1.3207e-08	0	None	None
283	38.773	2393.93	1152853	1557	1057351	1	38.742	0.184506	6	1.4215e-05	127.494	0	2393.93	1.4215e-05	0	None	None
284	83.3196	3159.4	1148636	4215	618363	1	83.1826	0.566523	5	3.4253e-08	168.261	0	3159.4	3.4253e-08	0	None	None
285	46.5961	1246.55	1147168	1986	1147168	1	46.5783	0.120341	4	0.00083918	66.388	0	1246.55	0.00083918	0	None	None
286	92.3266	3961.72	1142972	4743	480159	1	92.3462	0.123356	6	3.5316e-10	210.99	0	3961.72	3.5316e-10	0	None	None
287	158.334	5726.4	1139166	7723	567638	1	158.35	0.0500259	10	0.0034186	305.025	-1	5726.4	5.0271e-11	0	5727.4	1
288	155.854	13187.6	1125956	7629	391196	1	155.911	0.469552	15	0.48002	702.493	-3	13187.6	2.2232e-12	0	13190.6	1
289	52.3298	2843.19	1121621	2334	530151	1	52.2543	0.230847	7	2.8499e-07	151.42	0	2843.19	2.8499e-07	0	None	None
290	52.8115	2503.89	1121185	2364	258253	1	52.7998	0.132245	6	5.9003e-07	133.35	0	2503.89	5.9003e-07	0	None	None
291	58.6621	3349.33	1120720	2730	664786	1	58.6474	0.129223	7	6.1915e-08	178.376	0	3349.33	6.1915e-08	0	None	None
292	71.0048	4679.07	1120025	3480	260871	1	70.9467	0.224766	8	1.4696e-08	249.194	0	4679.07	1.4696e-08	0	None	None
293	64.6155	3096.27	1117446	3105	672699	1	64.5901	0.156277	6	4.5682e-08	164.899	0	3096.27	4.5682e-08	0	None	None
294	149.28	5890.56	1115689	7398	560828	1			0	0.00045406	313.768	-1	5890.56	1.2447e-11	0	5891.57	1
295	32.9375	2668.05	1108848	1216	1108848	1	32.892	0.256539	6	0.027051	142.146	-1	2668.05	2.742e-05	0	2669.05	1
296	46.516	2754.08	1106522	1981	832684	1	46.5248	0.10635	6	3.4811e-05	146.675	0	2754.08	3.4811e-05	0	None	None
297	37.183	2670.15	1104507	1460	841089	1	37.1468	0.109033	6	8.4137e-06	142.205	0	2670.15	8.4137e-06	0	None	None
298	81.9326	3187.32	1097579	4127	679917	1	81.9042	0.10222	6	1.4181e-06	169.748	0	3187.32	1.4181e-06	0	None	None
299	90.4606	3467.51	1093384	4648	541625	1	90.6323	0.28633	5	1.1031e-10	184.67	0	3467.51	1.1031e-10	0	None	None
300	48.5088	3518.46	1088867	2107	599223	1	48.4219	0.186298	8	2.4533e-10	187.383	0	3518.46	2.4533e-10	0	None	None
301	38.2056	2608.97	1087166	1522	783158	1	38.2339	0.114399	6	1.5995e-05	138.946	0	2608.97	1.5995e-05	0	None	None
302	60.1281	2872.24	1082783	2817	754943	1	60.0853	0.186126	4	2.3546e-08	152.967	0	2872.24	2.3546e-08	0	None	None
303	38.773	2365.9	1078705	1557	1009343	1	38.7496	0.183151	6	2.0214e-05	126.001	0	2365.9	2.0214e-05	0	None	None
304	100.928	3258.29	1077076	5241	593914	1	101.037	0.140753	7	8.266e-06	173.527	0	3258.29	8.266e-06	0	None	None
305	49.2806	3315.38	1074199	2155	654829	1	49.1845	0.206601	7	1.5081e-09	176.568	0	3315.38	1.5081e-09	0	None	None
306	86.9856	3115.34	1069726	4446	700422	1	86.9733	0.102642	7	1.9454e-08	165.914	0	3115.34	1.9454e-08	0	None	None
307	27.9886	3087.32	1062174	1009	1062174	1	27.9857	0.277064	6	0.046594	164.475	-1	3087.32	3.7141e-06	0	3088.32	1
308	143.922	7067.35	1059973	7177	304932	1	143.911	0.16366	10	0.00028275	376.44	-1	7067.35	1.6653e-16	0	7068.35	1
309	87.6976	5905.63	1053827	4491	564687	1	87.6913	0.117702	8	0.0071236	314.571	-1	5905.63	3.5416e-14	0	5906.63	1
310	147.277	6362.79	1045141	7306	427733	1	147.252	0.111576	11	0.00069477	338.917	-1	6362.79	2.6966e-12	0	6363.79	1
311	107.944	3200.33	1036381	5623	684415	1			0	0.0018761	170.44	0	3200.33	0.0018761	0	None	None
312	66.2708	2770.04	1036064	3199	653298	1	66.364	0.144172	6	1.0814e-06	147.524	0	2770.04	1.0814e-06	0	None	None
313	45.7786	3305.4	1035952	1928	588310	1	45.7872	0.0904122	8	3.4747e-08	176.036	0	3305.4	3.4747e-08	0	None	None
314	66.8085	3660.75	1034670	3233	191637	1	66.7809	0.104674	8	1.5255e-07	194.961	0	3660.75	1.5255e-07	0	None	None
315	73.399	3230.4	1033082	3617	610412	1	73.3662	0.129868	7	1.4422e-07	172.042	0	3230.4	1.4422e-07	0	None	None
316	24.2614	2532.06	1028988	873	1028988	1	24.3551	0.222144	6	0.05824	134.904	-1	2532.06	0.00023477	0	2533.06	1
317	57.4473	4810.95	1028429	2658	311361	1	57.4848	0.0935618	9	4.1686e-11	256.218	0	4810.95	4.1686e-11	0	None	None
318	38.8655	2584.97	1028099	1561	814406	1	38.8872	0.140925	6	1.5973e-05	137.668	0	2584.97	1.5973e-05	0	None	None
319	87.943	4303.95	1026177	4507	282335	1	87.9647	0.0936141	7	4.1554e-11	229.216	0	4303.95	4.1554e-11	0	None	None
320	80.3881	3086.29	1022264	4035	686182	1	80.4047	0.198303	7	7.5298e-07	164.367	0	3086.29	7.5298e-07	0	None	None
321	39.4723	2833.13	1020940	1591	704368	1	39.4769	0.224063	7	9.3002e-08	150.884	0	2833.13	9.3002e-08	0	None	None
322	106.232	5052.09	1020699	5526	231448	1	106.239	0.0540321	8	5.4851e-11	269.06	0	5052.09	5.4851e-11	0	None	None
323	41.7816	2626	1016483	1716	819898	1	41.6536	0.341825	6	3.3898e-05	139.853	0	2626	3.3898e-05	0	None	None
324	101.57	5434.53	1012921	5277	767060	1	101.495	0.229473	9	0.0031217	289.481	-1	5434.53	3.279e-12	0	5435.54	1
325	75.1803	5273.4	1011228	3727	169976	1	75.2	0.208945	5	4.3075e-11	280.847	0	5273.4	4.3075e-11	0	None	None
326	39.4255	2405.9	1011096	1588	952104	1	39.4183	0.13513	6	3.1352e-05	128.131	0	2405.9	3.1352e-05	0	None	None
327	53.0793	2717.08	1009566	2382	845686	1	53.0562	0.0965263	6	7.4822e-06	144.704	0	2717.08	7.4822e-06	0	None	None
328	38.0261	2438.92	1002201	1511	846090	1	38.0379	0.0955811	6	6.9012e-06	129.89	0	2438.92	6.9012e-06	0	None	None
329	34.3065	2806.13	1001022	1298	766236	1	34.2587	0.127789	6	3.3991e-07	149.447	0	2806.13	3.3991e-07	0	None	None
330	123.344	3822.67	997158	6347	455929	1	123.311	0.128503	7	2.3243e-05	203.585	0	3822.67	2.3243e-05	0	None	None
331	60.595	3654.49	994385	2845	435593	1	60.7473	0.332569	5	5.9677e-09	194.628	0	3654.49	5.9677e-09	0	None	None
332	38.8655	2613	994233	1561	839801	1	38.8823	0.145656	6	2.2515e-05	139.161	0	2613	2.2515e-05	0	None	None
333	35.2656	2436.94	984645	1354	860337	1	35.2925	0.266981	6	1.781e-05	129.785	0	2436.94	1.781e-05	0	None	None
334	48.5088	2251.93	978992	2107	978992	1			0	7.5469e-05	119.932	0	2251.93	7.5469e-05	0	None	None
335	53.8993	3372.39	978667	2436	578064	1	53.7961	0.205012	7	2.5014e-07	179.604	0	3372.39	2.5014e-07	0	None	None
336	63.4101	2998.22	978304	3028	585689	1	63.4098	0.164955	7	9.3877e-09	159.677	0	2998.22	9.3877e-09	0	None	None
337	35.2656	3847.66	976589	1354	325006	1	35.2926	0.183586	8	3.9545e-10	204.916	0	3847.66	3.9545e-10	0	None	None
338	37.183	2177.78	975578	1460	975578	1	37.2066	0.198089	6	8.044e-06	115.983	0	2177.78	8.044e-06	0	None	None
339	104.866	6553.32	972532	5464	420019	1	104.9	0.156573	10	0.00030336	349.065	-1	6553.32	1.3878e-15	0	6554.33	1
340	39.5613	2755.03	972380	1596	736398	1	39.5207	0.109391	6	1.2282e-06	146.725	0	2755.03	1.2282e-06	0	None	None
341	55.2111	3487.42	971293	2517	594682	1	55.1469	0.22179	8	2.1553e-08	185.73	0	3487.42	2.1553e-08	0	None	None
342	105.902	3484.51	970116	5509	506874	1	105.999	0.174471	7	8.2781e-08	185.575	0	3484.51	8.2781e-08	0	None	None
343	63.8738	2836.17	969581	3055	759269	1	63.8868	0.171735	6	8.673e-06	151.046	0	2836.17	8.673e-06	0	None	None
344	105.354	6350.25	967443	5483	375654	1	105.347	0.0704789	9	0.00078739	338.25	-1	6350.25	2.3139e-12	0	6351.25	1
345	85.319	6216.87	964305	4340	193001	1	85.2867	0.148432	10	1.6261e-12	331.093	0	6216.87	1.6261e-12	0	None	None
346	92.8413	6167.71	963235	4772	458543	1	92.859	0.194551	11	0.00079585	328.528	-1	6167.71	2.398e-12	0	6168.71	1
347	80.6333	3213.35	959740	4053	573927	1	80.5951	0.0704359	7	2.7061e-06	171.134	0	3213.35	2.7061e-06	0	None	None
348	88.2266	5843.56	957212	4523	134352	1	88.2189	0.111303	11	1.8564e-12	311.212	0	5843.56	1.8564e-12	0	None	None
349	97.8141	5229.03	955389	5058	595132	1	97.7806	0.123836	9	0.00052859	278.537	-1	5229.03	4.0294e-08	0	5230.04	1
350	104.412	3668.51	952300	5441	527500	1	104.381	0.146332	7	1.1427e-08	195.374	0	3668.51	1.1427e-08	0	None	None
351	82.8505	4696.09	950125	4186	334066	1	82.857	0.152463	9	2.0335e-12	250.101	0	4696.09	2.0335e-12	0	None	None
352	34.44	2396.93	938999	1306	821539	1	34.4457	0.074794	6	4.1347e-05	127.654	0	2396.93	4.1347e-05	0	None	None
353	37.4495	2422.92	934992	1477	242760	1	37.4314	0.134051	5	0.63429	129.038	2	2424.92	0.062835	0	None	None
354	35.1746	2524.94	934766	1348	840546	1	35.1628	0.110419	6	3.6317e-05	134.471	0	2524.94	3.6317e-05	0	None	None
355	63.7855	3201.3	928888	3049	686144	1	63.8122	0.232762	3	7.968e-06	170.492	0	3201.3	7.968e-06	0	None	None
356	38.3331	2738.09	925255	1531	706563	1	38.3531	0.0799169	5	4.2897e-10	145.823	0	2738.09	4.2897e-10	0	None	None
357	34.484	2383.98	919902	1308	790404	1	34.4697	0.142249	6	6.1395e-06	126.964	0	2383.98	6.1395e-06	0	None	None
358	95.56	3423.45	919579	4931	919579	1	95.6202	0.144442	3	0.083248	182.376	-1	3423.45	2.4639e-05	0	3424.45	1
359	90.4191	6028.22	919557	4646	440875	1	90.4667	0.140279	9	0.0035107	321.099	-1	6028.22	1.778e-12	0	6029.22	1
360	102.199	3836.54	917981	5313	917981	1	101.927	0.633985	5	0.01839	204.377	-1	3836.54	7.7339e-10	0	3837.54	1
361	162.256	1922.33	917375	7845	686251	1			0	4.5142e-05	102.378	0	1922.33	4.5142e-05	0	None	None
362	48.15	2413.99	913642	2085	740522	1			0	3.6057e-05	128.562	0	2413.99	3.6057e-05	0	None	None
363	92.7181	3799.66	909622	4763	447167	1	92.6016	0.225847	7	3.604e-08	202.359	0	3799.66	3.604e-08	0	None	None
364	102.961	3723.6	907673	5359	907673	1	102.924	0.109488	8	0.036348	198.362	-1	3723.6	6.4428e-08	0	3724.61	1
365	80.4296	3303.31	895002	4038	503237	1	80.4467	0.0855767	6	2.6676e-07	175.925	0	3303.31	2.6676e-07	0	None	None
366	66.5458	2944.2	891873	3216	469607	1	66.5395	0.136878	6	2.3708e-06	156.8	0	2944.2	2.3708e-06	0	None	None
367	87.1948	3141.37	884706	4461	635815	1	87.1742	0.100326	6	1.7872e-06	167.3	0	3141.37	1.7872e-06	0	None	None
368	88.3516	5906.62	881239	4531	191862	1	88.3348	0.271821	10	7.4962e-13	314.57	0	5906.62	7.4962e-13	0	None	None
369	71.5098	4279.85	879761	3507	262892	1	71.5658	0.222943	8	5.0759e-12	227.933	0	4279.85	5.0759e-12	0	None	None
370	40.9696	2592.99	879672	1677	755951	1	41.111	0.361233	7	3.8063e-06	138.095	0	2592.99	3.8063e-06	0	None	None
371	61.0316	2861.2	875538	2873	560100	1	61.0262	0.217952	4	1.7431e-06	152.379	0	2861.2	1.7431e-06	0	None	None
372	45.7786	2909.21	875021	1928	701793	1	45.763	0.0828529	6	2.6443e-06	154.936	0	2909.21	2.6443e-06	0	None	None
373	68.7953	9431.08	870782	3345	87857	1	69.0027	0.396579	5	1.3372e-06	502.326	-1	9431.08	1.2157e-14	0	9432.08	1
374	58.5366	2852.12	870473	2721	583861	1	58.5129	0.0887017	7	1.7737e-07	151.896	0	2852.12	1.7737e-07	0	None	None
375	87.8211	3722.52	862326	4499	862326	1	87.8181	0.0557025	7	0.040641	198.304	-1	3722.52	2.6467e-07	0	3723.52	1
376	111.542	4551.95	861317	5776	223946	1	111.516	0.0828657	8	4.3859e-09	242.424	0	4551.95	4.3859e-09	0	None	None
377	46.556	2665.09	851092	1983	574171	1	46.555	0.0804909	5	2.4847e-06	141.935	0	2665.09	2.4847e-06	0	None	None
378	58.6198	3137.22	845653	2727	536453	1	58.6315	0.130779	5	8.9177e-08	167.079	0	3137.22	8.9177e-08	0	None	None
379	48.9546	2599.02	843056	2136	660135	1	48.9463	0.128142	6	4.8918e-05	138.416	0	2599.02	4.8918e-05	0	None	None
380	87.4111	6517.87	842559	4475	312852	1	87.4069	0.0635336	11	0.00046019	347.177	-1	6517.87	1.5193e-11	0	6518.88	1
381	60.4666	2856.23	840019	2838	495469	1	60.3649	0.245766	5	8.2198e-07	152.115	0	2856.23	8.2198e-07	0	None	None
382	48.5088	3331.37	839339	2107	489072	1	48.5181	0.216375	6	1.3948e-08	177.42	0	3331.37	1.3948e-08	0	None	None
383	63.7436	3230.36	838775	3046	457418	1	63.68	0.22877	7	5.8064e-08	172.04	0	3230.36	5.8064e-08	0	None	None
384	101.934	3340.38	836174	5298	205940	1	101.952	0.149294	6	5.1615e-07	177.899	0	3340.38	5.1615e-07	0	None	None
385	40.9696	2788.05	835999	1677	590299	1	41.0272	0.322259	6	4.0732e-06	148.484	0	2788.05	4.0732e-06	0	None	None
386	33.668	2719.05	832180	1258	597408	1	33.6508	0.0903036	6	1.749e-12	144.809	0	2719.05	1.749e-12	0	None	None
387	87.0275	4918.08	831900	4449	176025	1	87.0379	0.07806	9	3.9026e-09	261.923	0	4918.08	3.9026e-09	0	None	None
388	127.437	4908.13	831267	6510	592807	1	127.463	0.122954	9	0.0036474	261.447	-1	4908.13	2.287e-10	0	4909.14	1
389	91.8461	7256.75	821227	4720	313590	1	91.8279	0.40099	12	0.00043563	386.527	-1	7256.75	1.6295e-12	0	7257.75	1
390	58.5781	3144.29	815083	2724	490496	1	58.6001	0.0674244	7	1.3205e-07	167.456	0	3144.29	1.3205e-07	0	None	None
391	63.4101	3055.24	802617	3028	541529	1	63.5028	0.266284	5	1.0364e-06	162.714	0	3055.24	1.0364e-06	0	None	None
392	88.6443	3677.65	802574	4547	431517	1	88.6247	0.0827772	8	1.5649e-09	195.861	0	3677.65	1.5649e-09	0	None	None
393	106.025	3160.41	800851	5513	431041	1	105.998	0.181275	6	2.1598e-06	168.314	0	3160.41	2.1598e-06	0	None	None
394	46.8413	2791.01	796383	2004	546494	1	46.8176	0.166609	4	4.4199e-10	148.641	0	2791.01	4.4199e-10	0	None	None
395	64.7828	2911.24	785791	3115	488393	1	64.7943	0.127244	6	2.4825e-05	155.045	0	2911.24	2.4825e-05	0	None	None
396	47.5985	1927.83	780827	2049	780827	1	47.3303	0.599146	4	0.0026194	102.671	0	1927.83	0.0026194	0	None	None
397	23.4598	2884.24	779017	833	779017	1	23.4872	0.164207	7	0.032824	153.66	-1	2884.24	5.4625e-06	0	2885.25	1
398	22.5569	2545.91	776187	777	660472	1	22.5924	0.0737265	8	1.7915e-07	135.588	0	2545.91	1.7915e-07	0	None	None
399	38.3331	2871.15	774647	1531	515042	1	38.1499	0.282905	6	3.8589e-05	152.909	0	2871.15	3.8589e-05	0	None	None
400	86.7365	4746.02	774196	4429	240640	1	86.7554	0.0957115	9	2.9711e-09	252.76	0	4746.02	2.9711e-09	0	None	None
401	22.9915	2505.1	772793	807	624651	1	22.9719	0.06734	6	4.7497e-06	133.414	0	2505.1	4.7497e-06	0	None	None
402	104.866	6525.3	771613	5464	324161	1	104.891	0.137443	7	0.0033849	347.572	-1	6525.3	1.4328e-11	0	6526.3	1
403	46.882	3024.18	769950	2007	432677	1	46.9128	0.0869426	6	1.9303e-06	161.059	0	3024.18	1.9303e-06	0	None	None
404	46.3173	2577.08	763613	1966	538037	1	46.2658	0.120548	6	6.7689e-08	137.248	0	2577.08	6.7689e-08	0	None	None
405	69.144	3538.61	761335	3368	761335	1	69.195	0.186806	6	0.038154	188.51	-1	3538.61	3.0574e-08	0	3539.61	1
406	53.0793	4986.7	760585	2382	356589	1	53.0427	0.591817	8	0.0010366	265.631	-1	4986.7	5.1732e-07	0	4987.7	1
407	47.6466	5313.12	758294	2052	146057	1	47.7449	0.509005	7	2.0796e-10	282.962	0	5313.12	2.0796e-10	0	None	None
408	111.238	5458.52	754122	5759	127855	1	111.264	0.102291	6	2.0872e-14	290.706	0	5458.52	2.0872e-14	0	None	None
409	37.4046	2397.89	751841	1474	662749	1	37.4416	0.128817	6	3.8899e-05	127.705	0	2397.89	3.8899e-05	0	None	None
410	33.758	2594	750368	1263	615225	1	33.7219	0.131178	5	1.9369e-09	138.149	0	2594	1.9369e-09	0	None	None
411	64.4123	3966.76	745728	3090	338061	1	64.398	0.150489	7	5.1373e-07	211.258	0	3966.76	5.1373e-07	0	None	None
412	44.5525	3159.35	742220	1862	742220	1	44.5607	0.506838	6	0.043259	168.311	-1	3159.35	2.6358e-06	0	3160.35	1
413	63.2885	3014.21	734312	3020	432678	1	63.3606	0.180298	5	1.2216e-08	160.529	0	3014.21	1.2216e-08	0	None	None
414	127.659	4762.07	732214	6520	491189	1	127.67	0.145075	9	0.003686	253.668	-1	4762.07	1.7066e-09	0	4763.08	1
415	55.0228	2980.31	731604	2505	489592	1	55.0151	0.177759	6	4.2497e-07	158.723	0	2980.31	4.2497e-07	0	None	None
416	48.5088	2413.99	731368	2107	710917	1			0	2.5025e-05	128.562	0	2413.99	2.5025e-05	0	None	None
417	107.526	8500.41	731328	5603	131543	1	107.594	0.130883	12	5.4595e-06	452.761	-1	8500.41	4.2094e-12	0	8501.41	1
418	50.5091	2551	730725	2228	651930	1	50.544	0.220688	6	2.0663e-05	135.859	0	2551	2.0663e-05	0	None	None
419	33.625	2612.05	730602	1255	570271	1	33.6556	0.151811	7	2.5671e-06	139.111	0	2612.05	2.5671e-06	0	None	None
420	39.7808	2856.16	729037	1609	559060	1	39.8782	0.323107	3	9.0714e-07	152.111	0	2856.16	9.0714e-07	0	None	None
421	53.8993	3017.21	728690	2436	478834	1	53.8734	0.147862	7	5.5072e-09	160.688	0	3017.21	5.5072e-09	0	None	None
422	63.6173	3388.38	728196	3038	437394	1	63.6298	0.233025	8	8.6464e-08	180.456	0	3388.38	8.6464e-08	0	None	None
423	91.0685	3467.51	727785	4679	383576	1			0	1.8794e-07	184.67	0	3467.51	1.8794e-07	0	None	None
424	142.802	5421.42	724272	7135	486219	1	142.888	0.241281	9	0.0019927	288.783	-1	5421.42	1.7687e-12	0	5422.43	1
425	61.92	4246.95	723831	2929	246653	1	61.9877	0.154384	8	5.5341e-10	226.181	0	4246.95	5.5341e-10	0	None	None
426	80.6333	3907.68	723425	4053	317188	1	80.7527	0.294657	7	5.2808e-09	208.112	0	3907.68	5.2808e-09	0	None	None
427	28.5268	2323.97	722531	1038	639844	1	28.6107	0.186787	6	6.1568e-06	123.768	0	2323.97	6.1568e-06	0	None	None
428	43.5455	2808.05	715379	1811	540653	1	43.5256	0.332138	10	1.2529e-07	149.549	0	2808.05	1.2529e-07	0	None	None
429	141.86	10766.9	712882	7093	224660	1	141.988	0.28649	14	0.087442	573.523	-2	10766.9	7.2352e-12	0	10768.9	1
430	53.1705	2683.08	711981	2388	549003	1	53.1333	0.120345	6	1.0871e-05	142.893	0	2683.08	1.0871e-05	0	None	None
431	96.7256	3348.51	711480	4998	344961	1	96.7798	0.366217	5	8.6469e-09	178.332	0	3348.51	8.6469e-09	0	None	None
432	102.863	4934.03	709366	5355	205261	1	102.899	0.137405	10	9.5202e-14	262.773	0	4934.03	9.5202e-14	0	None	None
433	88.0228	3275.32	708240	4511	436889	1	88.0387	0.0691103	7	3.51e-06	174.435	0	3275.32	3.51e-06	0	None	None
434	45.5985	2472.97	704202	1916	553877	1	45.5114	0.165465	6	4.6101e-07	131.704	0	2472.97	4.6101e-07	0	None	None
435	38.4183	2732.14	703707	1537	495320	1	38.4203	0.0610599	7	1.3385e-07	145.506	0	2732.14	1.3385e-07	0	None	None
436	47.4031	2788.14	702137	2038	559449	1	47.3418	0.219412	4	2.4371e-06	148.489	0	2788.14	2.4371e-06	0	None	None
437	22.9915	2827.22	697651	807	530674	1	23.0068	0.09595	6	2.4868e-08	150.57	0	2827.22	2.4868e-08	0	None	None
438	33.8913	2628.05	695551	1271	570914	1	33.9359	0.123187	6	1.583e-07	139.962	0	2628.05	1.583e-07	0	None	None
439	56.9773	3201.53	694308	2626	376080	1	56.92	0.144776	7	1.8859e-09	170.505	0	3201.53	1.8859e-09	0	None	None
440	64.2511	5383.37	692989	3079	138040	1	64.3035	0.17181	9	1.7764e-15	286.703	0	5383.37	1.7764e-15	0	None	None
441	76.7338	3713.5	691826	3822	691826	1	76.701	0.105678	8	0.030515	197.824	-1	3713.5	6.0597e-07	0	3714.5	1
442	75.4383	5040.01	688356	3745	176212	1	75.4556	0.0740938	9	4.2959e-11	268.417	0	5040.01	4.2959e-11	0	None	None
443	66.4588	3753.56	686915	3211	686915	1	66.4468	0.0837263	8	0.033122	199.957	-1	3753.56	2.841e-10	0	3754.56	1
444	80.5925	4858.39	684697	4050	158027	1	80.5802	0.33433	8	7.4971e-12	258.744	0	4858.39	7.4971e-12	0	None	None
445	94.6696	3643.63	684039	4883	684039	1	94.6589	0.188031	7	0.03304	194.103	-1	3643.63	1.133e-09	0	3644.64	1
446	37.626	2450.95	681143	1487	588141	1	37.6274	0.126724	5	2.2937e-05	130.531	0	2450.95	2.2937e-05	0	None	None
447	28.3421	2379.91	681036	1027	633549	1	28.431	0.229297	5	2.2755e-05	126.748	0	2379.91	2.2755e-05	0	None	None
448	50.1895	2786.11	680916	2209	510397	1	50.2178	0.112983	7	6.0832e-07	148.381	0	2786.11	6.0832e-07	0	None	None
449	89.4791	4602.03	680334	4593	124553	1	89.4455	0.091359	9	1.6324e-12	245.091	0	4602.03	1.6324e-12	0	None	None
450	45.1955	2602.03	679201	1896	152230	1			0	1.6667e-05	138.577	0	2602.03	1.6667e-05	0	None	None
451	59.6131	4792.95	678738	2790	215514	1	59.5821	0.174873	2	8.5878e-09	255.259	0	4792.95	8.5878e-09	0	None	None
452	39.5613	2613	676500	1596	570758	1	39.5947	0.133716	7	3.6763e-06	139.161	0	2613	3.6763e-06	0	None	None
453	107.021	4688.99	675519	5575	166183	1	107.009	0.061757	9	1.1691e-12	249.723	0	4688.99	1.1691e-12	0	None	None
454	44.0204	2560.99	671149	1833	539633	1	44.0841	0.360154	6	1.4947e-05	136.391	0	2560.99	1.4947e-05	0	None	None
455	107.021	4138.88	669299	5575	669299	1	107.025	0.0779967	8	0.053776	220.479	-1	4138.88	1.7521e-08	0	4139.89	1
456	33.9833	2804.22	668355	1277	482480	1	33.9942	0.0663381	5	2.5657e-06	149.345	0	2804.22	2.5657e-06	0	None	None
457	71.887	4076.76	665805	3529	208369	1	71.9949	0.277094	4	2.184e-08	217.117	0	4076.76	2.184e-08	0	None	None
458	27.6831	2307.85	665326	993	638748	1	27.5536	0.363468	5	1.6716e-06	122.909	0	2307.85	1.6716e-06	0	None	None
459	39.2333	2641.99	661588	1580	539831	1	39.2447	0.133956	6	5.0728e-06	140.705	0	2641.99	5.0728e-06	0	None	None
460	65.9521	4090.86	661264	3180	300970	1	65.9415	0.0984167	6	1.5628e-08	217.867	0	4090.86	1.5628e-08	0	None	None
461	119.726	3885.73	657768	6163	657768	1	119.684	0.128954	7	0.020426	206.996	-1	3885.73	7.5049e-09	0	3886.73	1
462	105.069	5177.4	657198	5470	134498	1	105.048	0.0619331	9	1.0863e-11	275.734	0	5177.4	1.0863e-11	0	None	None
463	65.512	3445.41	654768	3152	393162	1	65.5439	0.2377	6	3.1879e-06	183.493	0	3445.41	3.1879e-06	0	None	None
464	134.175	4381.9	653852	6758	516590	1	134.21	0.696886	8	0.065943	233.421	-1	4381.9	3.2622e-07	0	4382.91	1
465	43.0563	2956.27	650470	1784	441234	1	43.0441	0.188547	7	7.7704e-08	157.443	0	2956.27	7.7704e-08	0	None	None
466	109.575	4573.04	649736	5689	155244	1	109.537	0.128075	8	2.2381e-12	243.547	0	4573.04	2.2381e-12	0	None	None
467	59.6558	3373.42	649259	2792	313494	1	59.6809	0.121118	6	1.8426e-06	179.659	0	3373.42	1.8426e-06	0	None	None
468	23.6133	2485.99	648793	842	331760	1	23.6099	0.0997338	6	3.4896e-07	132.397	0	2485.99	3.4896e-07	0	None	None
469	87.8625	3528.51	646926	4502	243033	1	87.8909	0.0746846	7	2.7325e-07	187.919	0	3528.51	2.7325e-07	0	None	None
470	51.577	3413.42	645022	2294	339817	1	51.5725	0.276473	7	9.9476e-09	181.789	0	3413.42	9.9476e-09	0	None	None
471	22.3573	2827.22	641269	765	327121	1	22.3448	0.106265	7	5.6253e-10	150.57	0	2827.22	5.6253e-10	0	None	None
472	49.0471	3388.39	638723	2141	349418	1	49.052	0.164016	7	7.227e-07	180.456	0	3388.39	7.227e-07	0	None	None
473	37.3175	2409.92	637700	1469	555948	1	37.4308	0.223834	5	1.8629e-05	128.346	0	2409.92	1.8629e-05	0	None	None
474	116.765	8156.74	633772	6033	144178	1	116.737	0.193421	12	1.5478e-05	434.458	-1	8156.74	3.1877e-12	0	8157.74	1
475	105.902	3322.46	633368	5509	250059	1	105.983	0.180789	7	3.8217e-06	176.945	0	3322.46	3.8217e-06	0	None	None
476	88.0228	3288.37	632856	4511	377064	1	88.0495	0.0917185	6	2.9976e-07	175.129	0	3288.37	2.9976e-07	0	None	None
477	34.115	2750.15	631530	1286	435674	1	34.0944	0.0737434	7	1.0794e-06	146.465	0	2750.15	1.0794e-06	0	None	None
478	83.4943	3807.55	626969	4224	278873	1	83.4405	0.424006	7	9.2503e-09	202.779	0	3807.55	9.2503e-09	0	None	None
479	38.4183	3396.72	625196	1537	308787	1	38.4108	0.196249	7	2.836e-10	180.9	0	3396.72	2.836e-10	0	None	None
480	51.3866	2991.24	624864	2284	418812	1	51.388	0.150372	7	5.4395e-07	159.305	0	2991.24	5.4395e-07	0	None	None
481	87.943	2983.23	623664	4507	372925	1	87.9628	0.073761	5	1.9418e-05	158.878	0	2983.23	1.9418e-05	0	None	None
482	62.461	5750.65	623432	2965	90025	1	62.5984	0.352419	6	1.1102e-16	306.264	0	5750.65	1.1102e-16	0	None	None
483	100.492	3968.72	618953	5217	197541	1	100.457	0.132399	7	6.472e-08	211.363	0	3968.72	6.472e-08	0	None	None
484	86.6963	4841.37	617940	4426	39044	1	86.7492	0.174457	9	1.0415e-08	257.838	0	4841.37	1.0415e-08	0	None	None
485	148.271	5907.59	617435	7354	95617	1	148.209	0.435281	9	1.6245e-12	314.622	0	5907.59	1.6245e-12	0	None	None
486	73.0065	2522.96	616756	3591	451759	1	73.0086	0.17759	6	1.7292e-06	134.366	0	2522.96	1.7292e-06	0	None	None
487	42.3805	3047.3	615466	1743	441072	1	42.5306	0.367384	7	4.5959e-07	162.29	0	3047.3	4.5959e-07	0	None	None
488	78.2648	3152.24	615153	3914	412771	1	78.2902	0.145794	6	1.9364e-05	167.88	0	3152.24	1.9364e-05	0	None	None
489	62.5958	4810.96	613824	2974	492443	1	62.7513	0.583068	5	0.028176	256.271	-1	4810.96	1.6631e-09	0	4811.96	1
490	64.0021	3027.28	612999	3063	419110	1	64.0358	0.242419	7	9.274e-07	161.225	0	3027.28	9.274e-07	0	None	None
491	91.2483	3305.46	611614	4689	319062	1	91.2327	0.630935	7	2.0668e-07	176.04	0	3305.46	2.0668e-07	0	None	None
492	34.8968	2352.93	610790	1331	471888	1	34.9182	0.115776	6	9.3694e-06	125.31	0	2352.93	9.3694e-06	0	None	None
493	53.9475	2887.14	605763	2439	425124	1	53.9716	0.152824	6	6.7321e-06	153.761	0	2887.14	6.7321e-06	0	None	None
494	79.606	3102.3	605270	3990	605270	1	79.5962	0.155296	6	0.061222	165.273	-1	3102.3	3.8403e-06	0	3103.3	1
495	137.776	5730.1	601347	6912	247791	1			0	0.000778	305.222	-1	5730.1	2.2054e-08	0	5731.1	1
496	48.6993	2628.95	598987	2119	83392	1	48.5942	0.489385	10	2.886e-07	140.011	0	2628.95	2.886e-07	0	None	None
497	39.7808	2536	598266	1609	504562	1	39.7769	0.126863	5	1.6097e-06	135.06	0	2536	1.6097e-06	0	None	None
498	102.432	4676.16	597713	5325	108600	1	102.415	0.120335	9	1.4865e-10	249.039	0	4676.16	1.4865e-10	0	None	None
499	37.3175	3182.38	596851	1469	402015	1	37.3485	0.0877873	7	1.1754e-05	169.484	0	3182.38	1.1754e-05	0	None	None
500	102.778	3974.72	595143	5349	173630	1	102.773	0.137888	7	5.8835e-09	211.682	0	3974.72	5.8835e-09	0	None	None
501	53.6183	2755.06	593495	2418	440257	1	53.6104	0.115647	6	4.8285e-05	146.727	0	2755.06	4.8285e-05	0	None	None
502	71.263	5387.33	593460	3493	125226	1	71.3482	0.158594	10	1.2005e-12	286.914	0	5387.33	1.2005e-12	0	None	None
503	23.8833	2412.99	592354	856	170778	1	23.9319	0.15334	6	5.9885e-05	128.509	0	2412.99	5.9885e-05	0	None	None
504	59.0363	3187.28	591406	2756	304049	1	59.0156	0.266849	6	4.3242e-06	169.746	0	3187.28	4.3242e-06	0	None	None
505	45.9443	5532.67	590903	1940	103478	1	45.9856	0.0791701	9	2.0519e-12	294.655	0	5532.67	2.0519e-12	0	None	None
506	94.2416	3422.46	590554	4856	285736	1	94.0981	0.365047	5	6.0718e-06	182.271	0	3422.46	6.0718e-06	0	None	None
507	46.4761	3086.28	589665	1978	349276	1	46.4993	0.0825715	7	3.5687e-06	164.366	0	3086.28	3.5687e-06	0	None	None
508	50.0005	2953.28	588836	2198	368365	1	50.0413	0.128424	7	5.5938e-08	157.283	0	2953.28	5.5938e-08	0	None	None
509	73.399	5168.1	588543	3617	149283	1	73.4184	0.178813	10	1.3654e-12	275.239	0	5168.1	1.3654e-12	0	None	None
510	47.1325	2623.98	587023	2023	550407	1	47.1058	0.0985198	6	1.8005e-05	139.746	0	2623.98	1.8005e-05	0	None	None
511	86.405	6272.86	586620	4406	212163	1	86.3318	0.222798	9	0.00057246	334.128	-1	6272.86	1.9171e-12	0	6273.87	1
512	101.422	3448.44	586033	5268	269955	1			0	3.2226e-07	183.654	0	3448.44	3.2226e-07	0	None	None
513	57.234	3608.57	585613	2643	260235	1	57.3007	0.142209	7	2.2844e-06	192.182	0	3608.57	2.2844e-06	0	None	None
514	41.7816	2661.89	584886	1716	496268	1	41.7049	0.334449	6	3.3151e-08	141.765	0	2661.89	3.3151e-08	0	None	None
515	52.1455	2579.96	583693	2323	458360	1	52.1747	0.155505	6	6.0139e-05	137.401	0	2579.96	6.0139e-05	0	None	None
516	36.6705	2392.74	582491	1430	509238	1	36.7767	0.257571	7	7.6069e-09	127.431	0	2392.74	7.6069e-09	0	None	None
517	98.5845	3493.49	582182	5104	256848	1	98.6565	0.32491	6	6.2277e-07	186.054	0	3493.49	6.2277e-07	0	None	None
518	90.2113	7652.62	581535	4631	143856	1	90.1986	0.0867228	11	5.2725e-05	407.61	-1	7652.62	7.967e-12	0	7653.63	1
519	81.972	3025.27	579996	4130	398511	1	81.9784	0.0861241	7	2.9721e-06	161.117	0	3025.27	2.9721e-06	0	None	None
520	63.2885	3217.29	578245	3020	413049	1	63.3999	0.190527	6	8.8275e-06	171.344	0	3217.29	8.8275e-06	0	None	None
521	46.7203	2811.22	577862	1995	355489	1	46.7168	0.0333154	5	1.3432e-05	149.718	0	2811.22	1.3432e-05	0	None	None
522	95.1155	3785.71	576907	4907	223449	1	95.1149	0.139817	8	2.5572e-09	201.616	0	3785.71	2.5572e-09	0	None	None
523	86.5748	4904.19	576172	4418	116950	1	86.5813	0.0646187	8	2.1304e-09	261.183	0	4904.19	2.1304e-09	0	None	None
524	29.1443	2624.02	573532	1068	228746	1	29.2974	0.295928	5	8.9737e-08	139.748	0	2624.02	8.9737e-08	0	None	None
525	33.5353	2607.06	570124	1250	423416	1	33.5356	0.081713	7	4.2226e-08	138.845	0	2607.06	4.2226e-08	0	None	None
526	75.9873	3059.26	569667	3780	264148	1	76.0051	0.110113	6	5.9449e-07	162.928	0	3059.26	5.9449e-07	0	None	None
527	60.7198	3542.47	569523	2854	402100	1	60.657	0.3019	4	1.5779e-07	188.662	0	3542.47	1.5779e-07	0	None	None
528	79.7016	2937.24	567295	3994	376288	1	79.6875	0.14866	7	2.9395e-06	156.429	0	2937.24	2.9395e-06	0	None	None
529	86.4471	7369.39	567210	4409	187750	1	86.4344	0.065181	11	0.00084395	392.526	-1	7369.39	1.7154e-06	0	7370.39	1
530	58.913	3447.38	566667	2748	276831	1	58.9001	0.263466	4	4.5714e-07	183.598	0	3447.38	4.5714e-07	0	None	None
531	85.484	3253.33	564747	4351	317080	1	85.532	0.141888	6	2.0517e-05	173.263	0	3253.33	2.0517e-05	0	None	None
532	78.0358	6863.23	563127	3900	210491	1	78.0402	0.378876	8	0.000222	365.57	-1	6863.23	4.0523e-15	0	6864.23	1
533	49.7728	2640.05	561586	2185	411920	1	49.7645	0.109867	6	2.412e-05	140.602	0	2640.05	2.412e-05	0	None	None
534	89.9165	3890.75	560300	4616	184979	1	89.9386	0.0918316	8	4.003e-09	207.21	0	3890.75	4.003e-09	0	None	None
535	76.957	3241.34	559873	3837	559873	1	76.9221	0.149445	13	0.00043356	172.678	-1	3241.34	8.2165e-12	0	3242.35	1
536	61.3433	3105.31	559645	2893	228540	1	61.3156	0.186385	6	2.2636e-06	165.38	0	3105.31	2.2636e-06	0	None	None
537	87.493	6407.11	558992	4480	244472	1	87.497	0.0902891	10	0.008469	341.278	-1	6407.11	2.5343e-09	0	6408.11	1
538	46.3173	3003.2	557769	1966	378702	1	46.2781	0.121194	6	4.092e-06	159.942	0	3003.2	4.092e-06	0	None	None
539	94.283	3260.41	555351	4859	285840	1	94.1394	0.373061	2	3.1163e-07	173.64	0	3260.41	3.1163e-07	0	None	None
540	43.6415	3134.32	555178	1816	366398	1	43.8155	0.320971	6	2.0967e-07	166.925	0	3134.32	2.0967e-07	0	None	None
541	143.742	5421.42	554884	7171	340523	1	143.678	0.263153	7	0.026415	288.783	-1	5421.42	1.6179e-10	0	5422.43	1
542	40.0063	2482.99	552678	1623	440920	1	40.1969	0.329841	5	5.5655e-07	132.237	0	2482.99	5.5655e-07	0	None	None
543	64.044	3217.29	552291	3066	359354	1	63.9943	0.195255	5	1.664e-07	171.344	0	3217.29	1.664e-07	0	None	None
544	85.8111	3660.62	552240	4370	238807	1	85.8106	0.162947	6	6.0938e-08	194.954	0	3660.62	6.0938e-08	0	None	None
545	76.957	3810.66	550403	3837	293460	1	76.9709	0.108646	8	5.9953e-08	202.945	0	3810.66	5.9953e-08	0	None	None
546	55.9383	3177.34	549627	2561	549627	1	55.907	0.117798	7	0.043926	169.27	-1	3177.34	1.7283e-06	0	3178.35	1
547	55.0228	2384.02	548805	2505	409755	1	54.9568	0.226093	6	1.9783e-05	126.966	0	2384.02	1.9783e-05	0	None	None
548	80.6333	3626.56	548764	4053	201357	1	80.6504	0.0954469	7	1.6771e-07	193.14	0	3626.56	1.6771e-07	0	None	None
549	86.0573	5217.33	547528	4386	386326	1	86.0543	0.0746725	8	0.028021	277.913	-1	5217.33	1.7908e-10	0	5218.33	1
550	78.9323	3045.26	547299	3950	547299	1	78.9211	0.191659	6	0.14882	162.236	-1	3045.26	2.0372e-05	0	3046.27	1
551	134.393	4438.92	545632	6765	155750	1	134.544	0.470806	7	3.9446e-10	236.404	0	4438.92	3.9446e-10	0	None	None
552	106.648	4437.87	541468	5550	193924	1	106.639	0.0562173	6	1.4554e-09	236.348	0	4437.87	1.4554e-09	0	None	None
553	98.4965	8450.98	541016	5098	175778	1	98.3799	0.339148	18	3.1327e-05	450.129	-1	8450.98	6.9006e-13	0	8451.98	1
554	54.3375	3575.47	540995	2462	540995	1	54.2626	0.192209	8	0.0105	190.473	-1	3575.47	3.1451e-08	0	3576.48	1
555	58.108	3123.2	540502	2696	283252	1	58.1345	0.224787	7	6.1309e-07	166.333	0	3123.2	6.1309e-07	0	None	None
556	39.824	2864.02	538258	1612	384812	1	39.8875	0.268131	9	4.8945e-08	152.529	0	2864.02	4.8945e-08	0	None	None
557	33.0426	2505.99	537623	1222	470732	1	32.8876	0.282394	6	1.4661e-05	133.462	0	2505.99	1.4661e-05	0	None	None
558	105.354	6322.22	536728	5483	61056	1	105.354	0.0907372	11	5.2227e-10	336.704	0	6322.22	5.2227e-10	0	None	None
559	73.6583	2887.2	535803	3633	360518	1	73.5957	0.193824	6	3.5641e-07	153.764	0	2887.2	3.5641e-07	0	None	None
560	103.222	4787.97	535044	5373	118564	1	103.3	0.156021	8	1.0682e-11	254.994	0	4787.97	1.0682e-11	0	None	None
561	56.6726	4810.95	532331	2608	103042	1	56.5991	0.126515	8	1.3856e-07	256.217	0	4810.95	1.3856e-07	0	None	None
562	61.5531	3295.45	531662	2907	358847	1	61.4984	0.324104	7	5.0027e-07	175.507	0	3295.45	5.0027e-07	0	None	None
563	83.4943	6136.91	531049	4224	121606	1	83.4198	0.179657	10	0.0014757	326.888	-1	6136.91	1.1634e-11	0	6137.92	1
564	97.5975	5432.11	529997	5046	283467	1	97.5729	0.111768	9	0.00070326	289.352	-1	5432.11	2.6599e-08	0	5433.12	1
565	35.2656	2582.09	529924	1354	372660	1	35.2178	0.0973458	6	2.9882e-06	137.515	0	2582.09	2.9882e-06	0	None	None
566	63.1636	3299.35	528145	3012	310752	1	63.1625	0.103782	8	1.5472e-07	175.714	0	3299.35	1.5472e-07	0	None	None
567	75.0908	4137.82	527318	3721	174713	1	75.1065	0.151165	8	3.1951e-10	220.368	0	4137.82	3.1951e-10	0	None	None
568	134.393	5730.1	526114	6765	206987	1			0	9.8978e-05	305.222	-1	5730.1	6.2946e-09	0	5731.1	1
569	63.0413	3084.3	525561	3003	341884	1	63.0199	0.077741	7	9.0748e-08	164.261	0	3084.3	9.0748e-08	0	None	None
570	66.093	2608.98	525141	3189	479668	1	66.1079	0.22078	4	0.00015311	138.947	0	2608.98	0.00015311	0	None	None
571	63.1231	3201.3	524215	3009	338255	1	63.1212	0.0835606	7	1.0138e-07	170.492	0	3201.3	1.0138e-07	0	None	None
572	83.677	6657.08	521149	4235	214930	1	83.715	0.152025	9	5.2954e-05	354.591	-1	6657.08	7.1556e-12	0	6658.09	1
573	89.6521	3456.39	520160	4603	520160	1	89.6248	0.105852	7	0.092169	184.131	-1	3456.39	3.138e-07	0	3457.4	1
574	47.9303	2755.12	518459	2071	308225	1			0	6.0233e-06	146.73	0	2755.12	6.0233e-06	0	None	None
575	54.1475	2729.14	517030	2451	368723	1	54.0846	0.150228	6	1.1958e-05	145.346	0	2729.14	1.1958e-05	0	None	None
576	86.6963	3412.49	516757	4426	286473	1	86.6995	0.0899124	11	2.4586e-05	181.74	0	3412.49	2.4586e-05	0	None	None
577	90.7131	7255.76	513189	4663	223338	1	90.8098	0.134915	8	0.0032105	386.475	-1	7255.76	5.3251e-11	0	7256.77	1
578	53.8993	4987.7	511820	2436	231170	1			0	1.4916e-06	265.631	0	4987.7	1.4916e-06	0	None	None
579	15.9951	2617.11	511649	545	122586	1	16.0228	0.068669	6	3.3618e-05	139.38	0	2617.11	3.3618e-05	0	None	None
580	62.5078	3059.32	511266	2968	332902	1	62.5578	0.203976	7	2.7677e-07	162.931	0	3059.32	2.7677e-07	0	None	None
581	40.9696	2823.94	510966	1677	353014	1	41.0042	0.30329	5	1.6728e-08	150.395	0	2823.94	1.6728e-08	0	None	None
582	66.5458	3591.51	510772	3216	201438	1	66.5463	0.0806143	7	5.6189e-09	191.273	0	3591.51	5.6189e-09	0	None	None
583	129.092	7896.13	509505	6570	104004	1	129.01	0.229322	10	7.7432e-06	420.579	-1	7896.13	1.9779e-12	0	7897.13	1
584	29.3116	2567	507168	1077	144183	1	29.4804	0.425707	4	3.801e-06	136.711	0	2567	3.801e-06	0	None	None
585	55.9383	3172.35	506762	2561	288000	1	55.9269	0.254402	5	7.1825e-08	168.95	0	3172.35	7.1825e-08	0	None	None
586	74.9623	8002.45	506248	3714	131586	1	74.9913	0.059379	12	3.7227e-05	426.241	-1	8002.45	1.6302e-12	0	8003.45	1
587	100.065	7039.73	504220	5189	123757	1	100.037	0.127479	11	2.7023e-07	374.97	-1	7039.73	2.2017e-07	0	7040.74	1
588	118.756	3670.45	503113	6117	503113	1	118.703	0.211347	6	0.041581	195.531	-1	3670.45	2.1512e-07	0	3671.46	1
589	38.0261	2474.8	502587	1511	457278	1	38.0407	0.0958086	8	1.6458e-07	131.801	0	2474.8	1.6458e-07	0	None	None
590	42.1333	2592.99	500145	1731	415484	1	42.1404	0.326775	5	2.2158e-06	138.095	0	2592.99	2.2158e-06	0	None	None
591	33.668	2895.17	498338	1258	383739	1	33.6941	0.0562267	7	1.591e-06	154.189	0	2895.17	1.591e-06	0	None	None
592	38.2911	2625.99	496944	1528	204297	1	38.2368	0.0879196	10	0.36432	139.853	2	2628	0.020351	0	None	None
593	56.314	3037.16	496874	2584	338856	1	56.1714	0.252427	7	2.04e-07	161.751	0	3037.16	2.04e-07	0	None	None
594	61.5531	2856.23	496784	2907	363084	1	61.6211	0.195638	5	0.00010335	152.115	0	2856.23	0.00010335	0	None	None
595	37.6721	2583.94	496771	1490	404367	1	37.7059	0.15349	3	4.4593e-06	137.613	0	2583.94	4.4593e-06	0	None	None
596	80.1735	3380.36	496552	4022	293057	1	80.1528	0.0755871	7	3.8718e-10	180.028	0	3380.36	3.8718e-10	0	None	None
597	107.021	3816.68	495080	5575	495080	1	107.033	0.0542293	6	0.13182	203.319	-1	3816.68	2.2718e-06	0	3817.68	1
598	61.3433	4810.95	494233	2893	90697	1			0	1.6436e-09	256.218	0	4810.95	1.6436e-09	0	None	None
599	63.1636	3445.41	492708	3012	354007	1	63.2571	0.152209	6	4.3495e-07	183.493	0	3445.41	4.3495e-07	0	None	None
600	34.6636	2953.23	490797	1317	394476	1	34.687	0.0843713	7	3.6074e-06	157.28	0	2953.23	3.6074e-06	0	None	None
601	67.5768	3533.58	489607	3272	489607	1	67.6137	0.132757	7	0.063075	188.242	-1	3533.58	1.469e-06	0	3534.58	1
602	97.2545	4118.71	488130	5026	127211	1	97.3234	0.162125	8	1.005e-10	219.351	0	4118.71	1.005e-10	0	None	None
603	64.127	3303.37	487233	3071	238433	1	64.2021	0.184213	7	8.4144e-09	175.928	0	3303.37	8.4144e-09	0	None	None
604	92.8413	7256.75	485729	4772	131055	1	92.9535	0.801343	7	3.1186e-06	386.527	-1	7256.75	9.7775e-12	0	7257.75	1
605	86.5748	6160.86	485144	4418	214782	1	86.5539	0.10022	9	0.0074098	328.163	-1	6160.86	1.9735e-11	0	6161.86	1
606	73.311	5982.89	484979	3611	250862	1	73.3555	0.296661	8	0.0041378	318.685	-1	5982.89	4.3924e-12	0	5983.9	1
607	105.437	4318.86	483505	5486	173429	1	105.412	0.0595951	7	4.0007e-10	230.011	0	4318.86	4.0007e-10	0	None	None
608	35.1343	2496.01	483366	1345	413087	1	35.1347	0.0872785	6	2.0868e-05	132.931	0	2496.01	2.0868e-05	0	None	None
609	111.905	4713.17	483099	5794	110361	1	111.893	0.0639689	7	4.2142e-09	251.01	0	4713.17	4.2142e-09	0	None	None
610	56.846	8036.53	481477	2619	100003	1	56.8402	0.267908	9	1.9881e-05	428.056	-1	8036.53	1.6316e-12	0	8037.53	1
611	47.3093	3159.35	481434	2033	223553	1	47.3028	0.191837	6	9.7851e-07	168.258	0	3159.35	9.7851e-07	0	None	None
612	58.108	2876.16	480806	2696	304781	1	58.1107	0.101971	6	1.4443e-06	153.176	0	2876.16	1.4443e-06	0	None	None
613	108.16	4183.71	480653	5631	196874	1	108.322	0.850262	3	0.0060372	222.812	0	4183.71	0.0060372	0	None	None
614	33.9833	2643.1	479862	1277	383775	1	33.9911	0.0467571	5	2.9496e-06	140.764	0	2643.1	2.9496e-06	0	None	None
615	98.2433	3726.65	479019	5080	266903	1	98.3334	0.206955	5	1.5368e-06	198.471	0	3726.65	1.5368e-06	0	None	None
616	69.664	9431.07	478760	3402	48242	1			0	8.2758e-07	502.326	-1	9431.07	2.7798e-11	0	9432.08	1
617	75.9036	3270.43	478430	3774	323637	1	75.9347	0.144215	7	8.9138e-06	174.174	0	3270.43	8.9138e-06	0	None	None
618	156.625	13159.5	477520	7667	121728	1			0	0.058515	701.001	-3	13159.5	1.6245e-12	0	13162.6	1
619	46.8413	1076.54	474078	2004	474078	1			0	0.0010586	57.3335	0	1076.54	0.0010586	0	None	None
620	62.8245	3388.34	473137	2989	287623	1	62.777	0.161549	6	5.5709e-08	180.454	0	3388.34	5.5709e-08	0	None	None
621	122.606	4311.85	471682	6318	110852	1	122.567	0.156476	8	1.1895e-08	229.637	0	4311.85	1.1895e-08	0	None	None
622	122.786	4865.06	470310	6325	45313	1	122.759	0.0959037	8	2.2213e-08	259.099	0	4865.06	2.2213e-08	0	None	None
623	47.7651	2791.01	469970	2059	318623	1	47.343	0.713272	4	2.5576e-11	148.641	0	2791.01	2.5576e-11	0	None	None
624	91.7118	7238.74	469377	4713	44225	1	91.7213	0.721546	7	5.4345e-14	385.515	0	7238.74	5.4345e-14	0	None	None
625	93.2673	7256.74	468594	4797	44969	1			0	8.8892e-10	386.474	0	7256.74	8.8892e-10	0	None	None
626	129.629	4877.18	468220	6590	326322	1	129.634	0.294071	7	0.0031607	259.798	-1	4877.18	8.7685e-11	0	4878.18	1
627	78.2648	3248.34	467439	3914	289990	1	78.3309	0.153474	6	4.2065e-05	172.998	0	3248.34	4.2065e-05	0	None	None
628	36.9113	2696.08	466909	1444	398757	1	36.8864	0.100969	7	3.4554e-06	143.586	0	2696.08	3.4554e-06	0	None	None
629	34.8503	2406.92	463411	1328	409369	1	34.8417	0.124862	5	1.4784e-05	128.186	0	2406.92	1.4784e-05	0	None	None
630	68.7953	3864.71	461109	3345	203733	1	68.7894	0.10161	7	8.3416e-08	205.824	0	3864.71	8.3416e-08	0	None	None
631	55.163	2834.07	460292	2514	320386	1	55.2193	0.369436	6	2.5939e-06	150.935	0	2834.07	2.5939e-06	0	None	None
632	41.4325	2915.24	459773	1698	353279	1	41.4987	0.360651	5	4.3105e-07	155.257	0	2915.24	4.3105e-07	0	None	None
633	127.082	4118.64	459489	6496	459489	1	127.139	0.13038	8	0.028214	219.401	-1	4118.64	8.2505e-08	0	4119.64	1
634	106.648	4543.97	457071	5550	118104	1	106.665	0.0579101	6	2.5349e-10	241.999	0	4543.97	2.5349e-10	0	None	None
635	102.021	3448.44	457016	5302	199639	1	102.051	0.623475	3	1.6137e-08	183.654	0	3448.44	1.6137e-08	0	None	None
636	47.006	5313.13	455250	2014	77356	1	46.9839	0.156718	4	1.8989e-10	282.962	0	5313.13	1.8989e-10	0	None	None
637	33.4861	2623.11	454936	1247	353883	1	33.4973	0.0582257	7	6.1926e-07	139.7	0	2623.11	6.1926e-07	0	None	None
638	82.3821	6227.68	453443	4156	84268	1	82.4647	0.271334	11	6.4677e-12	331.669	0	6227.68	6.4677e-12	0	None	None
639	94.9848	3947.77	452691	4901	226990	1	95.0097	0.133756	7	3.0185e-11	210.247	0	3947.77	3.0185e-11	0	None	None
640	87.8211	3145.29	452293	4499	287988	1	87.8421	0.0618363	6	5.8701e-05	167.509	0	3145.29	5.8701e-05	0	None	None
641	106.316	8655.09	452244	5530	67587	1	106.395	0.109419	12	7.0787e-08	460.999	-1	8655.09	4.8513e-10	0	8656.1	1
642	38.773	2712.08	451714	1557	345176	1	38.7858	0.1491	6	2.6522e-05	144.437	0	2712.08	2.6522e-05	0	None	None
643	84.9015	3438.49	449477	4313	208828	1	84.8811	0.161787	6	1.6161e-06	183.124	0	3438.49	1.6161e-06	0	None	None
644	75.3986	8030.48	449282	3742	129603	1	75.4015	0.070016	12	0.00020284	427.734	-1	8030.48	1.625e-12	0	8031.48	1
645	103.682	4201.83	446724	5401	127483	1	103.709	0.0987971	8	3.8479e-09	223.777	0	4201.83	3.8479e-09	0	None	None
646	35.4065	2876.16	446681	1363	322908	1	35.4479	0.0869275	7	2.0633e-07	153.176	0	2876.16	2.0633e-07	0	None	None
647	142.175	5243.18	446586	7105	119418	1	142.196	0.162793	8	3.3504e-10	279.237	0	5243.18	3.3504e-10	0	None	None
648	85.6881	5216.47	446367	4362	230765	1	85.5807	0.267752	8	0.0053335	277.868	-1	5216.47	1.9851e-10	0	5217.48	1
649	89.1835	4529.01	446012	4577	178159	1	89.2146	0.0947629	8	2.4551e-11	241.202	0	4529.01	2.4551e-11	0	None	None
650	106.11	4266.97	445487	5517	154114	1	106.133	0.0523032	7	3.4684e-07	227.247	0	4266.97	3.4684e-07	0	None	None
651	48.0611	3073.28	445363	2080	259867	1	48.1111	0.169707	5	3.3653e-09	163.674	0	3073.28	3.3653e-09	0	None	None
652	147.449	6159.71	444514	7313	187194	1	147.478	0.128067	10	0.00020811	328.102	-1	6159.71	8.9595e-14	0	6160.71	1
653	85.4023	3498.56	444163	4346	444163	1	85.4424	0.201353	6	0.022639	186.377	-1	3498.56	4.9515e-09	0	3499.57	1
654	48.5088	1927.83	443784	2107	443784	1	48.2124	0.65346	4	7.067e-05	102.671	0	1927.83	7.067e-05	0	None	None
655	52.4751	3516.44	443042	2343	168794	1	52.5297	0.212485	9	1.4876e-07	187.276	0	3516.44	1.4876e-07	0	None	None
656	59.1588	3593.44	442271	2763	205711	1	59.1545	0.114105	5	1.0763e-07	191.376	0	3593.44	1.0763e-07	0	None	None
657	53.5253	2344.9	442059	2412	368344	1	53.4968	0.14159	5	1.8985e-05	124.883	0	2344.9	1.8985e-05	0	None	None
658	45.1955	2675.04	440796	1896	324446	1	45.1611	0.238288	5	3.5904e-05	142.465	0	2675.04	3.5904e-05	0	None	None
659	39.7808	2466.94	440228	1609	352971	1	39.7363	0.156102	7	1.0245e-06	131.382	0	2466.94	1.0245e-06	0	None	None
660	120.909	5345.43	439805	6229	159715	1	120.847	0.346245	8	0.0038699	284.736	-1	5345.43	3.2398e-08	0	5346.43	1
661	69.5343	3118.27	438028	3394	360817	1	69.5547	0.096572	5	1.1483e-05	166.07	0	3118.27	1.1483e-05	0	None	None
662	75.8596	4650.99	437311	3771	109893	1	75.9071	0.0968393	8	2.4954e-08	247.699	0	4650.99	2.4954e-08	0	None	None
663	70.2603	9431.07	436725	3438	65612	1			0	7.3037e-06	502.326	-1	9431.07	1.7902e-11	0	9432.07	1
664	154.946	13390.6	435637	7586	143850	1	154.891	0.23683	15	0.45617	713.308	-3	13390.6	2.2415e-12	0	13393.7	1
665	28.2945	2480.95	433862	1024	335791	1	28.2953	0.141406	7	2.3333e-06	132.128	0	2480.95	2.3333e-06	0	None	None
666	82.9376	3807.55	433266	4192	168886	1			0	4.5684e-08	202.779	0	3807.55	4.5684e-08	0	None	None
667	95.2038	5938.81	432399	4911	72945	1	95.1619	0.17439	9	4.6361e-10	316.284	0	5938.81	4.6361e-10	0	None	None
668	87.4111	5161.16	432312	4475	94762	1	87.4479	0.0847242	8	2.2449e-10	274.869	0	5161.16	2.2449e-10	0	None	None
669	28.39	2725.07	431122	1029	307123	1	28.4382	0.229338	5	9.4084e-06	145.129	0	2725.07	9.4084e-06	0	None	None
670	64.4528	3449.44	427651	3093	239366	1	64.4205	0.175098	6	7.2138e-10	183.707	0	3449.44	7.2138e-10	0	None	None
671	86.533	5264.7	427289	4415	232359	1	86.5433	0.102327	8	0.0087946	280.436	-1	5264.7	6.6079e-10	0	5265.7	1
672	71.5931	3483.52	427253	3512	175211	1	71.6568	0.208388	6	2.0344e-10	185.522	0	3483.52	2.0344e-10	0	None	None
673	59.1181	2958.24	427069	2761	214235	1	59.0983	0.083357	6	4.519e-06	157.547	0	2958.24	4.519e-06	0	None	None
674	108.112	8276.75	426713	5629	88197	1	108.223	0.394117	12	0.00077606	440.85	-1	8276.75	6.0669e-11	0	8277.75	1
675	114.431	4020.69	425981	5929	180968	1	114.372	0.185143	7	3.0168e-07	214.131	0	4020.69	3.0168e-07	0	None	None
676	120.909	4855.11	425014	6229	87879	1	120.909	0.130809	8	1.9584e-09	258.569	0	4855.11	1.9584e-09	0	None	None
677	154.65	13362.6	424603	7576	170485	1	154.812	0.256358	16	0.23608	711.816	-3	13362.6	1.6418e-12	0	13365.6	1
678	80.6333	3424.42	423843	4053	269169	1	80.6183	0.0860144	7	9.4546e-08	182.375	0	3424.42	9.4546e-08	0	None	None
679	56.1273	4986.7	423008	2573	186962	1	56.2584	0.819963	5	2.5174e-05	265.631	-1	4986.7	1.1562e-05	0	4987.7	1
680	59.959	2913.26	422705	2809	286647	1	59.9954	0.117118	6	9.688e-05	155.152	0	2913.26	9.688e-05	0	None	None
681	35.5941	2704.13	422456	1374	294561	1	35.6529	0.121453	6	5.4018e-06	144.015	0	2704.13	5.4018e-06	0	None	None
682	97.2965	3423.45	422362	5029	210906	1	97.3819	0.153814	6	4.2715e-07	182.323	0	3423.45	4.2715e-07	0	None	None
683	69.9643	2772.16	422359	3419	199508	1	69.9517	0.128549	5	7.1274e-05	147.638	0	2772.16	7.1274e-05	0	None	None
684	91.0685	6681.86	420836	4679	133934	1	91.0195	0.473004	8	0.0043359	355.91	-1	6681.86	7.6898e-12	0	6682.86	1
685	46.556	2650.31	419952	1983	229109	1	46.5174	0.0692898	6	2.1701e-06	141.148	0	2650.31	2.1701e-06	0	None	None
686	27.6831	2469.9	419613	993	341467	1	27.5756	0.32878	5	1.3006e-05	131.54	0	2469.9	1.3006e-05	0	None	None
687	54.5218	3028.29	419321	2474	259664	1	54.523	0.137439	7	9.1992e-07	161.278	0	3028.29	9.1992e-07	0	None	None
688	86.9018	6169.75	417269	4441	249612	1	86.8838	0.0960288	9	0.026542	328.637	-1	6169.75	6.3444e-08	0	6170.75	1
689	51.335	3147.33	416261	2281	297408	1	51.345	0.183271	6	8.1854e-08	167.618	0	3147.33	8.1854e-08	0	None	None
690	109.862	4707.01	415074	5701	118803	1	109.856	0.270638	7	1.3486e-08	250.682	0	4707.01	1.3486e-08	0	None	None
691	89.1835	4545	414818	4577	181048	1	89.1502	0.130767	8	3.759e-09	242.054	0	4545	3.759e-09	0	None	None
692	54.6651	3665.59	414678	2482	213845	1	54.58	0.299289	6	1.3967e-07	195.219	0	3665.59	1.3967e-07	0	None	None
693	107.689	4350.85	413791	5611	168165	1	107.697	0.0634504	8	1.0226e-08	231.714	0	4350.85	1.0226e-08	0	None	None
694	112.93	4639	413350	5850	137854	1	112.983	0.119385	9	3.7796e-09	247.06	0	4639	3.7796e-09	0	None	None
695	32.7746	2791.17	413205	1208	293375	1	32.7811	0.249602	6	4.2037e-06	148.65	0	2791.17	4.2037e-06	0	None	None
696	82.0948	3483.51	411846	4138	218630	1	82.1073	0.0738096	7	4.2131e-06	185.522	0	3483.51	4.2131e-06	0	None	None
697	39.2803	2842.16	411752	1583	309858	1	39.3356	0.153747	6	3.5915e-07	151.365	0	2842.16	3.5915e-07	0	None	None
698	90.1283	3282.42	411718	4627	172371	1	90.142	0.0850882	7	5.6758e-06	174.812	0	3282.42	5.6758e-06	0	None	None
699	56.9773	3173.27	410985	2626	234178	1	56.9417	0.157109	7	1.4981e-07	168.999	0	3173.27	1.4981e-07	0	None	None
700	107.904	4231.77	410118	5621	81774	1			0	0.00080089	225.372	0	4231.77	0.00080089	0	None	None
701	65.0401	3039.25	409790	3124	293855	1			0	0.00011463	161.862	0	3039.25	0.00011463	0	None	None
702	28.5268	2668.04	409729	1038	314764	1	28.571	0.284941	6	4.8452e-05	142.092	0	2668.04	4.8452e-05	0	None	None
703	101.245	4779.16	409696	5256	102427	1	101.299	0.17208	9	3.6066e-12	254.525	0	4779.16	3.6066e-12	0	None	None
704	80.4296	3334.38	409506	4038	185615	1	80.442	0.0878799	6	4.2488e-07	177.58	0	3334.38	4.2488e-07	0	None	None
705	106.896	4391.84	409307	5567	132490	1	106.91	0.0787301	7	3.2923e-08	233.897	0	4391.84	3.2923e-08	0	None	None
706	23.0355	2884.24	408957	810	288335	1			0	2.1804e-05	153.607	0	2884.24	2.1804e-05	0	None	None
707	70.7465	3075.33	408592	3464	270327	1	70.6972	0.225358	6	1.0538e-05	163.783	0	3075.33	1.0538e-05	0	None	None
708	90.339	3563.5	408446	4640	261431	1			0	1.2897e-07	189.782	0	3563.5	1.2897e-07	0	None	None
709	30.0419	3019.25	407802	1111	407802	1	30.0767	0.320846	7	0.034232	160.85	-1	3019.25	4.4681e-06	0	3020.26	1
710	51.6655	4230.62	407151	2298	174532	1	51.6549	0.0975921	8	1.5697e-09	225.311	0	4230.62	1.5697e-09	0	None	None
711	64.4123	3309.29	406426	3090	247249	1	64.3861	0.120066	8	3.2842e-08	176.244	0	3309.29	3.2842e-08	0	None	None
712	87.6976	5877.61	405947	4491	240799	1	87.692	0.124659	7	0.011826	313.078	-1	5877.61	4.2795e-11	0	5878.61	1
713	72.431	4279.84	404866	3557	125213	1	72.4386	0.152411	9	5.063e-10	227.932	0	4279.84	5.063e-10	0	None	None
714	80.6333	3761.57	403690	4053	159522	1	80.5867	0.17276	7	3.9515e-10	200.33	0	3761.57	3.9515e-10	0	None	None
715	70.5181	3113.37	403257	3454	336207	1	70.5156	0.0733386	5	8.6267e-07	165.809	0	3113.37	8.6267e-07	0	None	None
716	139.369	5365.44	402503	6979	219807	1	139.446	0.162608	8	0.0059943	285.802	-1	5365.44	6.928e-10	0	5366.45	1
717	47.006	3044.19	400475	2014	270167	1	47.0928	0.216538	6	2.8069e-07	162.125	0	3044.19	2.8069e-07	0	None	None
718	85.0676	3660.62	399026	4324	187560	1	85.0464	0.143328	7	7.4469e-07	194.954	0	3660.62	7.4469e-07	0	None	None
719	37.0955	2937.26	398395	1455	287460	1	37.0295	0.158782	6	4.5243e-06	156.43	0	2937.26	4.5243e-06	0	None	None
720	36.0141	2350.93	398233	1398	361382	1	35.9578	0.120202	6	4.1441e-05	125.204	0	2350.93	4.1441e-05	0	None	None
721	38.3331	2510.93	398056	1531	368274	1	38.3281	0.0796898	6	7.5711e-05	133.725	0	2510.93	7.5711e-05	0	None	None
722	92.0233	3467.52	398013	4728	191311	1	92.0816	0.341413	7	1.9609e-08	184.67	0	3467.52	1.9609e-08	0	None	None
723	57.7523	3508.43	397867	2675	189583	1	57.7783	0.101812	8	1.6848e-08	186.849	0	3508.43	1.6848e-08	0	None	None
724	69.576	3308.41	396925	3397	199122	1	69.5557	0.0859258	5	0.0016063	176.197	0	3308.41	0.0016063	0	None	None
725	94.283	7237.29	395804	4859	119955	1	94.2308	0.167279	11	0.0030919	385.491	-1	7237.29	5.8826e-08	0	7238.29	1
726	51.8476	2908.11	394428	2308	291382	1	51.8262	0.183403	6	2.028e-06	154.878	0	2908.11	2.028e-06	0	None	None
727	69.19	2940.29	394002	3371	352631	1	69.1812	0.139172	4	0.00026074	156.591	0	2940.29	0.00026074	0	None	None
728	105.942	2998.35	393797	5511	216413	1	105.993	0.163595	7	1.0331e-08	159.684	0	2998.35	1.0331e-08	0	None	None
729	97.4665	5635.19	393723	5039	208196	1	97.4787	0.106451	9	0.0002784	300.168	-1	5635.19	6.8585e-10	0	5636.19	1
730	89.0586	3013.28	393502	4570	220172	1	89.0438	0.0914227	5	4.1307e-05	160.479	0	3013.28	4.1307e-05	0	None	None
731	109.064	4183.71	392516	5670	169775	1			0	0.03001	222.812	0	4183.71	0.03001	0	None	None
732	75.944	4854.08	392309	3777	86106	1	75.9477	0.137179	9	3.7782e-11	258.514	0	4854.08	3.7782e-11	0	None	None
733	68.9268	3700.67	391550	3354	143853	1	68.9295	0.118015	7	1.9157e-09	197.087	0	3700.67	1.9157e-09	0	None	None
734	107.063	6544.11	390490	5577	136432	1	107.056	0.0847501	9	0.0016918	348.574	-1	6544.11	2.6702e-11	0	6545.11	1
735	46.3576	2784.08	390085	1969	281854	1	46.3341	0.122677	7	1.4803e-07	148.272	0	2784.08	1.4803e-07	0	None	None
736	114.119	6135.68	389752	5913	194976	1	114.074	0.256483	10	0.0017504	326.823	-1	6135.68	1.0016e-11	0	6136.69	1
737	34.5283	2422.98	389192	1311	320929	1	34.538	0.111061	4	0.0046592	129.041	0	2422.98	0.0046592	0	None	None
738	78.8323	3365.41	388309	3945	215894	1	78.812	0.20076	6	1.1312e-08	179.232	0	3365.41	1.1312e-08	0	None	None
739	89.4791	3766.56	388177	4593	165052	1	89.4656	0.115897	7	6.6086e-10	200.596	0	3766.56	6.6086e-10	0	None	None
740	45.5523	5133.49	387396	1913	97777	1	45.6553	0.235144	10	2.9632e-13	273.395	0	5133.49	2.9632e-13	0	None	None
741	85.8936	3373.75	387179	4375	151148	1	85.7236	0.346986	6	1.5618e-09	179.676	0	3373.75	1.5618e-09	0	None	None
742	121.707	6267.89	387158	6279	140920	1	121.684	0.170771	9	0.0025279	333.863	-1	6267.89	3.5407e-12	0	6268.89	1
743	48.15	3406.35	387149	2085	202696	1	48.099	0.178919	7	1.1985e-08	181.413	0	3406.35	1.1985e-08	0	None	None
744	107.689	4707.01	386288	5611	94921	1	107.673	0.0637456	6	7.7677e-10	250.682	0	4707.01	7.7677e-10	0	None	None
745	69.4543	2902.26	385171	3389	226739	1	69.471	0.0817013	5	0.0015112	154.566	0	2902.26	0.0015112	0	None	None
746	87.493	2938.17	384345	4480	220382	1	87.5655	0.625195	2	1.3912e-06	156.478	0	2938.17	1.3912e-06	0	None	None
747	54.3375	3535.43	384270	2462	384270	1			0	0.032459	188.341	-1	3535.43	0.00023397	0	3536.44	1
748	28.9393	2713.06	383992	1060	91088	1	28.9002	0.264471	7	3.2792e-07	144.49	0	2713.06	3.2792e-07	0	None	None
749	124.295	3990.67	382372	6383	382372	1	124.294	0.146135	6	0.34201	212.585	-1	3990.67	2.5716e-06	0	3991.67	1
750	58.913	3322.39	381223	2748	298245	1	58.8817	0.0884577	6	5.6528e-05	176.941	0	3322.39	5.6528e-05	0	None	None
751	71.0048	9431.07	381024	3480	48191	1	71.06	0.491115	2	7.4874e-07	502.326	-1	9431.07	1.1833e-12	0	9432.08	1
752	53.3041	2814.13	380988	2397	230324	1	53.319	0.124347	6	6.1434e-07	149.873	0	2814.13	6.1434e-07	0	None	None
753	90.2113	3114.25	380527	4631	223469	1	90.2266	0.089853	5	9.1512e-05	165.856	0	3114.25	9.1512e-05	0	None	None
754	85.5256	4000.59	379824	4353	106675	1	85.5358	0.0765491	6	7.2702e-10	213.06	0	4000.59	7.2702e-10	0	None	None
755	133.209	4584.98	379486	6719	281385	1	133.283	0.415698	7	0.015085	244.237	-1	4584.98	2.6165e-09	0	4585.98	1
756	129.092	3939.51	379326	6570	155227	1	129.065	0.257359	7	8.0702e-07	209.807	0	3939.51	8.0702e-07	0	None	None
757	69.3693	3845.81	379165	3383	172812	1	69.3839	0.0520252	6	1.4626e-07	204.817	0	3845.81	1.4626e-07	0	None	None
758	84.776	5040.15	378976	4304	67522	1	84.8894	0.16745	7	1.0242e-07	268.424	0	5040.15	1.0242e-07	0	None	None
759	87.6558	5950.68	375847	4489	62786	1	87.6982	0.134023	7	4.9294e-14	316.917	0	5950.68	4.9294e-14	0	None	None
760	110.49	4183.93	375754	5725	151146	1	109.31	1.91848	6	2.4346e-07	222.824	0	4183.93	2.4346e-07	0	None	None
761	75.1803	8016.46	375273	3727	123478	1	75.2038	0.0771816	11	4.173e-05	426.988	-1	8016.46	1.6248e-12	0	8017.47	1
762	35.906	2507.96	374711	1392	309993	1	35.9176	0.133712	7	7.7604e-07	133.567	0	2507.96	7.7604e-07	0	None	None
763	50.5498	2968.27	373872	2231	209803	1	50.5233	0.187484	6	2.2707e-07	158.082	0	2968.27	2.2707e-07	0	None	None
764	90.501	6843.91	373550	4651	128802	1	90.5479	0.222594	7	0.00068755	364.541	-1	6843.91	1.0547e-15	0	6844.91	1
765	80.1735	3511.5	373274	4022	198622	1	80.152	0.100345	6	4.6034e-09	187.012	0	3511.5	4.6034e-09	0	None	None
766	35.6426	2274.89	372823	1377	358196	1	35.6769	0.136216	5	6.2302e-06	121.154	0	2274.89	6.2302e-06	0	None	None
767	135.772	5747.12	372583	6824	46315	1	135.766	0.860953	7	7.0212e-08	306.075	0	5747.12	7.0212e-08	0	None	None
768	86.0991	6294.87	370895	4389	150456	1	86.1112	0.0722936	9	0.006779	335.3	-1	6294.87	1.1766e-10	0	6295.87	1
769	110.692	4768.21	370851	5736	118065	1	110.765	0.153583	8	2.7009e-09	253.941	0	4768.21	2.7009e-09	0	None	None
770	33.3928	2729.09	370229	1241	298537	1	33.3399	0.131723	6	6.6875e-05	145.344	0	2729.09	6.6875e-05	0	None	None
771	56.7595	4986.69	368469	2614	130616	1			0	2.3402e-05	265.631	-1	4986.69	9.2483e-06	0	4987.69	1
772	154.066	7239.7	368372	7552	108417	1	153.965	0.235153	11	8.0243e-05	385.619	-1	7239.7	1.629e-11	0	7240.7	1
773	78.7391	3327.47	368187	3939	368187	1	78.7281	0.153495	7	0.076286	177.265	-1	3327.47	5.8363e-07	0	3328.47	1
774	113.061	6464.85	367971	5857	124550	1	113.002	0.140841	10	0.00034138	344.353	-1	6464.85	3.973e-11	0	6465.85	1
775	59.1588	3650.46	367942	2763	189686	1	58.9343	0.241738	5	7.2103e-05	194.413	0	3650.46	7.2103e-05	0	None	None
776	100.928	4688.02	367848	5241	85717	1			0	2.2573e-08	249.671	0	4688.02	2.2573e-08	0	None	None
777	22.7261	3030.3	366639	789	261193	1	22.8458	0.189719	6	4.8144e-07	161.385	0	3030.3	4.8144e-07	0	None	None
778	117.822	9770.75	364967	6076	80424	1	117.904	0.275083	12	0.001277	520.469	-2	9770.75	1.6244e-12	0	9772.75	1
779	106.11	5854.66	364059	5517	64332	1	106.117	0.0370629	8	1.3478e-09	311.802	0	5854.66	1.3478e-09	0	None	None
780	79.4548	2858.2	362266	3981	224514	1	79.4774	0.202338	6	1.4351e-06	152.219	0	2858.2	1.4351e-06	0	None	None
781	50.9685	3628.39	361978	2258	173068	1	51.0878	0.267425	6	6.9146e-11	193.238	0	3628.39	6.9146e-11	0	None	None
782	75.6925	3012.34	361163	3759	297081	1	75.6958	0.116467	5	2.4853e-05	160.429	0	3012.34	2.4853e-05	0	None	None
783	90.7131	7237.76	360682	4663	18497	1	90.8003	0.172543	5	3.705e-06	385.516	-1	7237.76	7.4907e-10	0	7238.77	1
784	48.0611	3372.4	360235	2080	182911	1	48.0559	0.19828	6	5.3875e-06	179.604	0	3372.4	5.3875e-06	0	None	None
785	115.583	4681.18	360080	5979	105863	1	115.517	0.147457	8	3.9572e-10	249.306	0	4681.18	3.9572e-10	0	None	None
786	82.342	2628.19	359711	4153	268414	1	82.4789	0.29622	3	0.00024082	139.97	0	2628.19	0.00024082	0	None	None
787	80.6333	3578.43	358990	4053	190383	1	80.6366	0.0642905	6	2.0579e-05	190.577	0	3578.43	2.0579e-05	0	None	None
788	92.508	6143.25	357248	4752	54823	1	92.6363	0.271376	10	6.3888e-07	327.172	0	6143.25	6.3888e-07	0	None	None
789	104.121	3681.51	357178	5427	127014	1	104.135	0.0882048	6	2.7817e-08	196.067	0	3681.51	2.7817e-08	0	None	None
790	118.658	4034.73	357124	6114	70365	1	118.666	0.275055	4	1.0715e-08	214.878	0	4034.73	1.0715e-08	0	None	None
791	112.079	4622.13	356921	5805	58405	1	112.031	0.0892426	8	6.7907e-07	246.162	0	4622.13	6.7907e-07	0	None	None
792	136.582	5747.12	355559	6860	174690	1	136.396	0.63517	9	0.0015438	306.129	-1	5747.12	1.5644e-09	0	5748.12	1
793	58.6198	3609.43	353692	2727	176932	1	58.5138	0.212735	6	3.6344e-05	192.228	0	3609.43	3.6344e-05	0	None	None
794	22.1866	2175.98	353616	756	334998	1	22.1469	0.111339	6	2.2611e-06	115.886	0	2175.98	2.2611e-06	0	None	None
795	110.041	5174.29	353477	5707	83112	1	109.925	0.33798	4	0.00013349	275.568	0	5174.29	0.00013349	0	None	None
796	113.469	4152.9	353265	5879	26396	1	113.483	0.111698	7	1.1335e-07	221.172	0	4152.9	1.1335e-07	0	None	None
797	127.929	4074.63	353172	6528	50761	1	127.886	0.134617	8	6.1118e-08	217.003	0	4074.63	6.1118e-08	0	None	None
798	123.572	4115.73	352286	6356	352286	1	123.558	0.154391	8	0.053871	219.246	-1	4115.73	2.4382e-08	0	4116.74	1
799	49.9041	3425.31	352048	2193	202043	1	49.9585	0.400177	6	3.3381e-11	182.422	0	3425.31	3.3381e-11	0	None	None
800	39.2333	2677.88	350783	1580	270311	1	39.2466	0.132698	6	5.7744e-07	142.616	0	2677.88	5.7744e-07	0	None	None
801	85.4023	6089.79	350501	4346	139677	1	85.3324	0.120095	9	0.0017432	324.378	-1	6089.79	2.6762e-12	0	6090.79	1
802	80.5516	4161.85	350373	4047	148982	1	80.4853	0.255406	7	7.4144e-08	221.648	0	4161.85	7.4144e-08	0	None	None
803	95.8181	4182.83	349625	4946	94503	1	95.8113	0.173359	6	1.1336e-10	222.766	0	4182.83	1.1336e-10	0	None	None
804	29.0425	2875.19	349558	1063	234926	1	29.1339	0.23581	6	3.5806e-07	153.125	0	2875.19	3.5806e-07	0	None	None
805	79.314	3061.27	348347	3972	348347	1	79.3249	0.148311	6	0.062092	163.088	-1	3061.27	4.2746e-06	0	3062.28	1
806	124.295	5998.69	347995	6383	47371	1	124.316	0.133143	11	4.4272e-12	319.473	0	5998.69	4.4272e-12	0	None	None
807	75.6108	8044.5	347304	3754	80494	1	75.5989	0.0695023	12	3.8771e-05	428.481	-1	8044.5	1.6374e-12	0	8045.5	1
808	86.6558	3578.56	346811	4423	208373	1	86.6387	0.0868898	6	1.1081e-06	190.584	0	3578.56	1.1081e-06	0	None	None
809	70.9193	3716.67	345937	3475	156345	1	70.9531	0.196134	6	2.9861e-06	197.94	0	3716.67	2.9861e-06	0	None	None
810	87.0275	3660.62	345886	4449	186815	1	87.0303	0.0679459	7	1.7279e-06	194.954	0	3660.62	1.7279e-06	0	None	None
811	99.4448	4089.7	345842	5155	206459	1			0	1.5697e-09	217.806	0	4089.7	1.5697e-09	0	None	None
812	59.2821	4682.87	345611	2770	44819	1	59.2554	0.150765	6	1.6271e-08	249.396	0	4682.87	1.6271e-08	0	None	None
813	72.9651	2539.99	344843	3588	289000	1	72.9915	0.195825	5	0.00025585	135.272	0	2539.99	0.00025585	0	None	None
814	39.0135	2608.97	344248	1568	283490	1	38.9123	0.175913	4	0.012273	138.946	0	2608.97	0.012273	0	None	None
815	64.044	2471.03	344232	3066	274402	1	64.04	0.194471	6	1.9428e-06	131.6	0	2471.03	1.9428e-06	0	None	None
816	122.207	4752.22	343825	6301	296624	1	122.336	0.224882	7	0.027906	253.143	-1	4752.22	1.9757e-08	0	4753.22	1
817	88.8486	3115.34	342456	4557	202230	1	88.8246	0.0981348	6	1.0099e-07	165.914	0	3115.34	1.0099e-07	0	None	None
818	43.448	2436.93	341921	1807	283545	1	43.3693	0.270403	6	2.2781e-05	129.784	0	2436.93	2.2781e-05	0	None	None
819	104.866	6598.38	341583	5464	87462	1	104.891	0.144914	7	2.3808e-11	351.411	0	6598.38	2.3808e-11	0	None	None
820	116.521	4166.92	341218	6020	132115	1	116.498	0.150832	7	7.4474e-09	221.918	0	4166.92	7.4474e-09	0	None	None
821	80.4703	2974.24	340882	4041	203822	1	80.4706	0.100339	6	6.9673e-05	158.399	0	2974.24	6.9673e-05	0	None	None
822	37.626	2864.26	340513	1487	198619	1	37.6644	0.123108	5	3.0423e-08	152.542	0	2864.26	3.0423e-08	0	None	None
823	60.595	2845.21	340480	2845	235768	1	60.6511	0.163946	6	3.3362e-06	151.528	0	2845.21	3.3362e-06	0	None	None
824	107.732	3911.73	339408	5612	152300	1	107.726	0.0601004	6	9.7501e-08	208.328	0	3911.73	9.7501e-08	0	None	None
825	88.6848	3509.48	338267	4548	190648	1	88.6807	0.0920794	6	5.6151e-08	186.905	0	3509.48	5.6151e-08	0	None	None
826	147.659	6143.71	337849	7325	43552	1	147.622	0.0839503	9	9.9309e-14	327.197	0	6143.71	9.9309e-14	0	None	None
827	37.183	2194.81	335240	1460	327347	1	37.2202	0.190922	5	0.00011002	116.889	0	2194.81	0.00011002	0	None	None
828	57.0233	4986.69	333433	2629	127747	1	57.1936	0.347651	3	0.00039118	265.63	-1	4986.69	0.00015667	0	4987.69	1
829	102.648	4996.14	332463	5340	88065	1	102.642	0.145655	8	1.7764e-15	266.08	0	4996.14	1.7764e-15	0	None	None
830	33.668	2619.91	332350	1258	255606	1	33.6407	0.146199	9	1.4503e-08	139.529	0	2619.91	1.4503e-08	0	None	None
831	64.2511	2998.22	331847	3079	196447	1	64.1742	0.219893	4	2.0756e-05	159.677	0	2998.22	2.0756e-05	0	None	None
832	97.0815	4662.93	330867	5018	101740	1	97.086	0.098308	8	4.6887e-10	248.334	0	4662.93	4.6887e-10	0	None	None
833	59.6558	8216.29	330617	2792	51970	1	59.5575	0.303509	11	0.00031236	437.63	-1	8216.29	7.5641e-11	0	8217.29	1
834	59.364	3170.33	329353	2775	145019	1	59.3884	0.0736477	6	7.1468e-08	168.843	0	3170.33	7.1468e-08	0	None	None
835	34.9473	2658.07	328616	1334	261440	1	34.952	0.0846958	6	1.5326e-05	141.561	0	2658.07	1.5326e-05	0	None	None
836	69.4108	3189.36	328496	3386	199619	1	69.4082	0.040605	5	0.00016009	169.857	0	3189.36	0.00016009	0	None	None
837	85.361	3551.53	328242	4343	103897	1	85.3562	0.14873	5	3.3797e-05	189.144	0	3551.53	3.3797e-05	0	None	None
838	116.049	4608.01	327961	6000	51446	1	116.02	0.110795	8	3.2835e-06	245.41	0	4608.01	3.2835e-06	0	None	None
839	33.3928	2750.14	327871	1241	220569	1	33.3545	0.091623	6	6.5079e-06	146.465	0	2750.14	6.5079e-06	0	None	None
840	148.271	5935.62	327740	7354	143303	1	148.231	0.460907	6	0.0035384	316.168	-1	5935.62	3.3832e-10	0	5936.62	1
841	107.732	9063.38	327300	5612	98627	1	107.704	0.198279	10	0.0089343	482.743	-1	9063.38	1.0161e-08	0	9064.38	1
842	37.183	2222.84	327279	1460	315842	1	37.224	0.187291	5	2.9883e-05	118.382	0	2222.84	2.9883e-05	0	None	None
843	80.5111	3400.44	326656	4044	191822	1	80.5118	0.0982822	7	6.3897e-07	181.098	0	3400.44	6.3897e-07	0	None	None
844	89.787	3845.7	326419	4609	90520	1	89.8037	0.0879448	8	1.6135e-09	204.811	0	3845.7	1.6135e-09	0	None	None
845	57.151	4785.92	326250	2637	25303	1	57.1758	0.195642	10	3.3707e-05	254.885	0	4785.92	3.3707e-05	0	None	None
846	58.8711	4867.97	326208	2745	14363	1	58.9019	0.0916989	6	1.2925e-08	259.254	0	4867.97	1.2925e-08	0	None	None
847	35.6426	2819.16	325920	1377	215553	1	35.583	0.206807	6	3.75e-07	150.14	0	2819.16	3.75e-07	0	None	None
848	166.451	663.454	325802	7961	325802	1			0	2.571e-08	35.3337	0	663.454	2.571e-08	0	None	None
849	82.1761	3321.46	325471	4143	186447	1	82.1599	0.0716953	6	2.8793e-09	176.891	0	3321.46	2.8793e-09	0	None	None
850	99.2258	8223.84	325201	5144	55513	1	99.2836	0.239908	13	1.6568e-08	437.979	0	8223.84	1.6568e-08	0	None	None
851	59.364	3323.39	324615	2775	126164	1	59.3798	0.093233	6	0.0001478	176.994	0	3323.39	0.0001478	0	None	None
852	106.648	4275.82	324054	5550	116376	1	106.675	0.0567933	7	1.3024e-09	227.718	0	4275.82	1.3024e-09	0	None	None
853	115.301	7618.43	323515	5967	59581	1	115.302	0.165044	10	0.00014562	405.79	-1	7618.43	2.1123e-11	0	7619.44	1
854	87.493	4919.06	323235	4480	120563	1			0	3.3494e-08	261.975	0	4919.06	3.3494e-08	0	None	None
855	61.7815	4664.85	321607	2920	83233	1	61.7901	0.11412	8	2.1404e-10	248.437	0	4664.85	2.1404e-10	0	None	None
856	60.8483	2606.11	320984	2863	290898	1	60.9424	0.170268	5	3.7345e-05	138.794	0	2606.11	3.7345e-05	0	None	None
857	66.2285	2893.08	320664	3196	183306	1	66.2536	0.190211	5	1.6905e-05	154.077	0	2893.08	1.6905e-05	0	None	None
858	87.0275	4999.31	319598	4449	101959	1	87.0493	0.0829948	8	1.3495e-09	266.249	0	4999.31	1.3495e-09	0	None	None
859	52.3298	3390.5	319336	2334	184644	1	52.3667	0.160929	6	2.302e-06	180.569	0	3390.5	2.302e-06	0	None	None
860	69.7093	3699.05	318731	3405	174876	1	69.7559	0.446801	3	0.0025197	197.001	0	3699.05	0.0025197	0	None	None
861	105.736	3519.41	317503	5501	138406	1	105.738	0.0636891	4	3.3547e-05	187.434	0	3519.41	3.3547e-05	0	None	None
862	73.8263	3878.82	317130	3645	120754	1	73.7935	0.165297	7	3.0235e-08	206.575	0	3878.82	3.0235e-08	0	None	None
863	33.8913	2635.91	316874	1271	229548	1	33.9327	0.126095	9	8.6997e-10	140.381	0	2635.91	8.6997e-10	0	None	None
864	103.373	11138.2	316082	5382	5185	1	103.516	0.519686	13	0.00026291	593.242	-1	11138.2	3.1023e-11	0	11139.2	1
865	59.4898	2653.15	314761	2783	203953	1	59.4991	0.101617	4	6.1933e-06	141.299	0	2653.15	6.1933e-06	0	None	None
866	76.9136	3778.69	314610	3834	144908	1	76.8964	0.121912	7	1.6477e-07	201.243	0	3778.69	1.6477e-07	0	None	None
867	87.0275	3424.56	314547	4449	151480	1	87.0673	0.0894309	6	1.699e-05	182.382	0	3424.56	1.699e-05	0	None	None
868	144.422	5421.42	314434	7194	204449	1			0	0.015204	288.783	-1	5421.42	8.9961e-09	0	5422.43	1
869	88.727	4323.86	314300	4550	127033	1	88.7174	0.103942	7	4.6343e-08	230.276	0	4323.86	4.6343e-08	0	None	None
870	104.203	3830.56	314178	5431	131297	1	104.258	0.121504	6	0.0017519	204.005	0	3830.56	0.0017519	0	None	None
871	104.662	3448.44	313232	5454	313232	1			0	0.56444	183.708	-1	3448.44	0.0003999	0	3449.45	1
872	113.687	6297.76	313191	5889	67718	1	113.859	0.263634	9	0.00012125	335.454	-1	6297.76	5.1225e-09	0	6298.76	1
873	89.6981	3294.34	313053	4605	150064	1	89.7123	0.0998843	7	5.1988e-08	175.447	0	3294.34	5.1988e-08	0	None	None
874	88.8486	3365.43	312967	4557	164172	1	88.7912	0.150674	5	9.323e-07	179.233	0	3365.43	9.323e-07	0	None	None
875	51.7113	3005.24	312482	2300	186333	1	51.7624	0.235143	3	5.8417e-05	160.05	0	3005.24	5.8417e-05	0	None	None
876	76.336	3024.25	312388	3798	201840	1	76.3855	0.141415	6	6.2675e-05	161.063	0	3024.25	6.2675e-05	0	None	None
877	76.2515	3653.66	312223	3793	312223	1	76.2589	0.0988218	7	0.04064	194.637	-1	3653.66	9.9308e-08	0	3654.67	1
878	69.4543	3280.33	312122	3389	185376	1	69.5249	0.0759169	6	0.0011161	174.701	0	3280.33	0.0011161	0	None	None
879	54.936	2974.29	312063	2499	183427	1	54.8699	0.154079	6	3.4593e-05	158.402	0	2974.29	3.4593e-05	0	None	None
880	69.4941	2690.15	311928	3392	210472	1	69.5239	0.122066	5	0.00022643	143.27	0	2690.15	0.00022643	0	None	None
881	29.3116	2480.96	311822	1077	241570	1	29.3694	0.219587	5	9.3108e-06	132.129	0	2480.96	9.3108e-06	0	None	None
882	63.7855	4926.93	311197	3049	79863	1	63.8241	0.0979882	9	1.7826e-09	262.395	0	4926.93	1.7826e-09	0	None	None
883	39.4255	2224.81	310316	1588	301353	1	39.3787	0.255445	5	0.00049991	118.487	0	2224.81	0.00049991	0	None	None
884	40.2083	2943.12	309966	1635	172542	1	40.3402	0.368834	7	1.9592e-10	156.742	0	2943.12	1.9592e-10	0	None	None
885	74.7928	7988.44	309726	3705	68760	1	74.8127	0.0617391	11	9.7515e-05	425.495	-1	7988.44	1.5277e-13	0	7989.44	1
886	33.0426	2547.07	309334	1222	241516	1	33.0569	0.316469	4	0.0026141	135.65	0	2547.07	0.0026141	0	None	None
887	59.1588	3349.34	308654	2763	213956	1			0	0.0092752	178.376	0	3349.34	0.0092752	0	None	None
888	120.262	5083.22	308471	6190	194623	1	120.288	0.200197	8	0.012664	270.771	-1	5083.22	2.4838e-09	0	5084.22	1
889	52.1455	2759.07	308347	2323	216627	1	52.0836	0.145315	7	1.8233e-06	146.94	0	2759.07	1.8233e-06	0	None	None
890	75.2675	3772.69	308123	3733	157733	1	75.2859	0.16835	6	6.4898e-06	200.923	0	3772.69	6.4898e-06	0	None	None
891	128.326	9546.43	307621	6545	84757	1	128.343	0.305948	10	0.0070876	508.523	-2	9546.43	1.6511e-12	0	9548.44	1
892	47.1325	1765.78	306798	2023	306798	1			0	0.0061922	94.0404	0	1765.78	0.0061922	0	None	None
893	73.955	3821.59	306683	3653	162231	1	73.9033	0.129396	7	2.3242e-07	203.527	0	3821.59	2.3242e-07	0	None	None
894	86.7365	4758.12	305923	4429	111218	1	86.7543	0.0670754	8	1.7472e-08	253.404	0	4758.12	1.7472e-08	0	None	None
895	83.626	6691.08	305837	4232	140856	1	83.6197	0.213731	10	0.0014044	356.402	-1	6691.08	1.6274e-12	0	6692.09	1
896	142.935	8974.2	305092	7141	43340	1	142.931	0.228681	14	3.8518e-06	477.994	-1	8974.2	2.1427e-14	0	8975.2	1
897	85.6073	7098.97	305081	4358	69044	1	85.7118	0.143586	10	0.00080962	378.124	-1	7098.97	4.4501e-08	0	7099.97	1
898	98.2433	3511.54	305004	5080	159443	1	98.2412	0.0499177	4	4.0149e-09	187.015	0	3511.54	4.0149e-09	0	None	None
899	107.944	3597.56	304580	5623	137748	1			0	0.0088773	191.596	0	3597.56	0.0088773	0	None	None
900	23.5083	3046.3	303696	836	204420	1	23.5408	0.103169	7	2.4991e-06	162.237	0	3046.3	2.4991e-06	0	None	None
901	88.0626	5947.09	303397	4513	175987	1	88.1452	0.372531	9	0.0005733	316.778	-1	5947.09	4.6042e-11	0	5948.09	1
902	93.357	7238.73	303386	4801	61771	1	92.8721	0.891032	7	9.4258e-08	385.568	-1	7238.73	1.6942e-10	0	7239.74	1
903	104.662	3836.54	302978	5454	150404	1			0	6.7432e-08	204.323	0	3836.54	6.7432e-08	0	None	None
904	137.776	5468.38	302636	6912	61084	1	137.754	0.212414	8	4.1694e-09	291.23	0	5468.38	4.1694e-09	0	None	None
905	85.0676	4634	302321	4324	104019	1	85.0829	0.097625	7	9.373e-08	246.793	0	4634	9.373e-08	0	None	None
906	51.5255	1896.71	301527	2293	301527	1	51.5393	0.145165	4	0.00056687	101.013	0	1896.71	0.00056687	0	None	None
907	150.815	5891.55	301009	7450	62401	1	150.837	0.235025	9	2.9835e-12	313.767	0	5891.55	2.9835e-12	0	None	None
908	107.944	3367.43	300885	5623	180072	1	107.97	0.0512742	6	0.00050304	179.34	0	3367.43	0.00050304	0	None	None
909	105.354	6395.31	300765	5483	55289	1	105.351	0.0660616	9	9.0251e-11	340.596	0	6395.31	9.0251e-11	0	None	None
910	34.44	2673.08	300656	1306	250392	1	34.4332	0.0745798	5	4.2799e-05	142.36	0	2673.08	4.2799e-05	0	None	None
911	88.3516	5951.67	300333	4531	87409	1	88.3594	0.252091	8	2.9368e-09	316.969	0	5951.67	2.9368e-09	0	None	None
912	43.448	2452.92	297075	1807	226685	1	43.5154	0.21691	3	0.0099371	130.636	0	2452.92	0.0099371	0	None	None
913	47.8883	2628.95	296407	2068	173071	1	47.7492	0.491163	3	3.3311e-10	140.011	0	2628.95	3.3311e-10	0	None	None
914	72.8376	2793.19	295093	3580	176451	1	72.9184	0.116798	5	1.1781e-05	148.757	0	2793.19	1.1781e-05	0	None	None
915	38.2485	2654.03	295062	1525	210209	1	38.2259	0.109084	5	6.0377e-07	141.346	0	2654.03	6.0377e-07	0	None	None
916	66.6778	2811.06	294354	3225	225051	1	66.658	0.135643	6	6.0666e-05	149.709	0	2811.06	6.0666e-05	0	None	None
917	52.7638	2825.15	294119	2361	200798	1	52.7924	0.122839	6	1.0075e-05	150.459	0	2825.15	1.0075e-05	0	None	None
918	76.4693	3253.39	294092	3806	153576	1	76.4123	0.115384	7	1.462e-08	173.266	0	3253.39	1.462e-08	0	None	None
919	69.9643	3342.61	293917	3419	149886	1	69.8515	0.575729	6	1.9571e-05	178.018	0	3342.61	1.9571e-05	0	None	None
920	63.8285	4810.95	293544	3052	79783	1			0	7.9866e-10	256.218	0	4810.95	7.9866e-10	0	None	None
921	58.0165	2633.03	293335	2691	270264	1	58.0206	0.161084	5	0.00081091	140.228	0	2633.03	0.00081091	0	None	None
922	52.193	2751.07	293282	2326	221661	1	52.1632	0.279132	5	3.3143e-05	146.514	0	2751.07	3.3143e-05	0	None	None
923	98.2433	7237.76	292239	5080	62915	1	98.1945	0.221184	9	0.0002575	385.516	-1	7237.76	2.0281e-11	0	7238.76	1
924	114.383	4103.68	291864	5926	109893	1	114.408	0.102993	6	5.1013e-08	218.55	0	4103.68	5.1013e-08	0	None	None
925	78.2648	2838.07	291859	3914	193613	1	78.3683	0.17928	7	3.0357e-06	151.148	0	2838.07	3.0357e-06	0	None	None
926	80.8338	3004.29	291819	4066	196650	1	80.8514	0.11965	5	8.603e-06	160	0	3004.29	8.603e-06	0	None	None
927	112.306	6533.88	291609	5816	131385	1	112.351	0.136636	9	0.00059253	348.029	-1	6533.88	5.6077e-08	0	6534.88	1
928	80.3881	3242.35	291596	4035	197452	1	80.3855	0.0775411	6	4.6465e-06	172.678	0	3242.35	4.6465e-06	0	None	None
929	72.9651	2568.02	291212	3588	233440	1	73.0019	0.19276	4	0.00025661	136.765	0	2568.02	0.00025661	0	None	None
930	124.685	5364.34	290977	6397	83907	1	124.722	0.114521	9	2.416e-10	285.69	0	5364.34	2.416e-10	0	None	None
931	58.4946	2846.16	290908	2719	186615	1	58.4566	0.0841422	7	3.0041e-06	151.579	0	2846.16	3.0041e-06	0	None	None
932	107.402	5826.23	290389	5595	166323	1	107.403	0.0960096	10	0.0017415	310.342	-1	5826.23	9.2896e-09	0	5827.23	1
933	80.9198	5905.61	290372	4069	59117	1	80.9753	0.393575	6	1.9779e-10	314.516	0	5905.61	1.9779e-10	0	None	None
934	95.3803	7256.75	290114	4921	290114	1	95.2834	0.831577	7	0.30795	386.581	-2	7256.75	7.852e-11	0	7258.75	1
935	150.34	5383.44	289483	7437	137038	1	150.475	0.299019	7	0.016222	286.76	-1	5383.44	1.357e-06	0	5384.44	1
936	90.1283	4168.79	289427	4627	95127	1	90.1773	0.148168	6	2.9268e-08	222.018	0	4168.79	2.9268e-08	0	None	None
937	126.666	4660.1	289185	6478	70694	1	126.648	0.201439	8	9.6306e-11	248.184	0	4660.1	9.6306e-11	0	None	None
938	33.758	2846.32	289161	1263	160919	1	33.767	0.0847298	6	2.6622e-07	151.587	0	2846.32	2.6622e-07	0	None	None
939	90.4606	2936.31	288523	4648	162336	1	90.6115	0.292981	3	1.8219e-05	156.379	0	2936.31	1.8219e-05	0	None	None
940	85.6073	3091.27	288203	4358	203573	1	85.574	0.144783	5	0.00052474	164.633	0	3091.27	0.00052474	0	None	None
941	105.274	3836.54	287936	5480	123559	1	105.276	0.305122	2	5.1014e-07	204.323	0	3836.54	5.1014e-07	0	None	None
942	70.009	2744.13	287362	3422	264100	1	69.9714	0.131647	5	0.00061446	146.145	0	2744.13	0.00061446	0	None	None
943	34.8503	2846.32	287312	1328	201609	1	34.805	0.132253	6	2.1809e-07	151.587	0	2846.32	2.1809e-07	0	None	None
944	87.6151	4304.91	286766	4486	145243	1	87.5838	0.0787911	6	2.5348e-08	229.267	0	4304.91	2.5348e-08	0	None	None
945	101.017	3275.32	286574	5246	193318	1	101.024	0.125923	5	1.4626e-05	174.434	0	3275.32	1.4626e-05	0	None	None
946	95.8181	3452.43	285417	4946	139219	1	95.7548	0.120502	7	1.6626e-05	183.867	0	3452.43	1.6626e-05	0	None	None
947	34.44	2734.15	285412	1306	204978	1	34.4687	0.067566	6	5.7636e-06	145.613	0	2734.15	5.7636e-06	0	None	None
948	47.9303	1765.78	285374	2071	285374	1			0	0.0040235	94.0403	0	1765.78	0.0040235	0	None	None
949	64.4123	3008.23	285246	3090	227545	1	64.315	0.169557	6	2.9039e-05	160.21	0	3008.23	2.9039e-05	0	None	None
950	60.213	3059.31	285054	2823	155990	1	60.2312	0.139415	5	1.0488e-05	162.93	0	3059.31	1.0488e-05	0	None	None
951	39.4255	2450.95	284924	1588	232964	1	39.4195	0.134983	4	0.00011119	130.531	0	2450.95	0.00011119	0	None	None
952	47.8466	2601.07	284509	2065	167334	1	47.8296	0.311941	4	2.8234e-06	138.526	0	2601.07	2.8234e-06	0	None	None
953	105.521	11164.3	284093	5489	53382	1	105.49	0.0548953	18	5.3242e-05	594.685	-2	11164.3	0	0	11166.3	1
954	139.173	5527.5	284036	6971	163423	1	139.158	0.162113	8	0.081888	294.432	-1	5527.5	1.222e-08	0	5528.5	1
955	43.3578	2869.14	283795	1801	214398	1	43.3369	0.193645	5	1.0114e-09	152.802	0	2869.14	1.0114e-09	0	None	None
956	78.6016	3061.25	283154	3930	174618	1	78.6618	0.145187	5	2.5897e-06	163.033	0	3061.25	2.5897e-06	0	None	None
957	142.587	7660.46	282859	7125	78980	1	142.608	0.15497	11	0.00038514	408.028	-1	7660.46	1.2212e-15	0	7661.47	1
958	86.0991	4171.7	282676	4389	94569	1	86.1297	0.0706903	7	6.9411e-05	222.173	0	4171.7	6.9411e-05	0	None	None
959	53.7585	3649.59	282436	2427	136733	1	53.7503	0.18498	6	2.5353e-07	194.367	0	3649.59	2.5353e-07	0	None	None
960	98.4965	3465.46	282374	5098	143211	1	98.6102	0.310894	6	6.8399e-05	184.561	0	3465.46	6.8399e-05	0	None	None
961	90.2546	3098.23	282179	4634	177320	1	90.2542	0.0523425	4	2.5116e-06	165.003	0	3098.23	2.5116e-06	0	None	None
962	56.314	2695.09	281484	2584	166295	1	56.3312	0.14714	6	5.7411e-07	143.533	0	2695.09	5.7411e-07	0	None	None
963	68.5713	3406.48	281174	3330	189001	1	68.6051	0.102008	7	2.0848e-06	181.42	0	3406.48	2.0848e-06	0	None	None
964	89.6521	2938.17	281040	4603	192204	1	89.6965	0.427829	5	3.7947e-05	156.478	0	2938.17	3.7947e-05	0	None	None
965	113.279	8963.53	281017	5869	22961	1	113.319	0.304006	14	6.4131e-07	477.425	-1	8963.53	1.2862e-11	0	8964.53	1
966	88.3101	5878.59	280702	4529	88927	1	88.2752	0.243699	10	1.8663e-08	313.077	0	5878.59	1.8663e-08	0	None	None
967	43.448	2800.12	280583	1807	179394	1	43.2709	0.463547	6	4.4712e-06	149.126	0	2800.12	4.4712e-06	0	None	None
968	115.301	5867.68	280526	5967	113468	1	115.262	0.104851	11	0.00092041	312.55	-1	5867.68	1.1613e-11	0	5868.69	1
969	34.0273	2606.03	280373	1280	235367	1	34.024	0.0567411	4	2.6472e-05	138.79	0	2606.03	2.6472e-05	0	None	None
970	106.853	4553.9	279949	5564	64931	1	106.866	0.062485	6	2.7946e-07	242.528	0	4553.9	2.7946e-07	0	None	None
971	66.6778	3822.8	279467	3225	145837	1	66.681	0.0923654	7	1.3352e-08	203.592	0	3822.8	1.3352e-08	0	None	None
972	85.4433	4820.28	279246	4349	52645	1	85.431	0.0715775	8	2.665e-12	256.714	0	4820.28	2.665e-12	0	None	None
973	95.861	3464.43	278823	4949	155923	1	95.778	0.22093	6	7.0748e-08	184.506	0	3464.43	7.0748e-08	0	None	None
974	109.205	11580.4	278777	5675	7841	1	109.203	0.280974	10	0.013865	616.901	-3	11580.4	2.0098e-12	0	11583.4	1
975	106.273	4859.13	278622	5528	83991	1	106.296	0.0603467	8	3.8425e-07	258.783	0	4859.13	3.8425e-07	0	None	None
976	81.3526	6203.86	278347	4094	101501	1	81.3011	0.224142	9	0.0077265	330.453	-1	6203.86	4.8832e-10	0	6204.86	1
977	82.6815	4266.87	278226	4175	99203	1	82.602	0.337435	7	2.4365e-08	227.242	0	4266.87	2.4365e-08	0	None	None
978	76.557	3294.38	278054	3811	158400	1	76.5411	0.083268	7	3.2807e-06	175.449	0	3294.38	3.2807e-06	0	None	None
979	80.6333	3586.47	277821	4053	133841	1	80.6085	0.0732764	6	2.8013e-07	191.005	0	3586.47	2.8013e-07	0	None	None
980	133.209	5906.56	277373	6719	34933	1	133.359	0.377162	9	2.7231e-12	314.567	0	5906.56	2.7231e-12	0	None	None
981	112.744	4147.71	277100	5840	94026	1	112.754	0.0857378	7	1.9621e-10	220.895	0	4147.71	1.9621e-10	0	None	None
982	59.6558	3041.23	276958	2792	181707	1	59.6675	0.448511	4	7.5351e-06	161.967	0	3041.23	7.5351e-06	0	None	None
983	37.0058	2982.25	276851	1450	190134	1	37.0397	0.135698	7	4.7602e-06	158.826	0	2982.25	4.7602e-06	0	None	None
984	66.6778	3693.56	276545	3225	156184	1	66.6307	0.111128	6	9.2239e-09	196.709	0	3693.56	9.2239e-09	0	None	None
985	85.8525	3498.57	276359	4372	127704	1	85.9006	0.22217	2	5.4981e-06	186.324	0	3498.57	5.4981e-06	0	None	None
986	53.8106	2521.03	275746	2430	204598	1	53.7768	0.135657	6	4.0353e-06	134.263	0	2521.03	4.0353e-06	0	None	None
987	81.442	3314.44	275539	4099	162548	1	81.4468	0.191211	6	2.0482e-07	176.518	0	3314.44	2.0482e-07	0	None	None
988	71.9308	4064.75	274926	3532	27336	1	71.9873	0.212455	6	1.607e-10	216.477	0	4064.75	1.607e-10	0	None	None
989	104.744	5003.18	273930	5460	68963	1	104.749	0.05845	7	6.7969e-10	266.455	0	5003.18	6.7969e-10	0	None	None
990	86.6558	4999.32	273675	4423	51218	1	86.6462	0.0904441	7	9.7514e-09	266.25	0	4999.32	9.7514e-09	0	None	None
991	89.8295	4052.8	273194	4611	145789	1	89.8336	0.0808947	7	9.1562e-08	215.841	0	4052.8	9.1562e-08	0	None	None
992	104.662	8178.73	272663	5454	46229	1	104.668	0.0653689	9	1.0359e-05	435.63	-1	8178.73	7.7089e-12	0	8179.74	1
993	37.8995	2567.95	272279	1503	251792	1	37.9026	0.0865084	7	6.2023e-05	136.762	0	2567.95	6.2023e-05	0	None	None
994	36.1291	2528.07	272003	1403	232856	1	35.9247	0.291876	5	4.9028e-05	134.638	0	2528.07	4.9028e-05	0	None	None
995	111.501	4713.17	271819	5774	52668	1	111.514	0.0936822	3	2.3268e-08	251.01	0	4713.17	2.3268e-08	0	None	None
996	60.595	2795.16	271704	2845	124318	1	60.5573	0.106384	5	3.6308e-07	148.862	0	2795.16	3.6308e-07	0	None	None
997	35.0911	2616.05	270689	1342	196803	1	35.0758	0.0837192	5	5.6763e-05	139.324	0	2616.05	5.6763e-05	0	None	None
998	39.7808	2445.97	269929	1609	232279	1	39.8653	0.300427	5	0.00020117	130.265	0	2445.97	0.00020117	0	None	None
999	104.744	7751.49	269650	5460	56882	1	104.793	0.124909	8	1.7265e-06	412.876	-1	7751.49	5.1078e-10	0	7752.5	1
1000	107.904	4392.02	269594	5621	75861	1			0	3.8099e-05	233.907	0	4392.02	3.8099e-05	0	None	None
1001	79.7016	3264.35	269552	3994	157275	1	79.6393	0.187448	6	1.1821e-07	173.85	0	3264.35	1.1821e-07	0	None	None
1002	46.516	2731.13	269390	1981	176313	1	46.5316	0.101356	6	1.006e-05	145.452	0	2731.13	1.006e-05	0	None	None
1003	94.8938	6065.07	268565	4895	13786	1	94.8911	0.513459	3	4.6693e-11	323.009	0	6065.07	4.6693e-11	0	None	None
1004	22.9449	2239.01	267739	804	212113	1	22.9635	0.0546839	5	1.1394e-05	119.243	0	2239.01	1.1394e-05	0	None	None
1005	58.2406	7888.09	267633	2705	60360	1	58.2508	0.0714354	13	2.1457e-05	420.151	-1	7888.09	1.3356e-11	0	7889.09	1
1006	77.7928	3228.33	267284	3885	162146	1	77.8161	0.116737	6	1.6451e-06	171.932	0	3228.33	1.6451e-06	0	None	None
1007	93.7016	7238.74	267153	4822	71297	1			0	0.00017274	385.568	-1	7238.74	1.4427e-08	0	7239.74	1
1008	40.9696	2728.16	266814	1677	152258	1	41.1407	0.36534	5	6.487e-06	145.294	0	2728.16	6.487e-06	0	None	None
1009	63.8738	2924.27	266661	3055	196052	1	63.9155	0.153857	5	1.7528e-05	155.739	0	2924.27	1.7528e-05	0	None	None
1010	63.1231	2990.22	266197	3009	138996	1	63.1915	0.124923	6	1.1282e-07	159.25	0	2990.22	1.1282e-07	0	None	None
1011	45.8198	2672.1	266141	1931	233343	1	45.7236	0.136029	10	0.0023908	142.309	0	2672.1	0.0023908	0	None	None
1012	85.6881	4567.94	265503	4362	58674	1	85.8064	0.324411	3	2.0651e-08	243.276	0	4567.94	2.0651e-08	0	None	None
1013	81.972	3464.44	265335	4130	154530	1	81.9706	0.187708	6	1.0105e-05	184.506	0	3464.44	1.0105e-05	0	None	None
1014	37.4955	2433.78	265112	1480	211544	1	37.4342	0.126529	8	1.112e-06	129.616	0	2433.78	1.112e-06	0	None	None
1015	34.115	2775.14	265096	1286	201673	1	34.0992	0.0641545	6	5.6441e-06	147.796	0	2775.14	5.6441e-06	0	None	None
1016	54.6651	2546.07	264809	2482	214205	1	54.6663	0.226076	5	0.00010626	135.596	0	2546.07	0.00010626	0	None	None
1017	54.7558	3100.21	264781	2487	178766	1	54.7479	0.142493	6	8.9287e-07	165.109	0	3100.21	8.9287e-07	0	None	None
1018	99.4861	6870.21	264730	5158	113376	1	99.5689	0.188594	6	0.00014005	365.942	-1	6870.21	5.8177e-12	0	6871.22	1
1019	57.407	4785.93	264402	2655	72845	1	57.5524	0.135742	4	0.0001948	254.885	0	4785.93	0.0001948	0	None	None
1020	82.3821	6772.97	263998	4156	75089	1	82.4284	0.1708	8	0.00072103	360.763	-1	6772.97	1.388e-11	0	6773.97	1
1021	125.821	6686.33	263974	6443	127594	1	125.863	0.163258	10	0.0010428	356.148	-1	6686.33	2.4381e-12	0	6687.33	1
1022	106.648	4555.93	263866	5550	98447	1	106.617	0.0543112	4	1.3086e-06	242.636	0	4555.93	1.3086e-06	0	None	None
1023	71.887	9431.08	263625	3529	30667	1	71.8758	0.582822	6	1.5097e-07	502.326	-1	9431.08	1.2771e-11	0	9432.08	1
1024	96.36	7256.76	263427	4978	12186	1	96.3547	0.794288	3	0	386.475	0	7256.76	0	0	None	None
1025	92.8413	6212.76	263132	4772	158631	1	92.8431	0.18731	11	0.00061183	330.928	-1	6212.76	8.2542e-12	0	6213.77	1
1026	114.66	4950.37	262817	5941	72373	1	114.683	0.0926044	7	6.0466e-09	263.643	0	4950.37	6.0466e-09	0	None	None
1027	40.6461	2718.22	262713	1658	155300	1	40.8488	0.517377	4	5.6823e-06	144.765	0	2718.22	5.6823e-06	0	None	None
1028	32.9375	2713.1	262650	1216	185643	1	32.8938	0.260093	6	2.8395e-06	144.492	0	2713.1	2.8395e-06	0	None	None
1029	40.5975	2475.05	262456	1655	223573	1	40.6228	0.21952	5	9.818e-06	131.814	0	2475.05	9.818e-06	0	None	None
1030	61.255	3492.44	262107	2887	132725	1	61.2938	0.316744	7	2.1922e-08	185.997	0	3492.44	2.1922e-08	0	None	None
1031	80.6333	6108.68	261398	4053	94587	1	80.7389	0.314871	10	0.00023518	325.385	-1	6108.68	3.1173e-10	0	6109.68	1
1032	39.516	2800.09	261231	1594	195914	1	39.5247	0.109472	7	9.3402e-06	149.125	0	2800.09	9.3402e-06	0	None	None
1033	58.108	3167.25	260838	2696	56494	1	58.1201	0.215503	7	0.031071	168.679	1	3168.25	4.0681e-07	0	None	None
1034	34.5723	2426.97	260445	1313	240520	1	34.5802	0.0778761	6	0.00031044	129.253	0	2426.97	0.00031044	0	None	None
1035	55.741	3690.5	260182	2549	139640	1	55.6983	0.184583	7	1.2494e-08	196.546	0	3690.5	1.2494e-08	0	None	None
1036	88.6443	4304.91	260132	4547	75565	1	88.5892	0.0937033	7	1.136e-07	229.268	0	4304.91	1.136e-07	0	None	None
1037	107.443	4530.02	259966	5598	259966	1	107.479	0.0807622	7	0.16404	241.309	-1	4530.02	4.6928e-06	0	4531.02	1
1038	42.8251	2885.24	259890	1769	170709	1	42.8498	0.359382	5	0.0003679	153.66	0	2885.24	0.0003679	0	None	None
1039	63.1231	3451.55	259887	3009	146557	1	63.1215	0.0647356	6	5.9872e-07	183.82	0	3451.55	5.9872e-07	0	None	None
1040	114.333	10643	259463	5924	34536	1	114.364	0.171952	14	0.0058739	566.924	-2	10643	3.3203e-09	0	10645	1
1041	77.138	3616.64	259238	3846	259238	1	77.1164	0.147124	7	0.038938	192.666	-1	3616.64	1.3855e-08	0	3617.65	1
1042	94.058	7258.75	258803	4844	258803	1	94.2345	0.226095	3	0.46138	386.741	-3	7258.75	1.9118e-05	0	7261.76	1
1043	87.9028	5162.14	258748	4504	62952	1	87.9287	0.204091	2	1.2727e-07	274.921	0	5162.14	1.2727e-07	0	None	None
1044	87.9028	3410.34	258043	4504	166609	1	87.9119	0.0813583	6	3.4465e-05	181.625	0	3410.34	3.4465e-05	0	None	None
1045	76.9136	3653.66	257721	3834	124244	1	76.9055	0.0963681	8	8.8269e-08	194.584	0	3653.66	8.8269e-08	0	None	None
1046	48.3685	2991.24	257527	2099	172363	1	48.3567	0.280302	6	1.5136e-05	159.305	0	2991.24	1.5136e-05	0	None	None
1047	88.8486	5844.55	257521	4557	32488	1			0	1.1916e-05	311.264	0	5844.55	1.1916e-05	0	None	None
1048	62.5078	2752.11	257503	2968	189762	1	62.4343	0.226148	5	8.07e-06	146.57	0	2752.11	8.07e-06	0	None	None
1049	83.3635	6610.92	257329	4216	111223	1	83.2915	0.459121	9	0.0024299	352.132	-1	6610.92	2.2757e-12	0	6611.92	1
1050	106.11	4507.02	256725	5517	57913	1	106.121	0.060037	6	5.361e-07	240.031	0	4507.02	5.361e-07	0	None	None
1051	113.77	6338.77	256632	5894	46069	1	113.932	0.260937	9	3.6706e-10	337.585	0	6338.77	3.6706e-10	0	None	None
1052	135.395	4235.85	256541	6807	47831	1	135.319	0.424083	7	6.9241e-09	225.589	0	4235.85	6.9241e-09	0	None	None
1053	114.431	4036.68	256519	5929	120989	1	114.401	0.10859	6	4.2251e-08	214.982	0	4036.68	4.2251e-08	0	None	None
1054	81.7988	3152.39	255810	4120	144348	1	81.7094	0.215424	6	3.3819e-07	167.887	0	3152.39	3.3819e-07	0	None	None
1055	90.542	3439.48	255527	4653	169252	1	90.6152	0.598919	7	1.2379e-07	183.177	0	3439.48	1.2379e-07	0	None	None
1056	121.273	6464.86	254309	6250	87536	1	121.294	0.155789	11	0.00050495	344.353	-1	6464.86	7.1305e-10	0	6465.86	1
1057	108.759	3637.56	254128	5658	149562	1	108.876	0.245009	5	2.5177e-05	193.726	0	3637.56	2.5177e-05	0	None	None
1058	103.953	8098.77	253924	5416	39754	1	103.971	0.113326	10	8.22e-06	431.371	-1	8098.77	1.9787e-10	0	8099.77	1
1059	85.934	4123.93	253751	4378	77853	1			0	2.5059e-08	219.629	0	4123.93	2.5059e-08	0	None	None
1060	138.965	5731.09	253581	6962	143467	1			0	0.001604	305.275	-1	5731.09	2.2506e-12	0	5732.09	1
1061	37.581	2830.13	253251	1485	153203	1	37.5487	0.183059	5	4.3546e-07	150.725	0	2830.13	4.3546e-07	0	None	None
1062	99.0596	7238.74	252549	5134	95183	1	99.0458	0.318107	9	0.0023462	385.568	-1	7238.74	8.5589e-12	0	7239.75	1
1063	38.5443	2405.9	252335	1545	211890	1	38.5261	0.104497	5	0.0001638	128.131	0	2405.9	0.0001638	0	None	None
1064	39.4723	2772.06	251015	1591	177515	1	39.5219	0.118092	7	2.1539e-06	147.632	0	2772.06	2.1539e-06	0	None	None
1065	122.52	4514.93	250484	6314	75210	1	122.542	0.139641	6	1.6794e-10	240.452	0	4514.93	1.6794e-10	0	None	None
1066	113.061	6302.8	250156	5857	50688	1	113.07	0.12137	10	6.1813e-08	335.669	0	6302.8	6.1813e-08	0	None	None
1067	100.32	6982.72	249832	5206	45294	1	100.289	0.139454	9	1.3027e-06	371.934	-1	6982.72	4.5993e-08	0	6983.73	1
1068	72.2503	4238.82	249795	3548	52886	1	72.181	0.16973	6	3.9674e-08	225.747	0	4238.82	3.9674e-08	0	None	None
1069	46.8413	1603.72	249442	2004	249442	1			0	0.0002691	85.4098	0	1603.72	0.0002691	0	None	None
1070	49.1431	2561.06	249273	2146	199596	1	49.1401	0.24311	5	2.0542e-05	136.395	0	2561.06	2.0542e-05	0	None	None
1071	69.7956	3180.55	249057	3410	249057	1	70.0043	0.463967	3	0.56028	169.441	-1	3180.55	0.0099583	0	3181.56	1
1072	152.435	5891.55	248913	7501	140599	1	152.444	0.182402	10	0.0008469	313.821	-1	5891.55	3.7865e-12	0	5892.55	1
1073	90.0005	3033.2	247426	4620	97901	1	90.0372	0.105954	6	1.2101e-06	161.54	0	3033.2	1.2101e-06	0	None	None
1074	71.3456	3633.55	247088	3498	81521	1	71.3496	0.100151	7	6.8262e-06	193.513	0	3633.55	6.8262e-06	0	None	None
1075	44.986	2837.09	246677	1885	188830	1	44.8291	0.355205	4	2.3347e-06	151.096	0	2837.09	2.3347e-06	0	None	None
1076	69.9221	6392.81	246655	3417	36613	1	69.9563	0.150717	8	1.1567e-07	340.463	0	6392.81	1.1567e-07	0	None	None
1077	108.709	3844.68	246439	5655	96598	1	108.774	0.238967	5	1.6517e-05	204.757	0	3844.68	1.6517e-05	0	None	None
1078	88.603	5949.07	246225	4545	246225	1			0	0.75534	316.938	-2	5949.07	0.00039278	0	5951.08	1
1079	105.778	4901.1	245914	5503	78220	1	105.772	0.04346	4	1.2649e-05	261.019	0	4901.1	1.2649e-05	0	None	None
1080	104.621	8868.66	245858	5452	53683	1	104.599	0.06291	12	0.00025838	472.373	-1	8868.66	5.4366e-11	0	8869.66	1
1081	57.6583	2736.12	245839	2670	151888	1	57.6758	0.233478	5	0.0015329	145.718	0	2736.12	0.0015329	0	None	None
1082	36.8685	2830.13	245744	1441	142650	1	36.8959	0.141399	5	2.899e-06	150.725	0	2830.13	2.899e-06	0	None	None
1083	56.7171	4792.94	245019	2611	56523	1	56.7375	0.0801436	9	4.6817e-11	255.258	0	4792.94	4.6817e-11	0	None	None
1084	76.336	3861.69	244978	3798	93362	1	76.3681	0.0824743	7	2.8473e-07	205.663	0	3861.69	2.8473e-07	0	None	None
1085	38.5443	2692.1	244690	1545	211521	1	38.6141	0.159254	5	5.8786e-06	143.374	0	2692.1	5.8786e-06	0	None	None
1086	85.934	4308.88	244232	4378	74473	1	85.7668	0.268708	8	9.2028e-12	229.479	0	4308.88	9.2028e-12	0	None	None
1087	36.8685	2583.94	244058	1441	158953	1	36.8268	0.11773	6	8.0361e-06	137.613	0	2583.94	8.0361e-06	0	None	None
1088	135.909	5775.15	243614	6828	105753	1	136.003	1.1733	8	0.0010491	307.622	-1	5775.15	5.8547e-09	0	5776.15	1
1089	80.5111	3891.69	243613	4044	84107	1	80.4606	0.173126	8	6.0083e-10	207.26	0	3891.69	6.0083e-10	0	None	None
1090	73.2688	2981.19	243520	3608	165629	1	73.2333	0.218745	6	1.3687e-06	158.77	0	2981.19	1.3687e-06	0	None	None
1091	116.049	5055.21	243100	6000	51411	1	116.067	0.12229	8	9.8573e-08	269.226	0	5055.21	9.8573e-08	0	None	None
1092	102.961	4730.96	242805	5359	83747	1	102.919	0.150489	7	1.3076e-09	251.957	0	4730.96	1.3076e-09	0	None	None
1093	34.3525	3642.53	242668	1300	103875	1	34.3409	0.0557867	8	1.4145e-08	193.991	0	3642.53	1.4145e-08	0	None	None
1094	123.386	5003.16	242436	6349	60919	1	123.39	0.0931006	8	3.9549e-08	266.454	0	5003.16	3.9549e-08	0	None	None
1095	38.9668	2381.89	242406	1566	206296	1	38.9606	0.153182	5	0.0010354	126.853	0	2381.89	0.0010354	0	None	None
1096	64.656	4810.95	242018	3107	57571	1	64.6814	0.470736	4	2.7561e-09	256.218	0	4810.95	2.7561e-09	0	None	None
1097	68.7953	3102.34	241762	3345	152308	1	68.7885	0.111498	6	0.00026121	165.222	0	3102.34	0.00026121	0	None	None
1098	88.269	2886.18	241750	4526	167772	1	88.3022	0.1331	5	0.0014812	153.71	0	2886.18	0.0014812	0	None	None
1099	34.5283	3887.55	241444	1311	121735	1	34.5151	0.0602736	7	2.4384e-08	207.04	0	3887.55	2.4384e-08	0	None	None
1100	74.1776	4445.98	241209	3667	69474	1	74.2169	0.113936	8	1.4867e-06	236.78	0	4445.98	1.4867e-06	0	None	None
1101	82.9376	6691.08	241145	4192	76417	1	82.9447	0.138405	9	0.0080605	356.401	-1	6691.08	1.6342e-11	0	6692.08	1
1102	75.4383	5254.4	240850	3745	99074	1	75.3334	0.287748	8	0.0026933	279.888	-1	5254.4	1.4736e-06	0	5255.4	1
1103	86.317	4541.05	240642	4400	54857	1	86.3201	0.113913	8	1.8719e-09	241.843	0	4541.05	1.8719e-09	0	None	None
1104	87.6558	5995.75	240366	4489	4545	1	87.6721	0.22395	6	0.00012483	319.37	-1	5995.75	1.4077e-06	0	5996.76	1
1105	66.2708	3578.43	239893	3199	90224	1	66.3373	0.117573	7	4.5495e-06	190.577	0	3578.43	4.5495e-06	0	None	None
1106	126.378	4373.98	238993	6465	24598	1	126.369	0.122681	6	5.7878e-09	232.946	0	4373.98	5.7878e-09	0	None	None
1107	49.2806	3093.28	238850	2155	150090	1	49.2352	0.252541	6	6.6345e-07	164.739	0	3093.28	6.6345e-07	0	None	None
1108	120.727	5140.24	238460	6217	46575	1	120.738	0.163426	10	1.3621e-11	273.755	0	5140.24	1.3621e-11	0	None	None
1109	60.213	2710.18	237447	2823	131260	1	60.1992	0.128932	5	0.00019586	144.336	0	2710.18	0.00019586	0	None	None
1110	105.736	4249.82	236889	5501	80025	1	105.714	0.0684129	7	1.4817e-07	226.333	0	4249.82	1.4817e-07	0	None	None
1111	149.528	11182.3	236684	7409	11594	1	149.513	0.108899	13	0.0010284	595.645	-2	11182.3	3.47e-13	0	11184.3	1
1112	60.0875	3568.41	236622	2815	72278	1	60.1249	0.287479	4	5.8089e-07	190.043	0	3568.41	5.8089e-07	0	None	None
1113	51.062	3007.23	236367	2264	101855	1	51.1095	0.158237	6	6.0201e-06	160.157	0	3007.23	6.0201e-06	0	None	None
1114	100.404	11136.2	236253	5211	73028	1	100.496	0.334224	13	0.18486	593.241	-3	11136.2	1.9698e-10	0	11139.2	1
1115	70.7043	3103.36	235889	3463	119496	1	70.6835	0.234424	3	8.389e-05	165.276	0	3103.36	8.389e-05	0	None	None
1116	45.1955	2640	235697	1896	169802	1	45.2031	0.204068	6	5.6453e-05	140.599	0	2640	5.6453e-05	0	None	None
1117	80.5111	3197.36	235133	4044	197026	1	80.547	0.0733495	7	0.00042699	170.282	0	3197.36	0.00042699	0	None	None
1118	22.7261	3087.32	235114	789	139755	1	22.7109	0.0731978	6	4.446e-08	164.422	0	3087.32	4.446e-08	0	None	None
1119	59.1181	3246.31	234155	2761	83469	1	59.0146	0.182071	5	0.15801	172.889	2	3248.31	6.5427e-07	0	None	None
1120	60.2973	3018.28	233713	2829	134169	1	60.206	0.136247	6	2.1298e-05	160.745	0	3018.28	2.1298e-05	0	None	None
1121	39.5613	2608.97	233644	1596	181638	1	39.5649	0.157079	4	0.013681	138.946	0	2608.97	0.013681	0	None	None
1122	66.5458	3014.14	233493	3216	144212	1	66.4977	0.117499	5	7.0095e-05	160.525	0	3014.14	7.0095e-05	0	None	None
1123	97.3388	7256.75	233266	5032	117860	1	97.3209	0.704076	5	0.0059871	386.527	-1	7256.75	7.0839e-11	0	7257.75	1
1124	106.273	5021.19	232957	5528	54132	1	106.241	0.0679685	7	3.4429e-07	267.414	0	5021.19	3.4429e-07	0	None	None
1125	62.6855	3368.44	232829	2980	99950	1	62.6383	0.0956081	7	7.7776e-06	179.394	0	3368.44	7.7776e-06	0	None	None
1126	105.11	3448.44	232728	5472	152083	1			0	0.0067447	183.654	0	3448.44	0.0067447	0	None	None
1127	111.15	4697.17	232518	5756	55870	1	111.136	0.154486	6	0.0004253	250.158	0	4697.17	0.0004253	0	None	None
1128	105.274	10859.2	231855	5480	78081	1	105.346	0.0592047	21	0.11228	578.49	-3	10859.2	2.2706e-09	0	10862.2	1
1129	45.3593	1247.54	231852	1903	231852	1	45.2686	0.264088	3	0.001024	66.4404	0	1247.54	0.001024	0	None	None
1130	86.7771	6645.03	231373	4432	88881	1	86.7556	0.0837386	9	0.0065921	353.949	-1	6645.03	6.0848e-11	0	6646.03	1
1131	57.4881	2853.12	231244	2660	159289	1	57.5496	0.202853	4	2.5718e-05	151.949	0	2853.12	2.5718e-05	0	None	None
1132	97.2965	3306.35	230190	5029	124395	1	97.4147	0.185629	5	1.9118e-06	176.087	0	3306.35	1.9118e-06	0	None	None
1133	51.43	3155.2	230139	2287	139542	1	51.3647	0.187532	9	2.395e-10	168.037	0	3155.2	2.395e-10	0	None	None
1134	108.668	7937.49	229959	5652	26033	1	108.744	0.227785	5	1.2949e-07	422.728	0	7937.49	1.2949e-07	0	None	None
1135	65.3776	4735.42	229826	3143	44247	1	65.3843	0.159837	7	2.221e-05	252.195	0	4735.42	2.221e-05	0	None	None
1136	107.273	4461.88	229773	5589	83934	1	107.228	0.0732068	9	7.1481e-09	237.627	0	4461.88	7.1481e-09	0	None	None
1137	33.758	2552.98	229496	1263	186766	1	33.7884	0.0723763	5	0.00027332	135.964	0	2552.98	0.00027332	0	None	None
1138	105.563	3836.54	229361	5492	96178	1			0	0.00014538	204.323	0	3836.54	0.00014538	0	None	None
1139	125.003	7036.27	229050	6412	65290	1	125.007	0.17278	8	0.00051625	374.785	-1	7036.27	1.0205e-09	0	7037.27	1
1140	85.7696	4851.07	228899	4368	51305	1	85.8116	0.109811	6	8.3384e-08	258.354	0	4851.07	8.3384e-08	0	None	None
1141	91.2941	2936.3	228736	4691	175841	1			0	0.00013684	156.379	0	2936.3	0.00013684	0	None	None
1142	106.73	3875.53	228532	5556	50526	1	106.781	0.0824915	6	3.1027e-06	206.4	0	3875.53	3.1027e-06	0	None	None
1143	91.5458	5566.81	228397	4705	133460	1	91.6829	0.208772	8	0.032326	296.526	-1	5566.81	6.0449e-10	0	5567.81	1
1144	46.5961	2906.13	228121	1986	189972	1	46.5791	0.0494543	4	0.0026105	154.772	0	2906.13	0.0026105	0	None	None
1145	76.557	2862.2	228077	3811	116946	1	76.583	0.15671	5	1.4011e-05	152.433	0	2862.2	1.4011e-05	0	None	None
1146	47.1758	1603.73	227870	2026	227870	1			0	0.0058123	85.4099	0	1603.73	0.0058123	0	None	None
1147	55.163	3044.31	227850	2514	118532	1	55.1532	0.159708	6	1.9529e-05	162.131	0	3044.31	1.9529e-05	0	None	None
1148	35.5473	2651.02	227683	1372	142058	1	35.565	0.107411	6	1.9034e-05	141.186	0	2651.02	1.9034e-05	0	None	None
1149	123.862	8273.09	227546	6367	46820	1	123.829	0.103046	9	9.226e-06	440.655	-1	8273.09	2.8338e-12	0	8274.1	1
1150	88.3516	6261.1	227478	4531	227478	1	88.3255	0.119304	11	0.22199	333.555	-2	6261.1	2.8223e-11	0	6263.1	1
1151	46.882	5475.16	227392	2007	57994	1	46.8584	0.140748	3	9.2931e-10	291.592	0	5475.16	9.2931e-10	0	None	None
1152	53.6663	3179.27	226663	2421	115902	1	53.5949	0.123349	6	7.3515e-07	169.319	0	3179.27	7.3515e-07	0	None	None
1153	148.459	5728.52	226416	7364	49875	1	148.431	0.383717	9	5.2221e-12	305.085	0	5728.52	5.2221e-12	0	None	None
1154	34.2058	2463.94	226366	1292	161872	1	34.1426	0.113723	6	0.00023774	131.222	0	2463.94	0.00023774	0	None	None
1155	140.04	6785.21	226302	7005	98817	1	140.231	0.46268	4	0.0018174	361.415	-1	6785.21	3.8104e-12	0	6786.21	1
1156	107.189	3712.59	225140	5585	77520	1	107.24	0.0886011	6	9.8772e-08	197.722	0	3712.59	9.8772e-08	0	None	None
1157	82.4238	2952.3	225113	4159	145651	1	82.5095	0.465316	4	3.7264e-06	157.231	0	2952.3	3.7264e-06	0	None	None
1158	62.916	3632.74	224735	2995	127532	1	62.8961	0.101688	7	1.543e-07	193.47	0	3632.74	1.543e-07	0	None	None
1159	61.077	3075.31	224055	2876	145681	1	60.979	0.222148	6	1.6584e-06	163.782	0	3075.31	1.6584e-06	0	None	None
1160	85.4023	3114.35	223896	4346	140355	1			0	2.9479e-05	165.862	0	3114.35	2.9479e-05	0	None	None
1161	51.577	2960.19	223715	2294	161624	1	51.5851	0.219804	6	4.7173e-08	157.652	0	2960.19	4.7173e-08	0	None	None
1162	83.3196	6227.68	223123	4215	81850	1	83.173	0.370437	6	0.090523	331.722	-1	6227.68	3.2466e-08	0	6228.69	1
1163	67.491	3695.64	222653	3266	96985	1	67.4829	0.090601	6	7.3976e-09	196.819	0	3695.64	7.3976e-09	0	None	None
1164	74.0885	3918.74	222574	3661	85034	1	74.0944	0.227527	7	6.5692e-09	208.701	0	3918.74	6.5692e-09	0	None	None
1165	57.6146	2204.91	222563	2667	168196	1	57.6837	0.236464	4	5.7005e-07	117.427	0	2204.91	5.7005e-07	0	None	None
1166	64.7828	4824.97	222291	3115	59297	1	64.7548	0.157562	8	6.0075e-08	256.964	0	4824.97	6.0075e-08	0	None	None
1167	122.928	5502.47	222019	6331	112691	1	122.883	0.269526	8	0.028735	293.1	-1	5502.47	1.5693e-06	0	5503.48	1
1168	113.556	5809.2	221914	5884	36441	1	113.563	0.0983416	6	4.3107e-10	309.381	0	5809.2	4.3107e-10	0	None	None
1169	38.4183	2894.19	221814	1537	141648	1	38.3883	0.0613402	6	5.6132e-05	154.137	0	2894.19	5.6132e-05	0	None	None
1170	66.6778	5134.02	221615	3225	40308	1	66.6478	0.0744418	9	1.305e-09	273.423	0	5134.02	1.305e-09	0	None	None
1171	74.8773	3625.66	220997	3710	220997	1	74.9067	0.094301	6	0.13585	193.146	-1	3625.66	5.2394e-06	0	3626.66	1
1172	85.7281	3345.72	220717	4365	84946	1	85.7256	0.294199	4	8.7769e-06	178.184	0	3345.72	8.7769e-06	0	None	None
1173	83.7633	3080.36	220459	4239	116107	1	83.8342	0.306636	5	0.00039178	164.051	0	3080.36	0.00039178	0	None	None
1174	123.527	3660.61	220225	6354	121241	1	123.515	0.135968	6	0.00052096	194.954	0	3660.61	0.00052096	0	None	None
1175	53.0373	3021.24	220201	2379	123793	1	53.0084	0.126052	6	9.8078e-08	160.903	0	3021.24	9.8078e-08	0	None	None
1176	62.916	3307.45	219869	2995	128074	1	62.9589	0.169198	7	9.4474e-07	176.145	0	3307.45	9.4474e-07	0	None	None
1177	95.2491	3261.39	219779	4913	139465	1	95.3104	0.262665	7	1.4401e-06	173.693	0	3261.39	1.4401e-06	0	None	None
1178	125.999	4660.09	219675	6451	75464	1	126.029	0.105529	8	7.5294e-10	248.183	0	4660.09	7.5294e-10	0	None	None
1179	33.3001	2736.95	219179	1235	151018	1	33.336	0.127574	6	6.2787e-08	145.762	0	2736.95	6.2787e-08	0	None	None
1180	51.899	4987.7	219157	2311	75466	1	52.0749	0.387984	2	9.5542e-07	265.631	0	4987.7	9.5542e-07	0	None	None
1181	37.8995	2704.08	218368	1503	143892	1	37.9126	0.0668074	8	7.0219e-07	144.011	0	2704.08	7.0219e-07	0	None	None
1182	46.2353	5376.57	218291	1960	41656	1	46.2529	0.0762033	9	1.2251e-11	286.341	0	5376.57	1.2251e-11	0	None	None
1183	69.3266	3878.69	217848	3380	217848	1	69.3389	0.0764792	7	0.19171	206.622	-1	3878.69	8.1463e-05	0	3879.7	1
1184	109.717	4155.91	217729	5694	56073	1	109.525	0.862024	3	2.0649e-07	221.332	0	4155.91	2.0649e-07	0	None	None
1185	65.7275	4051.76	217233	3166	107413	1	65.718	0.119874	6	2.3006e-06	215.786	0	4051.76	2.3006e-06	0	None	None
1186	89.6521	4007.76	216900	4603	86662	1	89.6968	0.0872804	7	3.2489e-09	213.442	0	4007.76	3.2489e-09	0	None	None
1187	54.3375	3210.31	216728	2462	118409	1	54.2962	0.172005	7	3.3005e-08	170.972	0	3210.31	3.3005e-08	0	None	None
1188	121.579	3743.58	215967	6271	215967	1	121.531	0.104607	5	0.13714	199.426	-1	3743.58	1.588e-05	0	3744.58	1
1189	39.5613	2584.97	215760	1596	178260	1	39.5957	0.135778	5	6.8393e-05	137.668	0	2584.97	6.8393e-05	0	None	None
1190	22.1866	1689.82	215750	756	215750	1	22.1515	0.119941	4	0.00067863	89.995	0	1689.82	0.00067863	0	None	None
1191	84.1458	4926.42	215654	4264	131875	1	84.1818	0.227359	8	0.011476	262.421	-1	4926.42	9.0141e-09	0	4927.42	1
1192	58.913	3435.42	215472	2748	82225	1	59.0725	0.327617	5	3.0825e-05	182.961	0	3435.42	3.0825e-05	0	None	None
1193	61.92	3552.41	215380	2929	111750	1	61.8783	0.212195	7	6.5879e-08	189.191	0	3552.41	6.5879e-08	0	None	None
1194	109.014	8276.75	215294	5669	84251	1			0	0.00072394	440.85	-1	8276.75	1.9904e-11	0	8277.75	1
1195	89.3926	3451.45	215052	4589	103095	1	89.4011	0.0973912	5	5.7983e-05	183.815	0	3451.45	5.7983e-05	0	None	None
1196	94.1043	3480.43	215020	4847	127773	1	94.0613	0.124899	6	9.1391e-05	185.358	0	3480.43	9.1391e-05	0	None	None
1197	93.7431	6143.23	214985	4825	46549	1	93.8543	0.428566	6	7.0582e-06	327.225	-1	6143.23	3.7101e-07	0	6144.23	1
1198	104.081	3466.43	214957	5424	91571	1	104	0.190523	6	1.0511e-06	184.612	0	3466.43	1.0511e-06	0	None	None
1199	88.727	4101.84	214925	4550	62292	1	88.7392	0.0890046	5	2.6307e-06	218.452	0	4101.84	2.6307e-06	0	None	None
1200	96.0376	3405.43	214901	4960	124960	1	96.0804	0.116283	6	0.00027079	181.364	0	3405.43	0.00027079	0	None	None
1201	82.3008	3807.55	214680	4151	117870	1			0	9.3152e-06	202.779	0	3807.55	9.3152e-06	0	None	None
1202	90.2546	3738.52	214586	4634	60916	1	90.2592	0.0552746	6	6.2549e-09	199.103	0	3738.52	6.2549e-09	0	None	None
1203	85.1095	4405.89	214559	4326	39965	1	85.1442	0.0981622	6	3.3618e-07	234.645	0	4405.89	3.3618e-07	0	None	None
1204	33.3928	2994.25	214505	1241	139518	1	33.403	0.0938398	6	1.6667e-07	159.465	0	2994.25	1.6667e-07	0	None	None
1205	22.1866	1851.87	214505	756	214505	1	22.1507	0.106089	6	7.7863e-06	98.6254	0	1851.87	7.7863e-06	0	None	None
1206	147.617	6086.68	214479	7322	83687	1	147.547	0.126415	11	0.0013199	324.213	-1	6086.68	2.9647e-10	0	6087.69	1
1207	72.2503	3242.45	214101	3548	111103	1	72.3567	0.210837	6	5.0777e-07	172.684	0	3242.45	5.0777e-07	0	None	None
1208	48.559	1765.78	213864	2110	213864	1			0	0.0091717	94.0404	0	1765.78	0.0091717	0	None	None
1209	105.942	4294.99	213641	5511	30290	1	105.915	0.108169	5	3.6517e-05	228.739	0	4294.99	3.6517e-05	0	None	None
1210	49.9041	2892.18	213151	2193	188241	1	50.0154	0.260722	6	4.1715e-07	154.029	0	2892.18	4.1715e-07	0	None	None
1211	62.7323	3206.39	212805	2983	92843	1	62.7792	0.0883377	6	1.2114e-07	170.763	0	3206.39	1.2114e-07	0	None	None
1212	43.5455	2972.26	212763	1811	123350	1	43.5881	0.24736	6	6.3284e-07	158.294	0	2972.26	6.3284e-07	0	None	None
1213	107.904	4172.95	212650	5621	210917	1			0	0.12658	222.293	-1	4172.95	0.00090418	0	4173.95	1
1214	105.481	4156.81	212507	5487	212507	1	105.484	0.0609186	5	0.11327	221.433	-1	4156.81	9.9984e-08	0	4157.81	1
1215	62.7323	4077.79	212411	2983	102337	1	62.7315	0.120519	8	6.0091e-09	217.171	0	4077.79	6.0091e-09	0	None	None
1216	32.7746	3019.26	212053	1208	132882	1	32.7616	0.24271	6	3.9393e-06	160.797	0	3019.26	3.9393e-06	0	None	None
1217	104.497	7954.56	212013	5446	42996	1	104.508	0.0996485	10	0.00015586	423.691	-1	7954.56	8.755e-11	0	7955.56	1
1218	68.1583	3168.38	211888	3305	131003	1	68.1945	0.0983233	6	2.1127e-06	168.739	0	3168.38	2.1127e-06	0	None	None
1219	74.7928	3878.82	211090	3705	211090	1	74.8008	0.105393	5	0.029832	206.629	-1	3878.82	3.2197e-08	0	3879.82	1
1220	22.6443	2697.13	210735	783	48242	1	22.6262	0.0296155	5	2.1864e-05	143.642	0	2697.13	2.1864e-05	0	None	None
1221	154.789	5891.56	210729	7582	42049	1	154.814	0.170969	8	2.7892e-09	313.768	0	5891.56	2.7892e-09	0	None	None
1222	63.4101	3287.38	210711	3028	110929	1	63.558	0.322281	6	2.0012e-06	175.077	0	3287.38	2.0012e-06	0	None	None
1223	68.9691	3574.55	210303	3357	210303	1	68.9805	0.108132	7	0.13709	190.424	-1	3574.55	1.387e-05	0	3575.56	1
1224	105.437	4667.94	210277	5486	66965	1	105.419	0.0957171	7	2.5917e-08	248.601	0	4667.94	2.5917e-08	0	None	None
1225	68.0683	2974.18	209935	3300	135745	1	68.075	0.142033	6	3.0469e-08	158.396	0	2974.18	3.0469e-08	0	None	None
1226	49.1015	1927.83	209631	2144	209631	1			0	0.018284	102.671	0	1927.83	0.018284	0	None	None
1227	111.763	11988.6	209532	5787	118332	1	111.807	0.115974	14	0.083984	638.64	-3	11988.6	1.6244e-12	0	11991.6	1
1228	46.8413	3720.36	209526	2004	67794	1	46.8536	0.03987	5	8.1306e-05	198.136	0	3720.36	8.1306e-05	0	None	None
1229	46.2353	3085.34	209509	1960	127425	1	46.218	0.0910785	5	2.4635e-05	164.317	0	3085.34	2.4635e-05	0	None	None
1230	49.862	2836.15	209416	2191	177101	1	49.8145	0.117917	5	0.00015406	151.045	0	2836.15	0.00015406	0	None	None
1231	97.5546	3451.32	209331	5044	94970	1	97.5071	0.116838	6	2.7736e-07	183.808	0	3451.32	2.7736e-07	0	None	None
1232	70.5181	2783.15	208040	3454	139660	1	70.4747	0.13917	5	0.00069589	148.223	0	2783.15	0.00069589	0	None	None
1233	82.7641	5438.54	207994	4180	38336	1	82.8423	0.130425	8	2.026e-07	289.641	0	5438.54	2.026e-07	0	None	None
1234	107.566	4316.85	207918	5605	103496	1	107.575	0.0858743	5	3.5464e-06	229.903	0	4316.85	3.5464e-06	0	None	None
1235	71.6746	3645.57	207902	3516	91209	1	71.6268	0.237265	5	9.7665e-06	194.153	0	3645.57	9.7665e-06	0	None	None
1236	69.4941	2943.28	207601	3392	94822	1			0	0.00056924	156.751	0	2943.28	0.00056924	0	None	None
1237	39.0135	2409.92	207225	1568	203799	1	38.9638	0.162058	5	8.4306e-06	128.346	0	2409.92	8.4306e-06	0	None	None
1238	148.459	10485.6	207159	7364	12839	1	148.479	0.455818	14	1.3719e-05	558.484	-1	10485.6	1.7655e-11	0	10486.6	1
1239	59.4898	3211.36	206967	2783	69107	1	59.4322	0.0779139	5	0.00096968	171.028	0	3211.36	0.00096968	0	None	None
1240	82.1356	5047.45	206678	4140	37140	1	82.1126	0.175589	8	9.8133e-09	268.813	0	5047.45	9.8133e-09	0	None	None
1241	106.398	7195.65	206549	5535	62998	1	106.492	0.189814	8	0.00012392	383.274	-1	7195.65	5.2985e-13	0	7196.65	1
1242	92.7181	3305.46	206149	4763	153493	1			0	0.00019058	176.04	0	3305.46	0.00019058	0	None	None
1243	88.6443	3041.32	206090	4547	105759	1	88.6063	0.0915691	5	7.452e-07	161.972	0	3041.32	7.452e-07	0	None	None
1244	105.736	4401.96	205761	5501	49221	1			0	1.026e-05	234.436	0	4401.96	1.026e-05	0	None	None
1245	102.063	3415.32	205644	5305	104344	1	102.028	0.163608	5	4.232e-08	181.891	0	3415.32	4.232e-08	0	None	None
1246	73.744	4293.81	204874	3639	38422	1	73.8196	0.150983	8	1.5177e-08	228.676	0	4293.81	1.5177e-08	0	None	None
1247	88.5198	3839.7	204233	4541	80987	1	88.5208	0.0934266	5	1.1691e-06	204.492	0	3839.7	1.1691e-06	0	None	None
1248	87.2833	4747	204131	4466	204131	1			0	0.6342	252.919	-2	4747	0.0098023	0	4749.01	1
1249	105.695	4836.15	203797	5500	40963	1	105.708	0.0568898	6	3.8292e-07	257.56	0	4836.15	3.8292e-07	0	None	None
1250	46.4761	2639.12	203715	1978	154672	1	46.4886	0.102945	5	0.00068789	140.552	0	2639.12	0.00068789	0	None	None
1251	33.5833	3434.59	203704	1253	102600	1	33.6038	0.0437846	7	2.971e-08	182.917	0	3434.59	2.971e-08	0	None	None
1252	53.4355	3007.23	203677	2406	131381	1	53.4633	0.132042	6	1.1749e-05	160.157	0	3007.23	1.1749e-05	0	None	None
1253	69.4543	3625.69	203234	3389	106721	1	69.4734	0.062889	5	0.00013287	193.094	0	3625.69	0.00013287	0	None	None
1254	35.5011	2502.94	203108	1369	163624	1	35.5397	0.142833	6	2.5941e-05	133.299	0	2502.94	2.5941e-05	0	None	None
1255	101.245	3113.27	202975	5256	135555	1	101.31	0.190734	5	0.00012816	165.804	0	3113.27	0.00012816	0	None	None
1256	90.2975	3449.42	202967	4637	117374	1	90.27	0.0630123	6	1.922e-06	183.707	0	3449.42	1.922e-06	0	None	None
1257	103.682	4333.9	202360	5401	7252	1	103.614	0.144282	7	1.2395e-05	230.811	0	4333.9	1.2395e-05	0	None	None
1258	152.328	6327.93	202269	7497	76727	1	152.318	0.152363	10	0.0066408	337.061	-1	6327.93	1.0751e-11	0	6328.93	1
1259	129.237	5019.1	202211	6575	56429	1	129.296	0.258919	8	1.5742e-10	267.303	0	5019.1	1.5742e-10	0	None	None
1260	69.3266	3675.62	202130	3380	107196	1	69.3257	0.0972751	6	2.896e-06	195.753	0	3675.62	2.896e-06	0	None	None
1261	50.8288	3429.42	202022	2249	91608	1	50.8048	0.173954	5	5.8235e-05	182.641	0	3429.42	5.8235e-05	0	None	None
1262	60.6795	2334.02	201616	2851	181606	1	60.7411	0.206713	5	3.6961e-05	124.303	0	2334.02	3.6961e-05	0	None	None
1263	57.0233	2875.06	201605	2629	194733	1	57.0426	0.194188	5	0.00024815	153.118	0	2875.06	0.00024815	0	None	None
1264	147.617	6200.73	201556	7322	29977	1	147.546	0.13163	10	2.9331e-11	330.234	0	6200.73	2.9331e-11	0	None	None
1265	105.193	7841.73	201487	5477	73237	1	105.205	0.0819681	9	0.00020186	417.682	-1	7841.73	3.7692e-14	0	7842.73	1
1266	91.5053	6029.22	201342	4702	62227	1	91.4669	0.276992	3	0.00061996	321.099	0	6029.22	0.00061996	0	None	None
1267	80.6736	2930.19	201163	4056	139212	1	80.6534	0.0581825	5	0.00011494	156.054	0	2930.19	0.00011494	0	None	None
1268	84.4803	3438.49	200949	4284	104195	1			0	4.7443e-08	183.124	0	3438.49	4.7443e-08	0	None	None
1269	142.935	5577.56	200900	7141	33254	1	143.05	0.215486	7	1.0061e-09	297.045	0	5577.56	1.0061e-09	0	None	None
1270	47.972	3247.26	200631	2074	149369	1	47.9806	0.182087	6	1.1722e-05	172.94	0	3247.26	1.1722e-05	0	None	None
1271	50.5091	2861.04	200193	2228	139956	1	50.486	0.169128	5	2.9409e-10	152.371	0	2861.04	2.9409e-10	0	None	None
1272	58.5366	2651.15	200069	2721	158158	1	58.4837	0.112807	5	1.3217e-05	141.193	0	2651.15	1.3217e-05	0	None	None
1273	89.9165	5296.6	200053	4616	46679	1	89.9683	0.153564	7	1.7025e-10	282.082	0	5296.6	1.7025e-10	0	None	None
1274	65.0401	3295.24	199853	3124	78617	1	64.9373	0.283781	5	0.0086073	175.495	1	3296.25	0.00012087	0	None	None
1275	48.5088	2791.02	199795	2107	144150	1			0	3.5139e-07	148.642	0	2791.02	3.5139e-07	0	None	None
1276	15.9951	2670.02	199545	545	154563	1	16.0258	0.0678173	9	1.9931e-07	142.198	0	2670.02	1.9931e-07	0	None	None
1277	89.4791	7007.42	199468	4593	52009	1	89.4769	0.160722	8	0.0009861	373.249	-1	7007.42	1.2272e-12	0	7008.43	1
1278	95.9026	3498.56	199423	4951	116050	1	95.8666	0.0979879	6	1.3597e-07	186.324	0	3498.56	1.3597e-07	0	None	None
1279	102.778	6228.69	199345	5349	85279	1	102.854	0.168294	9	0.0018536	331.776	-1	6228.69	2.0579e-11	0	6229.7	1
1280	81.3073	3532.37	199243	4092	119719	1	81.4609	0.471727	5	0.066693	188.124	0	3532.37	0.066693	0	None	None
1281	106.481	6951.37	199000	5540	77560	1	106.491	0.109531	10	0.0045099	370.264	-1	6951.37	6.9205e-07	0	6952.37	1
1282	52.7166	3354.38	198916	2358	118304	1	52.6938	0.143764	6	1.3003e-07	178.645	0	3354.38	1.3003e-07	0	None	None
1283	23.4101	3079.2	198913	830	116671	1	23.405	0.0789554	6	2.7654e-07	163.99	0	3079.2	2.7654e-07	0	None	None
1284	99.9775	4089.7	198885	5185	117054	1			0	3.1578e-05	217.806	0	4089.7	3.1578e-05	0	None	None
1285	142.755	6301.64	198870	7134	24927	1	142.748	0.163883	9	1.5058e-11	335.607	0	6301.64	1.5058e-11	0	None	None
1286	52.2376	3064.25	198782	2328	116365	1	52.2346	0.190855	6	3.2682e-07	163.193	0	3064.25	3.2682e-07	0	None	None
1287	106.316	5099.62	198243	5530	23206	1	106.363	0.099966	6	1.2418e-08	271.591	0	5099.62	1.2418e-08	0	None	None
1288	71.263	2729.07	197955	3493	119833	1	71.3646	0.297688	5	3.3561e-05	145.342	0	2729.07	3.3561e-05	0	None	None
1289	28.3421	2538.94	197904	1027	145246	1	28.3252	0.167982	6	1.0722e-07	135.217	0	2538.94	1.0722e-07	0	None	None
1290	27.8433	2277.87	197868	1002	197868	1	27.7979	0.243069	5	6.9381e-06	121.313	0	2277.87	6.9381e-06	0	None	None
1291	34.0273	2791.17	197822	1280	151913	1	34.0452	0.110012	5	8.3609e-06	148.65	0	2791.17	8.3609e-06	0	None	None
1292	50.236	3221.38	197795	2212	93624	1	50.3473	0.176852	6	1.964e-06	171.562	0	3221.38	1.964e-06	0	None	None
1293	138.548	7788.57	197653	6948	68363	1	138.642	0.149636	10	0.0011359	414.851	-1	7788.57	2.014e-12	0	7789.57	1
1294	60.8041	3638.49	197575	2860	93720	1	60.8478	0.328387	7	6.5572e-07	193.776	0	3638.49	6.5572e-07	0	None	None
1295	105.193	8297.08	197353	5477	2666	1	105.186	0.0604634	8	6.478e-07	441.933	-1	8297.08	2.0286e-09	0	8298.09	1
1296	84.2698	3328.7	197282	4272	197282	1	84.4178	0.332807	3	0.16126	177.33	-1	3328.7	2.4485e-05	0	3329.7	1
1297	75.6108	3625.65	197257	3754	148076	1	75.5739	0.0711518	5	0.00065715	193.092	0	3625.65	0.00065715	0	None	None
1298	161.38	5890.56	197218	7818	84921	1	161.075	1.53707	6	0.001402	313.768	-1	5890.56	1.7202e-12	0	5891.56	1
1299	37.6721	2458.81	197044	1490	152746	1	37.653	0.119169	7	6.7392e-05	130.949	0	2458.81	6.7392e-05	0	None	None
1300	103.553	7256.75	196863	5393	38296	1	103.613	0.385142	12	7.463e-08	386.474	0	7256.75	7.463e-08	0	None	None
1301	79.746	3683.66	196840	3996	196840	1	79.7117	0.207985	8	0.04126	196.235	-1	3683.66	1.148e-08	0	3684.66	1
1302	82.0948	3455.48	196792	4138	94677	1	82.1081	0.0638081	5	2.1843e-07	184.029	0	3455.48	2.1843e-07	0	None	None
1303	83.3196	2628.19	196688	4215	185193	1			0	0.00020016	139.97	0	2628.19	0.00020016	0	None	None
1304	65.9521	3660.75	196634	3180	79651	1	66.0145	0.117602	6	1.7032e-06	194.961	0	3660.75	1.7032e-06	0	None	None
1305	100.928	11137.1	196390	5241	57363	1	101.207	0.22283	3	0.051839	593.24	-2	11137.1	1.6481e-12	0	11139.2	1
1306	85.8936	3114.35	196269	4375	91012	1			0	3.2993e-05	165.862	0	3114.35	3.2993e-05	0	None	None
1307	91.5458	3439.49	195861	4705	115126	1			0	4.2158e-06	183.177	0	3439.49	4.2158e-06	0	None	None
1308	46.3576	2736.21	195075	1969	114266	1	46.3494	0.0847573	5	5.5886e-05	145.723	0	2736.21	5.5886e-05	0	None	None
1309	71.7601	2729.07	194710	3521	108374	1	71.6536	0.231484	4	1.2064e-05	145.342	0	2729.07	1.2064e-05	0	None	None
1310	78.6465	2858.18	194694	3933	111549	1	78.6961	0.152529	6	1.87e-05	152.219	0	2858.18	1.87e-05	0	None	None
1311	98.6255	4398.77	194319	5107	49021	1	98.6941	0.154977	6	1.52e-06	234.266	0	4398.77	1.52e-06	0	None	None
1312	104.907	6570.35	194018	5465	92365	1	104.905	0.184166	7	0.0033195	349.972	-1	6570.35	7.5099e-10	0	6571.35	1
1313	111.811	3810.67	193738	5790	116207	1	111.855	0.272407	3	0.056742	202.945	0	3810.67	0.056742	0	None	None
1314	106.398	6690.16	193527	5535	58427	1	106.429	0.0824962	8	0.050808	356.352	-1	6690.16	6.1627e-08	0	6691.16	1
1315	99.7005	3767.58	193519	5169	109195	1	99.7149	0.103028	6	1.2261e-08	200.651	0	3767.58	1.2261e-08	0	None	None
1316	105.942	5506.48	193210	5511	25681	1	105.918	0.102768	6	0.00082282	293.26	0	5506.48	0.00082282	0	None	None
1317	107.36	4380.03	193207	5592	65431	1	107.364	0.0559873	4	3.6395e-08	233.268	0	4380.03	3.6395e-08	0	None	None
1318	76.557	5297.53	193202	3811	31473	1	76.5004	0.116461	8	4.4914e-10	282.132	0	5297.53	4.4914e-10	0	None	None
1319	73.5723	7154.08	193006	3628	61472	1	73.6503	0.117525	11	0.00023869	381.06	-1	7154.08	5.2292e-14	0	7155.09	1
1320	104.988	4233.97	192772	5468	67774	1	104.921	0.114093	5	0.00041662	225.489	0	4233.97	0.00041662	0	None	None
1321	66.9488	4810.96	192715	3239	32289	1	66.9975	0.622813	9	7.2276e-09	256.218	0	4810.96	7.2276e-09	0	None	None
1322	36.4535	2627.05	192576	1420	169961	1	36.4066	0.298892	5	1.1292e-05	139.909	0	2627.05	1.1292e-05	0	None	None
1323	90.17	3147.36	192339	4629	106542	1	90.1633	0.0769023	5	7.4676e-05	167.62	0	3147.36	7.4676e-05	0	None	None
1324	54.6651	3373.38	192325	2482	131305	1	54.6936	0.171212	6	1.3381e-05	179.657	0	3373.38	1.3381e-05	0	None	None
1325	67.5335	3209.47	192262	3269	102016	1	67.5927	0.133261	6	7.5817e-06	170.927	0	3209.47	7.5817e-06	0	None	None
1326	95.336	7238.74	192220	4919	15151	1			0	1.3362e-12	385.515	0	7238.74	1.3362e-12	0	None	None
1327	27.5854	2725.07	191861	988	142277	1	27.5168	0.591495	5	5.2799e-06	145.129	0	2725.07	5.2799e-06	0	None	None
1328	59.959	3242.32	191445	2809	116362	1	59.9579	0.158513	5	0.00010438	172.677	0	3242.32	0.00010438	0	None	None
1329	37.626	2540.15	191432	1487	137457	1	37.5824	0.135312	5	5.5e-06	135.281	0	2540.15	5.5e-06	0	None	None
1330	81.2635	3745.63	191426	4089	66185	1	81.3289	0.320288	7	5.8705e-06	199.482	0	3745.63	5.8705e-06	0	None	None
1331	103.862	4083.7	191322	5411	52132	1	103.797	0.201549	6	4.6649e-10	217.487	0	4083.7	4.6649e-10	0	None	None
1332	37.2266	2432.82	191230	1463	185044	1	37.121	0.169801	8	2.0155e-06	129.565	0	2432.82	2.0155e-06	0	None	None
1333	87.943	3773.54	191131	4507	115923	1	87.9844	0.134083	7	0.00013918	200.968	0	3773.54	0.00013918	0	None	None
1334	83.677	3604.47	190799	4235	74969	1	83.7241	0.549171	5	4.3531e-05	191.964	0	3604.47	4.3531e-05	0	None	None
1335	59.364	3365.33	190616	2775	92960	1	59.346	0.097005	4	3.8736e-05	179.228	0	3365.33	3.8736e-05	0	None	None
1336	34.9968	2418.98	190538	1337	190538	1	35.0112	0.110958	4	0.027506	128.828	0	2418.98	0.027506	0	None	None
1337	105.607	10186.6	190449	5495	48851	1	105.617	0.0410249	8	0.00053447	542.615	-2	10186.6	1.6244e-12	0	10188.6	1
1338	104.866	6643.43	189969	5464	76658	1	104.913	0.171228	7	0.011661	353.864	-1	6643.43	7.2683e-09	0	6644.44	1
1339	77.9336	3383.52	189851	3894	103618	1	77.9386	0.137812	6	6.4163e-11	180.197	0	3383.52	6.4163e-11	0	None	None
1340	71.1356	3342.61	189707	3487	189707	1	71.1401	0.3742	3	0.28658	178.072	-1	3342.61	0.00014646	0	3343.62	1
1341	71.5931	4744.23	189707	3512	21934	1	71.4452	0.332587	6	3.0526e-09	252.665	0	4744.23	3.0526e-09	0	None	None
1342	108.668	3816.64	189682	5652	189682	1	108.76	0.222022	3	0.1974	203.317	-1	3816.64	0.0017349	0	3817.65	1
1343	55.6016	3080.29	188964	2541	145586	1	55.5911	0.140657	6	1.0253e-05	164.048	0	3080.29	1.0253e-05	0	None	None
1344	30.7926	2791.17	188919	1141	71441	1	31.0523	0.509783	4	4.5001e-07	148.65	0	2791.17	4.5001e-07	0	None	None
1345	97.2545	3299.3	188856	5026	137523	1	97.2337	0.192044	6	1.6664e-05	175.712	0	3299.3	1.6664e-05	0	None	None
1346	66.5458	2859.18	188651	3216	114059	1	66.6091	0.170247	4	0.00018686	152.272	0	2859.18	0.00018686	0	None	None
1347	88.603	4714.17	188602	4545	23468	1	88.6458	0.148313	6	1.0834e-07	251.064	0	4714.17	1.0834e-07	0	None	None
1348	49.5976	6905.83	188031	2175	48175	1	49.6811	0.191403	8	0.00049155	367.838	-1	6905.83	9.8671e-13	0	6906.83	1
1349	85.7696	3601.54	187419	4368	187419	1			0	0.21135	191.861	-1	3601.54	0.0044421	0	3602.54	1
1350	104.744	5190.29	187413	5460	43395	1	104.76	0.079174	8	4.0695e-08	276.42	0	5190.29	4.0695e-08	0	None	None
1351	86.9018	7457.59	186933	4441	64151	1	86.8403	0.103228	12	4.7145e-05	397.224	-1	7457.59	3.2957e-11	0	7458.59	1
1352	90.17	4025.77	186923	4629	70763	1	90.1188	0.0904465	7	3.0874e-07	214.401	0	4025.77	3.0874e-07	0	None	None
1353	89.8718	5622.49	186922	4614	52132	1	89.881	0.205789	8	1.1825e-06	299.438	0	5622.49	1.1825e-06	0	None	None
1354	28.1411	2316.97	186448	1016	136398	1	28.2223	0.17264	5	0.0001458	123.395	0	2316.97	0.0001458	0	None	None
1355	115.907	9270.09	186033	5995	32215	1	115.859	0.303114	9	3.5107e-05	493.752	-1	9270.09	2.2204e-16	0	9271.09	1
1356	115.953	3666.39	185827	5997	69125	1	115.955	0.278317	7	9.9792e-06	195.261	0	3666.39	9.9792e-06	0	None	None
1357	104.497	7255.74	185447	5446	14640	1	104.571	0.189342	8	1.1509e-05	386.42	1	7256.75	2.0322e-06	0	None	None
1358	62.0973	3562.48	185230	2941	71042	1	62.0952	0.182757	7	7.1034e-07	189.728	0	3562.48	7.1034e-07	0	None	None
1359	62.2335	5055.02	185192	2950	39105	1	62.207	0.139239	8	2.65e-08	269.216	0	5055.02	2.65e-08	0	None	None
1360	46.2765	2929.16	184903	1963	135603	1	46.2858	0.0858573	6	1.5648e-05	155.999	0	2929.16	1.5648e-05	0	None	None
1361	52.7166	4069.73	184509	2358	81445	1	52.7194	0.108099	6	3.0001e-07	216.743	0	4069.73	3.0001e-07	0	None	None
1362	55.6438	3133.37	184450	2544	80044	1	55.5732	0.155043	7	1.9608e-06	166.875	0	3133.37	1.9608e-06	0	None	None
1363	106.15	4493.92	184218	5520	74044	1	106.178	0.0541354	7	2.471e-05	239.333	0	4493.92	2.471e-05	0	None	None
1364	85.4433	3911.91	184160	4349	54441	1	85.3852	0.145154	5	1.3318e-07	208.338	0	3911.91	1.3318e-07	0	None	None
1365	52.9891	2930.25	183941	2376	126437	1	52.9741	0.141545	5	1.3326e-05	156.057	0	2930.25	1.3326e-05	0	None	None
1366	38.2485	2636.86	183772	1525	132221	1	38.2545	0.0849554	6	1.3728e-07	140.432	0	2636.86	1.3728e-07	0	None	None
1367	71.5931	4226.81	183505	3512	64830	1	71.5816	0.152402	6	1.23e-07	225.108	0	4226.81	1.23e-07	0	None	None
1368	95.2038	3498.56	183426	4911	66840	1	95.1696	0.145967	6	8.7122e-08	186.324	0	3498.56	8.7122e-08	0	None	None
1369	98.2848	3401.48	183394	5083	183394	1	98.3182	0.0942795	5	0.10054	181.206	-1	3401.48	1.65e-06	0	3402.48	1
1370	62.7323	3308.39	183119	2983	93572	1	62.7917	0.169208	5	6.1682e-10	176.195	0	3308.39	6.1682e-10	0	None	None
1371	22.1866	2013.92	182901	756	182901	1	22.152	0.111428	5	0.00013628	107.256	0	2013.92	0.00013628	0	None	None
1372	33.8018	2766.22	182752	1266	117099	1	33.7952	0.0548828	5	1.7596e-05	147.321	0	2766.22	1.7596e-05	0	None	None
1373	83.7633	6610.92	182637	4239	54166	1	83.8376	0.238292	2	0.006386	352.132	-1	6610.92	4.2332e-09	0	6611.92	1
1374	88.8486	7006.45	182430	4557	16165	1	88.8142	0.152415	11	0.0018527	373.197	-1	7006.45	2.1018e-12	0	7007.45	1
1375	58.7025	2914.24	182309	2733	134723	1	58.7281	0.0726703	6	8.3271e-06	155.204	0	2914.24	8.3271e-06	0	None	None
1376	98.5375	3372.47	182298	5101	73380	1	98.4827	0.127771	6	2.6083e-05	179.608	0	3372.47	2.6083e-05	0	None	None
1377	147.786	6052.61	182206	7332	91027	1	147.827	0.154096	10	0.0066695	322.398	-1	6052.61	9.9174e-11	0	6053.61	1
1378	113.105	4435.92	182054	5859	90295	1	113.097	0.173957	6	1.1454e-09	236.245	0	4435.92	1.1454e-09	0	None	None
1379	92.0676	6028.22	181513	4729	48934	1	92.0362	0.328669	2	0.00016428	321.099	-1	6028.22	2.149e-07	0	6029.22	1
1380	65.7275	3633.52	180933	3166	96332	1	65.7548	0.117527	5	1.7565e-05	193.511	0	3633.52	1.7565e-05	0	None	None
1381	69.055	3292.42	180846	3362	59146	1	69.0283	0.107898	6	0.00012534	175.345	0	3292.42	0.00012534	0	None	None
1382	59.3243	2611.04	180386	2773	163776	1	59.3395	0.0796679	4	0.0014864	139.057	0	2611.04	0.0014864	0	None	None
1383	53.0373	2841.14	180276	2379	115086	1	52.9505	0.135272	5	3.8285e-05	151.311	0	2841.14	3.8285e-05	0	None	None
1384	89.9165	5860.56	180134	4616	75246	1	89.9871	0.144895	1	2.6651e-06	312.17	-1	5860.56	8.8165e-07	0	5861.57	1
1385	46.5961	3175.34	180044	1986	110212	1	46.6288	0.052402	6	7.6806e-06	169.11	0	3175.34	7.6806e-06	0	None	None
1386	28.7398	2804.22	179946	1049	119248	1	28.731	0.118689	5	3.3434e-05	149.345	0	2804.22	3.3434e-05	0	None	None
1387	51.577	2886.16	179923	2294	121740	1	51.5216	0.198178	5	3.3887e-09	153.709	0	2886.16	3.3887e-09	0	None	None
1388	71.5098	4482.92	179840	3507	45873	1	71.534	0.241197	6	8.6988e-05	238.748	0	4482.92	8.6988e-05	0	None	None
1389	51.062	2845.18	179559	2264	129932	1	50.9799	0.171902	5	3.7415e-07	151.526	0	2845.18	3.7415e-07	0	None	None
1390	106.025	2836.3	179512	5513	179512	1	105.964	0.193708	4	0.005766	151.053	0	2836.3	0.005766	0	None	None
1391	54.5218	3284.34	179402	2474	99179	1	54.5468	0.28706	5	1.2283e-08	174.915	0	3284.34	1.2283e-08	0	None	None
1392	85.4023	3952.65	179394	4346	98914	1	85.4062	0.114793	6	9.169e-07	210.507	0	3952.65	9.169e-07	0	None	None
1393	126.897	4280.7	178836	6489	68404	1	126.908	0.154136	5	1.4135e-07	227.978	0	4280.7	1.4135e-07	0	None	None
1394	149.28	10656.6	178827	7398	29439	1	149.278	0.492725	14	0.00072346	567.646	-2	10656.6	8.3739e-12	0	10658.6	1
1395	50.421	6179.51	178769	2222	32767	1	50.4095	0.140459	10	2.769e-11	329.103	0	6179.51	2.769e-11	0	None	None
1396	38.4595	2576.04	178748	1540	125818	1	38.4224	0.0710604	5	2.7705e-06	137.193	0	2576.04	2.7705e-06	0	None	None
1397	69.055	3431.51	178738	3362	69588	1	69.0129	0.143585	5	6.3385e-07	182.753	0	3431.51	6.3385e-07	0	None	None
1398	55.6438	3053.33	178381	2544	105239	1	55.6913	0.177787	5	8.5533e-08	162.612	0	3053.33	8.5533e-08	0	None	None
1399	127.568	4236.67	178188	6515	62951	1	127.591	0.136624	7	3.8667e-10	225.633	0	4236.67	3.8667e-10	0	None	None
1400	36.6171	2534.03	178080	1428	153150	1	36.625	0.0976521	6	3.5755e-06	134.955	0	2534.03	3.5755e-06	0	None	None
1401	57.8413	4785.93	177934	2681	31863	1			0	1.6922e-07	254.885	0	4785.93	1.6922e-07	0	None	None
1402	43.3578	2533.94	177931	1801	135571	1	43.4737	0.238826	6	1.1485e-05	134.951	0	2533.94	1.1485e-05	0	None	None
1403	106.523	4385.9	177854	5541	47352	1	106.588	0.101328	6	5.4463e-06	233.58	0	4385.9	5.4463e-06	0	None	None
1404	37.0955	2442.01	177825	1455	106585	1	37.0772	0.102784	4	4.4475e-06	130.054	0	2442.01	4.4475e-06	0	None	None
1405	22.1866	1324.69	177717	756	177717	1	22.1455	0.108124	3	0.0016863	70.549	0	1324.69	0.0016863	0	None	None
1406	62.916	3591.42	177704	2995	111171	1	62.9157	0.144284	5	1.088e-09	191.269	0	3591.42	1.088e-09	0	None	None
1407	95.0733	3440.47	177660	4904	78366	1	95.1131	0.155989	6	0.00019929	183.23	0	3440.47	0.00019929	0	None	None
1408	142.978	5722.58	177440	7143	41859	1	142.953	0.189497	9	1.686e-09	304.769	0	5722.58	1.686e-09	0	None	None
1409	46.556	3886.7	177410	1983	111216	1	46.5689	0.0356056	6	4.0574e-06	206.995	0	3886.7	4.0574e-06	0	None	None
1410	89.8295	5282.59	177226	4611	32458	1	89.8214	0.167063	7	1.1262e-08	281.336	0	5282.59	1.1262e-08	0	None	None
1411	90.2975	7238.74	177113	4637	23943	1	90.2745	0.0844334	6	4.4363e-12	385.515	0	7238.74	4.4363e-12	0	None	None
1412	57.8843	4987.7	176997	2683	42171	1			0	3.1536e-06	265.631	0	4987.7	3.1536e-06	0	None	None
1413	116.339	4722.99	176826	6012	53542	1	116.384	0.167513	8	3.4441e-07	251.533	0	4722.99	3.4441e-07	0	None	None
1414	121.535	6413.95	176781	6268	89917	1	121.522	0.171252	8	0.0041154	341.642	-1	6413.95	3.1919e-11	0	6414.95	1
1415	90.9755	2774.25	176447	4675	97122	1	91.0155	0.563342	5	2.6141e-05	147.749	0	2774.25	2.6141e-05	0	None	None
1416	150.181	5890.56	175940	7432	74037	1			0	0.0015217	313.768	-1	5890.56	5.0775e-09	0	5891.57	1
1417	72.7453	4745.22	175502	3574	38051	1	72.6209	0.232565	6	2.5612e-07	252.717	0	4745.22	2.5612e-07	0	None	None
1418	58.7865	3597.47	175370	2739	74596	1	58.7734	0.139315	5	1.7016e-09	191.591	0	3597.47	1.7016e-09	0	None	None
1419	50.5498	2865.2	175358	2231	104943	1	50.6084	0.146463	6	1.2187e-05	152.592	0	2865.2	1.2187e-05	0	None	None
1420	67.7565	1781.09	175305	3284	175305	1			0	0.037357	94.856	0	1781.09	0.037357	0	None	None
1421	88.5198	5524.52	175101	4541	36679	1	88.4297	0.194083	7	8.9869e-08	294.22	0	5524.52	8.9869e-08	0	None	None
1422	33.758	2907.12	174963	1263	126008	1	33.7707	0.0630862	6	4.5104e-07	154.825	0	2907.12	4.5104e-07	0	None	None
1423	47.552	3321.4	174912	2046	174912	1	47.5146	0.116817	6	0.051714	176.942	-1	3321.4	0.0024336	0	3322.4	1
1424	62.916	2775.16	174466	2995	116854	1	62.8933	0.15253	5	5.5092e-05	147.797	0	2775.16	5.5092e-05	0	None	None
1425	107.106	3836.54	174460	5579	90903	1	106.986	0.480937	7	2.4689e-07	204.323	0	3836.54	2.4689e-07	0	None	None
1426	102.245	3178.32	174392	5315	108369	1	102.296	0.167672	6	4.0642e-08	169.268	0	3178.32	4.0642e-08	0	None	None
1427	137.776	5265.3	174377	6912	32534	1	137.759	0.193026	8	5.2606e-08	280.415	0	5265.3	5.2606e-08	0	None	None
1428	119.923	5286.3	174080	6173	174080	1	119.916	0.221854	8	0.055895	281.587	-1	5286.3	5.3687e-07	0	5287.3	1
1429	81.9326	3170.26	174024	4127	103055	1	82.0087	0.192749	4	6.2927e-05	168.839	0	3170.26	6.2927e-05	0	None	None
1430	80.1275	4453.96	173971	4019	51489	1	80.011	0.220047	5	5.2695e-09	237.205	0	4453.96	5.2695e-09	0	None	None
1431	101.017	3303.35	173863	5246	145381	1	101.021	0.118958	5	2.4641e-05	175.927	0	3303.35	2.4641e-05	0	None	None
1432	120.359	15298.3	173758	6195	59302	1	120.4	0.508363	14	0.68756	814.905	-3	15298.3	5.4737e-06	0	15301.3	1
1433	39.4255	2422.92	173732	1588	142223	1	39.41	0.138393	5	7.9855e-05	129.038	0	2422.92	7.9855e-05	0	None	None
1434	66.8523	2607.98	173709	3236	135746	1			0	0.00031978	138.894	0	2607.98	0.00031978	0	None	None
1435	101.202	3141.3	173538	5254	103842	1	101.292	0.173659	5	0.0001411	167.297	0	3141.3	0.0001411	0	None	None
1436	38.7253	2401.78	173492	1555	151416	1	38.7626	0.242173	8	3.4896e-05	127.912	2	2403.79	2.996e-05	0	None	None
1437	45.6461	2310.92	173438	1919	135689	1	45.6411	0.12574	5	2.464e-05	123.073	0	2310.92	2.464e-05	0	None	None
1438	46.7203	2973.28	173387	1995	117161	1	46.7096	0.0295947	4	0.00079443	158.348	0	2973.28	0.00079443	0	None	None
1439	106.15	3448.44	173371	5520	104190	1			0	0.00041127	183.654	0	3448.44	0.00041127	0	None	None
1440	84.4803	3582.54	173307	4284	173307	1	84.5846	0.182021	5	0.34071	190.849	-1	3582.54	0.00042616	0	3583.54	1
1441	58.2406	3398.43	173209	2705	68713	1	58.2328	0.0977874	5	7.3681e-06	180.991	0	3398.43	7.3681e-06	0	None	None
1442	90.3796	6010.22	172953	4643	48732	1	90.3679	0.176837	7	7.2695e-07	320.087	0	6010.22	7.2695e-07	0	None	None
1443	80.2155	4011.84	172769	4024	52003	1	80.1777	0.0899428	7	1.1884e-08	213.659	0	4011.84	1.1884e-08	0	None	None
1444	36.4535	2405.99	172738	1420	142071	1	36.373	0.130509	5	7.0395e-05	128.136	0	2405.99	7.0395e-05	0	None	None
1445	97.4665	4190.71	172417	5039	56297	1	97.4454	0.116231	7	3.2252e-08	223.185	0	4190.71	3.2252e-08	0	None	None
1446	114.119	4148.74	172315	5913	56981	1	114.142	0.177321	5	0.00096292	220.95	0	4148.74	0.00096292	0	None	None
1447	137.493	5747.14	172310	6899	74658	1	137.579	0.229452	3	0.0023488	306.13	-1	5747.14	1.3715e-08	0	5748.14	1
1448	82.259	3131.37	172124	4149	172124	1	82.4838	0.255287	4	0.088768	166.822	-1	3131.37	4.1852e-05	0	3132.38	1
1449	110.931	4518	171728	5744	42795	1	110.983	0.183596	5	1.1605e-06	240.616	0	4518	1.1605e-06	0	None	None
1450	87.9028	3248.3	171603	4504	126650	1	87.9263	0.084316	5	0.0016247	172.995	0	3248.3	0.0016247	0	None	None
1451	97.2545	7238.74	171498	5026	48791	1	97.2128	0.432159	8	4.7197e-05	385.568	-1	7238.74	1.8339e-12	0	7239.74	1
1452	88.9325	3577.54	171458	4561	138973	1	88.9299	0.0593776	6	3.3133e-05	190.53	0	3577.54	3.3133e-05	0	None	None
1453	48.1935	2593.07	170943	2087	113867	1	48.3317	0.58113	4	6.4121e-09	138.099	0	2593.07	6.4121e-09	0	None	None
1454	45.6461	2574.98	170856	1919	151491	1	45.6526	0.159858	4	1.8867e-05	137.136	0	2574.98	1.8867e-05	0	None	None
1455	30.2039	2384.94	170625	1117	142225	1	30.2774	0.359606	6	9.2841e-05	127.015	0	2384.94	9.2841e-05	0	None	None
1456	123.386	4277.79	170520	6349	77515	1	123.385	0.163428	6	1.7966e-05	227.823	0	4277.79	1.7966e-05	0	None	None
1457	90.339	3375.36	170372	4640	139825	1			0	6.1351e-06	179.762	0	3375.36	6.1351e-06	0	None	None
1458	120.062	5124.25	170347	6180	25365	1	120.066	0.144687	6	9.2739e-09	272.903	0	5124.25	9.2739e-09	0	None	None
1459	83.278	3131.38	170322	4212	102677	1			0	0.003422	166.768	0	3131.38	0.003422	0	None	None
1460	88.0626	6356.38	170307	4513	68369	1	88.0885	0.0936792	6	0.0095468	338.576	-1	6356.38	4.4882e-11	0	6357.39	1
1461	44.7171	2862.12	170233	1870	118343	1	44.8651	0.637557	5	2.4471e-06	152.429	0	2862.12	2.4471e-06	0	None	None
1462	53.0793	3557.46	170182	2382	103086	1	53.0857	0.114094	7	7.1835e-07	189.46	0	3557.46	7.1835e-07	0	None	None
1463	90.585	3965.71	170056	4655	82460	1	90.6022	0.457402	5	9.8e-09	211.202	0	3965.71	9.8e-09	0	None	None
1464	74.4425	9431.02	170042	3682	21464	1	74.0316	0.792318	13	1.6785e-06	502.323	-1	9431.02	6.467e-14	0	9432.02	1
1465	147.7	6011.74	169899	7328	33079	1	147.833	0.233206	6	9.4233e-10	320.168	0	6011.74	9.4233e-10	0	None	None
1466	96.36	7238.74	169768	4978	50364	1	96.381	0.478554	3	0.00030591	385.568	-1	7238.74	3.6693e-13	0	7239.74	1
1467	124.201	5708.47	169625	6380	74351	1	124.255	0.108655	8	0.011229	304.071	-1	5708.47	3.9851e-08	0	5709.48	1
1468	85.8525	5877.56	169508	4372	169508	1	85.8368	0.23161	9	0.60678	313.129	-2	5877.56	3.4621e-07	0	5879.56	1
1469	106.73	3143.21	169250	5556	115461	1	106.746	0.0606554	5	1.8443e-05	167.398	0	3143.21	1.8443e-05	0	None	None
1470	57.407	2666.03	169214	2655	114431	1	57.3847	0.117618	5	0.0002021	141.985	0	2666.03	0.0002021	0	None	None
1471	147.961	8957.15	169118	7340	24145	1	148	0.133752	11	5.8403e-06	477.086	-1	8957.15	1.1607e-13	0	8958.15	1
1472	82.259	6389.74	169090	4149	25785	1	82.2307	0.057672	8	3.3001e-11	340.3	0	6389.74	3.3001e-11	0	None	None
1473	155.94	6024.59	168913	7635	79072	1	155.925	0.104871	6	0.081845	320.906	-1	6024.59	2.3226e-08	0	6025.59	1
1474	56.4486	3562.45	168654	2593	75626	1	56.4656	0.156694	6	8.7776e-08	189.726	0	3562.45	8.7776e-08	0	None	None
1475	71.0958	3255.37	168581	3485	109419	1	71.0162	0.175127	6	0.00046605	173.372	0	3255.37	0.00046605	0	None	None
1476	17.9366	2373.97	168508	608	66502	1	18.0923	0.426757	6	6.7117e-05	126.431	0	2373.97	6.7117e-05	0	None	None
1477	73.744	3630.53	168499	3639	62315	1	73.7849	0.150725	6	1.7566e-08	193.352	0	3630.53	1.7566e-08	0	None	None
1478	28.0918	2733.21	168357	1013	110387	1	28.0698	0.144487	6	8.2819e-07	145.563	0	2733.21	8.2819e-07	0	None	None
1479	72.2503	2538.97	168319	3548	157320	1	72.3362	0.316197	4	0.00016991	135.218	0	2538.97	0.00016991	0	None	None
1480	82.259	2790.25	168305	4149	129023	1	82.4117	0.339666	5	0.00078784	148.601	0	2790.25	0.00078784	0	None	None
1481	95.1155	3468.5	168229	4907	76339	1	95.1303	0.197214	5	6.2543e-07	184.723	0	3468.5	6.2543e-07	0	None	None
1482	62.7323	4606.95	168144	2983	48438	1	62.7615	0.178595	7	3.28e-10	245.353	0	4606.95	3.28e-10	0	None	None
1483	90.0428	3387.54	168010	4622	97650	1	90.0588	0.113489	6	2.7013e-08	180.411	0	3387.54	2.7013e-08	0	None	None
1484	84.1458	6029.9	167993	4264	96687	1	84.1259	0.151863	10	0.023236	321.189	-1	6029.9	2.7152e-07	0	6030.9	1
1485	140.04	9529.42	167870	7005	54142	1	140.018	0.302364	10	0.012522	507.617	-2	9529.42	8.2876e-09	0	9531.42	1
1486	108.399	4155.91	167825	5640	55290	1	108.42	0.453234	2	2.3056e-05	221.332	0	4155.91	2.3056e-05	0	None	None
1487	91.8055	7301.81	167824	4718	3102	1	91.768	0.320176	9	8.9283e-06	388.927	-1	7301.81	1.4206e-08	0	7302.82	1
1488	104.121	3941.65	167776	5427	27547	1	104.276	0.395657	6	2.8046e-06	209.921	0	3941.65	2.8046e-06	0	None	None
1489	59.1588	4854.43	167375	2763	71576	1	59.1702	0.317223	5	0.0016715	258.533	0	4854.43	0.0016715	0	None	None
1490	98.2028	3888.7	167326	5079	52207	1	98.1913	0.0731433	5	3.2105e-06	207.101	0	3888.7	3.2105e-06	0	None	None
1491	40.8803	2529.95	167306	1672	118045	1	40.8991	0.342357	6	1.8106e-06	134.738	0	2529.95	1.8106e-06	0	None	None
1492	65.2513	8891.85	167153	3134	25424	1	65.3243	0.195633	12	2.5813e-09	473.608	-1	8891.85	1.1102e-14	0	8892.86	1
1493	82.259	4469.96	167002	4149	35061	1	82.2138	0.326852	3	3.316e-07	238.057	0	4469.96	3.316e-07	0	None	None
1494	37.5385	2702.2	166633	1483	112008	1	37.5654	0.14342	5	0.00031101	143.912	0	2702.2	0.00031101	0	None	None
1495	56.5433	4223.84	166622	2599	56417	1	56.5107	0.167806	7	5.7765e-11	224.95	0	4223.84	5.7765e-11	0	None	None
1496	63.7436	2674.12	166400	3046	123075	1	63.7043	0.218981	4	0.00083163	142.416	0	2674.12	0.00083163	0	None	None
1497	62.6855	4824.97	166261	2980	56072	1	62.7568	0.273553	9	5.5997e-11	256.964	0	4824.97	5.5997e-11	0	None	None
1498	101.245	3705.49	166242	5256	81573	1	101.265	0.114268	7	1.575e-08	197.344	0	3705.49	1.575e-08	0	None	None
1499	89.016	4717.12	166084	4567	41682	1	89.0346	0.130207	8	2.679e-08	251.22	0	4717.12	2.679e-08	0	None	None
1500	105.983	3825.65	165904	5512	54189	1	105.979	0.194068	5	0.00028918	203.743	0	3825.65	0.00028918	0	None	None
1501	46.923	3112.29	165878	2009	109036	1	46.9098	0.0803921	4	0.00086613	165.752	0	3112.29	0.00086613	0	None	None
1502	113.279	4166.92	165641	5869	65307	1	113.234	0.100568	6	6.4589e-06	221.918	0	4166.92	6.4589e-06	0	None	None
1503	51.3866	2740.1	165565	2284	104601	1	51.4331	0.194225	3	0.00023781	145.93	0	2740.1	0.00023781	0	None	None
1504	92.1986	6681.86	165421	4735	18461	1	91.9199	0.38123	9	3.7405e-10	355.857	0	6681.86	3.7405e-10	0	None	None
1505	85.9751	6217.86	165365	4381	165365	1	86.0072	0.150452	1	0.50054	331.252	-2	6217.86	1.0722e-07	0	6219.86	1
1506	115.016	11601.5	165247	5955	36317	1	115.083	0.363729	9	0.73385	618.021	-3	11601.5	4.7028e-11	0	11604.5	1
1507	91.8461	2936.31	165243	4720	74744	1			0	1.5785e-06	156.379	0	2936.31	1.5785e-06	0	None	None
1508	74.3533	5254.41	165129	3676	27424	1	74.4173	0.328746	7	3.6927e-09	279.835	0	5254.41	3.6927e-09	0	None	None
1509	66.7623	3336.64	164944	3230	66360	1	66.7783	0.0980129	6	8.8026e-05	177.7	0	3336.64	8.8026e-05	0	None	None
1510	92.8413	3759.55	164733	4772	56089	1	92.8049	0.237077	7	2.0585e-06	200.223	0	3759.55	2.0585e-06	0	None	None
1511	62.5958	4682.86	164702	2974	6686	1	62.6483	0.263953	3	1.3359e-05	249.396	0	4682.86	1.3359e-05	0	None	None
1512	68.8395	3447.51	164424	3348	81324	1	68.827	0.117255	6	4.3515e-08	183.605	0	3447.51	4.3515e-08	0	None	None
1513	59.1588	4768.05	164409	2763	154706	1	59.1957	0.402716	7	0.097679	253.987	-1	4768.05	1.4443e-05	0	4769.06	1
1514	86.4471	4123.93	164224	4409	53738	1			0	1.2278e-06	219.629	0	4123.93	1.2278e-06	0	None	None
1515	102.388	4521.98	164019	5323	49519	1	102.431	0.111663	8	5.9904e-07	240.828	0	4521.98	5.9904e-07	0	None	None
1516	60.213	3339.39	163871	2823	163871	1	60.2807	0.260037	5	0.11956	177.9	-1	3339.39	1.2606e-05	0	3340.39	1
1517	63.2885	3096.27	163830	3020	103673	1	63.3404	0.174444	5	3.3986e-08	164.899	0	3096.27	3.3986e-08	0	None	None
1518	113.469	11170.4	163689	5879	17901	1	113.436	0.160211	12	3.0211e-05	595.009	-2	11170.4	5.5511e-17	0	11172.4	1
1519	68.8831	3634.6	163520	3351	108197	1	68.8968	0.201628	5	7.95e-07	193.568	0	3634.6	7.95e-07	0	None	None
1520	39.7808	2529.95	163445	1609	115207	1	39.7749	0.129493	3	0.00030435	134.738	0	2529.95	0.00030435	0	None	None
1521	37.2723	2616.09	163416	1466	150974	1	37.2673	0.105663	6	0.00049563	139.325	0	2616.09	0.00049563	0	None	None
1522	60.8483	2768.16	163357	2863	129034	1	60.8625	0.16608	6	5.661e-05	147.424	0	2768.16	5.661e-05	0	None	None
1523	34.6636	2791.17	162865	1317	118620	1	34.6739	0.09643	6	9.7831e-07	148.65	0	2791.17	9.7831e-07	0	None	None
1524	54.3853	2605.01	162832	2465	121623	1	54.4092	0.308096	5	1.384e-05	138.736	0	2605.01	1.384e-05	0	None	None
1525	71.7191	2978.23	162805	3518	147451	1	71.7908	0.183384	5	5.895e-05	158.612	0	2978.23	5.895e-05	0	None	None
1526	28.8911	2420.94	162760	1057	138827	1	28.9331	0.350329	4	1.6187e-05	128.932	0	2420.94	1.6187e-05	0	None	None
1527	110.931	4155.91	162727	5744	162727	1	110.448	0.619394	2	0.20992	221.386	-1	4155.91	1.8158e-05	0	4156.91	1
1528	42.1333	3082.35	162425	1731	87831	1	42.2658	0.234815	5	5.5919e-07	164.157	0	3082.35	5.5919e-07	0	None	None
1529	91.337	4597.02	162351	4693	17079	1	91.2745	0.120892	7	5.2278e-08	244.824	0	4597.02	5.2278e-08	0	None	None
1530	104.371	9241.02	162350	5440	24148	1	104.452	0.17718	5	0.00069794	492.204	-1	9241.02	3.4479e-11	0	9242.02	1
1531	110.59	7335.46	161919	5730	15847	1	110.364	0.307944	8	4.2903e-08	390.666	0	7335.46	4.2903e-08	0	None	None
1532	83.024	2790.25	161813	4197	90721	1			0	0.0025964	148.601	0	2790.25	0.0025964	0	None	None
1533	38.2911	2527.95	161465	1528	134814	1	38.3281	0.0868089	5	5.9575e-05	134.632	0	2527.95	5.9575e-05	0	None	None
1534	61.5531	2822.04	161458	2907	154269	1	61.5636	0.195572	4	0.0001414	150.294	0	2822.04	0.0001414	0	None	None
1535	106.316	8479.47	161383	5530	65417	1	106.313	0.0498095	7	0.046846	451.7	-2	8479.47	1.2745e-11	0	8481.48	1
1536	46.4761	2961.25	161276	1978	137630	1	46.4509	0.0687966	6	0.0032706	157.708	0	2961.25	0.0032706	0	None	None
1537	75.5675	3525.5	161237	3751	107283	1	75.5562	0.0900511	6	6.1476e-05	187.758	0	3525.5	6.1476e-05	0	None	None
1538	128.959	7913.15	161062	6565	38803	1	129.004	0.228826	8	4.8404e-06	421.486	-1	7913.15	5.9575e-13	0	7914.16	1
1539	80.6736	2944.15	160967	4056	116528	1	80.6845	0.0845065	5	1.8946e-05	156.797	0	2944.15	1.8946e-05	0	None	None
1540	24.2614	2584.97	160719	873	121135	1	24.3534	0.203517	8	1.0328e-06	137.668	0	2584.97	1.0328e-06	0	None	None
1541	46.68	3009.26	160676	1992	84502	1			0	0.030816	160.265	0	3009.26	0.030816	0	None	None
1542	64.7828	2877.19	160573	3115	145447	1	64.8471	0.20396	5	0.0013688	153.231	0	2877.19	0.0013688	0	None	None
1543	106.273	4331.86	160551	5528	52175	1	106.275	0.0522024	3	7.3924e-05	230.703	0	4331.86	7.3924e-05	0	None	None
1544	128.078	5563.42	160359	6532	42165	1	128.049	0.168769	9	2.077e-10	296.292	0	5563.42	2.077e-10	0	None	None
1545	68.2943	3921.73	160258	3313	59752	1	68.284	0.0531722	4	1.1144e-06	208.86	0	3921.73	1.1144e-06	0	None	None
1546	136.431	5820.21	160153	6852	24433	1	135.885	1.14085	6	1.3361e-05	309.968	0	5820.21	1.3361e-05	0	None	None
1547	42.335	2483.85	160044	1740	101562	1	42.4001	0.210654	5	3.1491e-09	132.283	0	2483.85	3.1491e-09	0	None	None
1548	104.783	7517.56	159897	5461	35793	1	104.796	0.216983	10	7.0039e-05	400.417	-1	7517.56	4.2356e-12	0	7518.56	1
1549	65.8118	4810.96	159757	3171	47119	1			0	2.8704e-06	256.218	0	4810.96	2.8704e-06	0	None	None
1550	57.9725	2169.84	159751	2689	131256	1	57.8719	0.198691	5	0.00031357	115.56	0	2169.84	0.00031357	0	None	None
1551	75.9036	4422.88	159701	3774	57529	1	75.9088	0.100918	7	5.5256e-06	235.55	0	4422.88	5.5256e-06	0	None	None
1552	59.6558	2980.21	159699	2792	108134	1	59.7804	0.165677	4	0.016067	158.717	0	2980.21	0.016067	0	None	None
1553	142.365	5081.13	159676	7115	37471	1	142.38	0.180333	8	5.9131e-11	270.607	0	5081.13	5.9131e-11	0	None	None
1554	33.0426	2720.96	159493	1222	107976	1	32.858	0.253768	8	8.6754e-08	144.911	0	2720.96	8.6754e-08	0	None	None
1555	86.6558	4685.11	159377	4423	46978	1	86.6488	0.070182	7	1.8116e-08	249.516	0	4685.11	1.8116e-08	0	None	None
1556	112.22	4639	159365	5811	41320	1	112.25	0.117033	7	1.9454e-07	247.06	0	4639	1.9454e-07	0	None	None
1557	83.4048	4871.36	159019	4219	30797	1	83.3021	0.4722	6	1.1347e-08	259.435	0	4871.36	1.1347e-08	0	None	None
1558	102.021	4688.02	158890	5302	47980	1			0	4.4484e-10	249.671	0	4688.02	4.4484e-10	0	None	None
1559	77.5625	3543.46	158811	3871	112382	1	77.6056	0.140626	7	2.6836e-06	188.715	0	3543.46	2.6836e-06	0	None	None
1560	104.412	4688.03	158463	5441	35845	1	104.391	0.381039	9	4.0038e-07	249.671	0	4688.03	4.0038e-07	0	None	None
1561	88.89	4728.19	158207	4560	54632	1	88.9089	0.223712	8	5.6326e-09	251.81	0	4728.19	5.6326e-09	0	None	None
1562	104.456	8002.97	158202	5443	32539	1	104.491	0.177313	11	0.00025611	426.269	-1	8002.97	3.8959e-09	0	8003.98	1
1563	58.7865	2923.15	158104	2739	91359	1	58.793	0.0954756	5	0.00057097	155.679	0	2923.15	0.00057097	0	None	None
1564	28.3421	2424.97	157968	1027	148653	1	28.4359	0.246935	5	1.5207e-05	129.147	0	2424.97	1.5207e-05	0	None	None
1565	50.6416	3425.31	157877	2237	58402	1	50.6948	0.12025	3	4.301e-09	182.423	0	3425.31	4.301e-09	0	None	None
1566	124.594	5911.63	157777	6393	59740	1	124.601	0.128428	10	0.00092506	314.89	-1	5911.63	2.5922e-10	0	5912.63	1
1567	76.0316	3108.21	157683	3782	139809	1	76.0146	0.1315	6	3.051e-06	165.534	0	3108.21	3.051e-06	0	None	None
1568	120.684	4790.06	157564	6214	36074	1	120.732	0.128649	7	4.458e-10	255.105	0	4790.06	4.458e-10	0	None	None
1569	121.048	4937.16	157514	6235	35375	1	121.008	0.151586	5	3.234e-06	262.939	0	4937.16	3.234e-06	0	None	None
1570	111.501	11660.4	157334	5774	43832	1	111.491	0.131002	20	0.00098975	621.106	-2	11660.4	3.8858e-16	0	11662.4	1
1571	158.422	5294.39	157075	7726	36622	1			0	1.1246e-05	281.964	0	5294.39	1.1246e-05	0	None	None
1572	54.936	2577.03	156941	2499	143731	1	54.952	0.178689	5	7.5555e-05	137.245	0	2577.03	7.5555e-05	0	None	None
1573	86.5748	4701.11	156904	4418	44205	1	86.6028	0.0827058	6	1.5189e-08	250.368	0	4701.11	1.5189e-08	0	None	None
1574	139.697	7191.36	156866	6991	35707	1	139.731	0.252541	9	0.0023023	383.045	-1	7191.36	3.9945e-08	0	7192.37	1
1575	37.3175	2417.78	156844	1469	148784	1	37.436	0.272046	7	0.00019902	128.764	2	2419.78	7.9564e-05	0	None	None
1576	29.8846	2436.94	156636	1103	156636	1	29.864	0.407573	6	6.6506e-05	129.784	0	2436.94	6.6506e-05	0	None	None
1577	113.811	4205.77	156580	5897	48337	1	113.907	0.145589	5	4.6506e-06	223.987	0	4205.77	4.6506e-06	0	None	None
1578	91.1113	3098.36	156370	4682	97112	1	90.7972	0.797537	3	0.0020717	165.01	0	3098.36	0.0020717	0	None	None
1579	97.7236	7238.74	156234	5053	100023	1	97.7005	0.118178	3	0.11883	385.622	-2	7238.74	3.3596e-10	0	7240.74	1
1580	69.4108	3249.37	156033	3386	70087	1	69.4568	0.0653338	4	0.0067296	173.052	0	3249.37	0.0067296	0	None	None
1581	71.4681	3321.47	155816	3504	52968	1	71.6269	0.201823	5	0.0012645	176.892	0	3321.47	0.0012645	0	None	None
1582	62.1911	3161.39	155716	2947	77858	1	62.1922	0.218843	4	0.0019279	168.367	0	3161.39	0.0019279	0	None	None
1583	55.073	3274.37	155340	2508	82812	1	55.0486	0.231088	6	1.9878e-07	174.384	0	3274.37	1.9878e-07	0	None	None
1584	65.5561	5384.36	155260	3155	25946	1	65.6183	0.183076	5	2.5851e-05	286.756	0	5384.36	2.5851e-05	0	None	None
1585	63.5313	5751.65	154977	3034	154977	1			0	0.74822	306.424	-2	5751.65	0.00048637	0	5753.66	1
1586	67.8925	4222.11	154838	3291	73539	1	67.8985	0.131035	7	1.0009e-06	224.858	0	4222.11	1.0009e-06	0	None	None
1587	52.1455	2783.04	154691	2323	99784	1	52.1296	0.145488	5	0.00010254	148.217	0	2783.04	0.00010254	0	None	None
1588	89.4791	3289.4	154596	4593	71250	1	89.4887	0.0992085	5	5.8136e-05	175.184	0	3289.4	5.8136e-05	0	None	None
1589	82.0948	3068.36	154497	4138	63684	1	82.1011	0.0495532	5	5.6164e-05	163.412	0	3068.36	5.6164e-05	0	None	None
1590	97.3388	3399.38	154274	5032	106899	1	97.4142	0.175882	5	0.00019823	181.042	0	3399.38	0.00019823	0	None	None
1591	41.1643	2634.01	154199	1686	106706	1	41.2852	0.459983	5	4.1043e-06	140.28	0	2634.01	4.1043e-06	0	None	None
1592	66.2285	4810.96	154082	3196	118691	1			0	0.30206	256.272	-1	4810.96	2.9697e-05	0	4811.96	1
1593	69.055	3405.38	154071	3362	73876	1	69.1137	0.190436	8	2.9026e-05	181.361	0	3405.38	2.9026e-05	0	None	None
1594	57.5725	2529.01	153962	2664	139594	1	57.6925	0.242811	5	0.0011588	134.688	0	2529.01	0.0011588	0	None	None
1595	67.7121	4810.98	153952	3281	30256	1			0	3.2989e-09	256.219	0	4810.98	3.2989e-09	0	None	None
1596	115.482	5918.69	153866	5974	72303	1	115.543	0.205192	9	0.016443	315.266	-1	5918.69	1.7816e-07	0	5919.69	1
1597	75.9036	8058.51	153848	3774	26206	1	75.8782	0.0723934	9	0.0010594	429.227	-1	8058.51	5.0714e-11	0	8059.51	1
1598	100.752	3998.6	153571	5233	81757	1	100.747	0.165346	6	1.2531e-05	212.954	0	3998.6	1.2531e-05	0	None	None
1599	50.6855	2705.03	153471	2240	98199	1	50.5398	0.227212	5	0.000204	144.062	0	2705.03	0.000204	0	None	None
1600	72.5215	5473.7	153402	3563	67067	1	72.5278	0.178191	9	0.016153	291.567	-1	5473.7	2.2585e-08	0	5474.7	1
1601	80.7931	3509.51	153032	4064	153032	1	80.7875	0.0990512	4	0.30876	186.96	-1	3509.51	0.00012773	0	3510.52	1
1602	107.106	4558.06	152927	5579	55863	1	107.065	0.0720968	7	1.9673e-06	242.749	0	4558.06	1.9673e-06	0	None	None
1603	89.3926	3577.54	152841	4589	103890	1	89.3817	0.139163	4	1.4608e-07	190.53	0	3577.54	1.4608e-07	0	None	None
1604	105.861	4548.07	152484	5507	63572	1	105.871	0.0449556	6	0.00018725	242.217	0	4548.07	0.00018725	0	None	None
1605	58.5366	3593.44	152386	2721	99072	1	58.5436	0.109619	2	3.7679e-05	191.376	0	3593.44	3.7679e-05	0	None	None
1606	56.9773	3062.16	152364	2626	77947	1	57.0758	0.230125	5	6.4203e-05	163.082	0	3062.16	6.4203e-05	0	None	None
1607	103.42	4495.96	152341	5385	152341	1	103.451	0.16274	6	0.052745	239.495	-1	4495.96	8.3038e-06	0	4496.96	1
1608	106.11	5423.46	152206	5517	62299	1			0	0.064551	288.892	-1	5423.46	0.00077453	0	5424.47	1
1609	67.7565	1728.18	152189	3284	152189	1			0	0.049803	92.0381	0	1728.18	0.049803	0	None	None
1610	50.7763	3725.36	152008	2246	67501	1	50.7658	0.139166	6	4.6784e-07	198.402	0	3725.36	4.6784e-07	0	None	None
1611	84.9836	3906.94	151918	4319	64643	1	84.9913	0.282805	4	3.5126e-06	208.073	0	3906.94	3.5126e-06	0	None	None
1612	128.487	9302.31	151664	6548	8621	1	128.415	0.281309	10	6.9095e-05	495.468	-1	9302.31	1.2727e-09	0	9303.31	1
1613	73.0478	9431.02	151650	3593	17593	1	73.0052	0.15723	12	5.016e-06	502.323	-1	9431.02	6.6352e-12	0	9432.02	1
1614	98.8883	7255.76	151559	5124	17171	1	98.8315	0.323366	2	2.0185e-09	386.421	0	7255.76	2.0185e-09	0	None	None
1615	124.685	5566.42	151421	6397	40045	1	124.76	0.130749	7	0.0073546	296.452	1	5567.43	0.00028949	0	None	None
1616	64.656	3147.25	151254	3107	57486	1	64.7056	0.182398	6	6.8452e-08	167.613	0	3147.25	6.8452e-08	0	None	None
1617	45.1465	2560.99	150958	1893	110298	1			0	1.8492e-05	136.391	0	2560.99	1.8492e-05	0	None	None
1618	82.0131	3256.48	150915	4133	35388	1	81.9132	0.125248	5	0.00072891	173.431	0	3256.48	0.00072891	0	None	None
1619	104.244	4662.03	150879	5434	38314	1	104.283	0.112472	7	1.3931e-08	248.287	0	4662.03	1.3931e-08	0	None	None
1620	85.6073	4964.4	150667	4358	150667	1	85.5992	0.0859113	8	0.1103	264.444	-1	4964.4	1.4995e-06	0	4965.41	1
1621	67.7121	2834.12	150623	3281	78602	1	67.6575	0.138655	5	1.4317e-05	150.937	0	2834.12	1.4317e-05	0	None	None
1622	57.4473	4921.04	150566	2658	31992	1	57.3044	0.330343	10	8.9619e-10	262.081	0	4921.04	8.9619e-10	0	None	None
1623	71.0473	2936.18	150497	3483	54829	1	70.9931	0.303042	5	0.004337	156.373	0	2936.18	0.004337	0	None	None
1624	59.2405	4736.9	150386	2768	150386	1	59.2171	0.337138	8	0.042547	252.381	-2	4736.9	2.6982e-05	0	4738.91	1
1625	121.002	4693.05	150210	6233	53405	1	121.025	0.143551	6	9.0112e-06	249.939	0	4693.05	9.0112e-06	0	None	None
1626	133.164	4642	150109	6717	48141	1	132.999	0.464399	9	1.1764e-07	247.22	0	4642	1.1764e-07	0	None	None
1627	158.922	7630.5	149812	7742	30157	1			0	0.00028031	406.432	-1	7630.5	3.6293e-13	0	7631.51	1
1628	86.4471	3660.62	149679	4409	48815	1			0	3.5625e-07	194.954	0	3660.62	3.5625e-07	0	None	None
1629	37.6721	2668.07	149476	1490	117823	1	37.6426	0.140505	5	0.0001381	142.094	0	2668.07	0.0001381	0	None	None
1630	107.318	3448.45	149385	5591	86745	1	106.93	0.641006	6	0.00017087	183.655	0	3448.45	0.00017087	0	None	None
1631	85.1926	5122.43	149279	4332	27252	1	85.1652	0.0819828	7	3.3245e-08	272.806	0	5122.43	3.3245e-08	0	None	None
1632	97.1263	4147.74	149165	5020	110610	1	97.1022	0.100094	6	0.095718	220.95	-1	4147.74	0.00032723	0	4148.74	1
1633	82.3821	4307.9	149161	4156	30581	1	82.3502	0.267103	2	2.3948e-06	229.427	0	4307.9	2.3948e-06	0	None	None
1634	47.806	2777.23	149158	2062	105427	1	47.8065	0.118807	5	0.0013995	147.907	0	2777.23	0.0013995	0	None	None
1635	72.2503	4184.51	149024	3548	50328	1	72.2201	0.114821	7	1.9409e-06	222.855	0	4184.51	1.9409e-06	0	None	None
1636	87.6151	4951.33	148944	4486	33886	1	87.6417	0.150533	7	5.3667e-06	263.694	0	4951.33	5.3667e-06	0	None	None
1637	90.1283	5310.62	148699	4627	30141	1	90.175	0.128689	7	2.6705e-09	282.829	0	5310.62	2.6705e-09	0	None	None
1638	58.157	3095.17	148695	2699	97668	1	58.1043	0.227396	6	0.00012775	164.84	0	3095.17	0.00012775	0	None	None
1639	68.5256	2974.19	148667	3327	131337	1	68.5327	0.156707	6	3.2421e-05	158.397	0	2974.19	3.2421e-05	0	None	None
1640	112.306	4789.2	148516	5816	27803	1	112.362	0.19024	5	0.00020134	255.06	0	4789.2	0.00020134	0	None	None
1641	55.9383	3161.37	148248	2561	94139	1	55.9422	0.117134	6	8.8803e-07	168.366	0	3161.37	8.8803e-07	0	None	None
1642	78.2648	3716.54	148182	3914	61298	1	78.298	0.129954	8	4.7204e-10	197.933	0	3716.54	4.7204e-10	0	None	None
1643	84.2295	5696.83	148179	4269	65323	1	84.1477	0.243156	7	0.010594	303.451	-1	5696.83	1.777e-08	0	5697.84	1
1644	60.7198	2496.07	148092	2854	124078	1	60.7717	0.213872	5	0.0011353	132.934	0	2496.07	0.0011353	0	None	None
1645	158.334	5743.43	148022	7723	22754	1	158.354	0.0537284	6	1.233e-06	305.879	0	5743.43	1.233e-06	0	None	None
1646	105.354	6440.38	147998	5483	6962	1	105.346	0.0806953	5	1.2432e-07	342.996	0	6440.38	1.2432e-07	0	None	None
1647	39.6936	2507.96	147862	1604	97786	1	39.7088	0.145427	6	7.6842e-05	133.567	0	2507.96	7.6842e-05	0	None	None
1648	68.4816	3636.6	147810	3324	70723	1	68.4413	0.0923728	7	1.1457e-09	193.675	0	3636.6	1.1457e-09	0	None	None
1649	56.1761	3021.16	147787	2575	96739	1	56.1589	0.256245	5	1.0398e-06	160.899	0	3021.16	1.0398e-06	0	None	None
1650	113.279	4419.92	147705	5869	42525	1	113.373	0.162935	7	1.4776e-06	235.392	0	4419.92	1.4776e-06	0	None	None
1651	57.2783	2963.12	147407	2646	99658	1	57.2969	0.18194	4	8.9454e-05	157.807	0	2963.12	8.9454e-05	0	None	None
1652	99.4861	3261.39	147289	5158	70636	1	99.4678	0.162537	5	3.4617e-05	173.693	0	3261.39	3.4617e-05	0	None	None
1653	73.5291	4450.15	146936	3625	31282	1	73.6017	0.241213	7	4.4589e-11	237.002	0	4450.15	4.4589e-11	0	None	None
1654	89.6521	3635.57	146545	4603	78138	1	89.6049	0.127365	6	3.1101e-06	193.62	0	3635.57	3.1101e-06	0	None	None
1655	77.138	3001.22	146294	3846	103094	1	77.0752	0.146723	5	6.4028e-06	159.836	0	3001.22	6.4028e-06	0	None	None
1656	88.9325	3941.8	146269	4561	146269	1	88.9416	0.0903216	6	0.17504	209.983	-1	3941.8	2.1251e-05	0	3942.8	1
1657	45.7786	2841.11	146224	1928	101280	1	45.8773	0.256377	6	1.7882e-05	151.309	0	2841.11	1.7882e-05	0	None	None
1658	84.6935	6192.89	146145	4298	13786	1	84.7107	0.228543	8	1.1362e-06	329.816	0	6192.89	1.1362e-06	0	None	None
1659	58.7865	2897.23	145987	2739	52857	1			0	0.00017539	154.298	0	2897.23	0.00017539	0	None	None
1660	68.1583	4810.96	145834	3305	33890	1	68.1769	0.136196	4	1.2016e-08	256.218	0	4810.96	1.2016e-08	0	None	None
1661	54.8031	2791.99	145766	2490	105305	1	54.8309	0.168692	9	2.687e-06	148.693	0	2791.99	2.687e-06	0	None	None
1662	50.1895	3417.45	145417	2209	97764	1	50.0986	0.420878	6	4.3494e-07	182.004	0	3417.45	4.3494e-07	0	None	None
1663	85.5256	5054.4	145328	4353	71791	1	85.507	0.0654516	8	0.051216	269.236	-1	5054.4	2.9543e-06	0	5055.4	1
1664	142.629	6504.72	145273	7128	67144	1	142.694	0.13531	9	0.0045265	346.476	-1	6504.72	1.8994e-11	0	6505.72	1
1665	106.357	3836.54	145147	5533	52820	1			0	1.1407e-08	204.323	0	3836.54	1.1407e-08	0	None	None
1666	89.3515	4805.1	145136	4586	32362	1	89.3256	0.0817048	7	5.7175e-06	255.906	0	4805.1	5.7175e-06	0	None	None
1667	52.3298	2765.14	145098	2334	111839	1	52.3342	0.128128	5	6.8304e-06	147.263	0	2765.14	6.8304e-06	0	None	None
1668	27.6366	2360.76	145082	991	133439	1	27.4823	0.37705	5	3.7197e-07	125.727	0	2360.76	3.7197e-07	0	None	None
1669	99.4448	7255.75	145006	5155	26412	1	99.5089	0.344447	3	5.045e-09	386.421	0	7255.75	5.045e-09	0	None	None
1670	54.7558	2644.08	144738	2487	102628	1	54.8332	0.165802	3	6.3395e-05	140.816	0	2644.08	6.3395e-05	0	None	None
1671	45.9878	2209.02	144698	1943	144698	1	46.0036	0.137754	5	0.00010694	117.646	0	2209.02	0.00010694	0	None	None
1672	58.6198	3281.23	144660	2727	42895	1	58.5289	0.177659	4	5.8854e-07	174.749	0	3281.23	5.8854e-07	0	None	None
1673	112.123	5441.5	144461	5807	32092	1	112.131	0.0473492	6	6.9746e-06	289.799	0	5441.5	6.9746e-06	0	None	None
1674	87.1948	3498.56	144436	4461	63170	1	87.2256	0.0717522	5	5.3788e-06	186.324	0	3498.56	5.3788e-06	0	None	None
1675	58.7865	4987.7	144426	2739	23072	1	58.7249	0.290507	7	0.00013303	265.631	0	4987.7	0.00013303	0	None	None
1676	123.667	4236.92	144425	6359	45550	1	123.679	0.108063	3	2.7097e-05	225.646	0	4236.92	2.7097e-05	0	None	None
1677	66.2708	5598.44	144331	3199	10618	1	66.324	0.129633	9	2.0688e-07	298.157	0	5598.44	2.0688e-07	0	None	None
1678	57.6146	2366.96	144223	2667	144223	1	57.6716	0.237916	4	0.0031923	126.058	0	2366.96	0.0031923	0	None	None
1679	50.1493	3405.35	144103	2207	90029	1	50.0084	0.404796	3	0.025584	181.36	0	3405.35	0.025584	0	None	None
1680	113.556	4905.18	144071	5884	39773	1	113.624	0.137733	5	3.4144e-08	261.236	0	4905.18	3.4144e-08	0	None	None
1681	105.394	4871.02	143982	5485	50674	1	105.426	0.0860594	8	1.7541e-06	259.417	0	4871.02	1.7541e-06	0	None	None
1682	42.4825	2439	143850	1749	110461	1	42.5184	0.220115	5	0.00052133	129.894	0	2439	0.00052133	0	None	None
1683	51.476	2621.06	143809	2290	143809	1	51.4297	0.211201	5	0.0038803	139.59	0	2621.06	0.0038803	0	None	None
1684	28.8911	2702.14	143578	1057	109473	1	28.9188	0.116408	6	6.3889e-05	143.908	0	2702.14	6.3889e-05	0	None	None
1685	92.3266	3905.61	143508	4743	143508	1	92.3878	0.340473	6	0.11365	208.055	-1	3905.61	7.032e-06	0	3906.62	1
1686	34.8043	2581.03	143497	1325	109491	1	34.8401	0.0998085	5	1.8419e-05	137.459	0	2581.03	1.8419e-05	0	None	None
1687	70.8761	3180.56	143436	3472	56424	1			0	0.012741	169.387	0	3180.56	0.012741	0	None	None
1688	57.0233	2952.22	143372	2629	94940	1	57.0259	0.103756	5	2.938e-06	157.227	0	2952.22	2.938e-06	0	None	None
1689	22.7261	2677.05	143288	789	110154	1	22.7153	0.0774595	7	4.9468e-05	142.572	0	2677.05	4.9468e-05	0	None	None
1690	55.073	3183.39	143264	2508	75321	1	55.1359	0.266836	6	7.3771e-07	169.538	0	3183.39	7.3771e-07	0	None	None
1691	111.066	7132.38	143236	5751	46335	1	111.114	0.158034	8	0.016683	379.904	-1	7132.38	2.7053e-07	0	7133.38	1
1692	22.7261	2843.21	142658	789	93747	1	22.7975	0.167837	5	1.8898e-05	151.422	0	2843.21	1.8898e-05	0	None	None
1693	90.4191	4857.14	142635	4646	43186	1	90.4597	0.0970021	8	3.7385e-07	258.677	0	4857.14	3.7385e-07	0	None	None
1694	135.866	6929.16	142621	6827	40927	1	135.998	0.521273	7	0.00012333	369.081	-1	6929.16	1.2867e-11	0	6930.16	1
1695	80.6736	3778.65	142617	4056	62882	1	80.6872	0.058402	5	2.2903e-08	201.24	0	3778.65	2.2903e-08	0	None	None
1696	105.153	10751.1	142260	5474	31534	1	105.151	0.0583905	9	0.1009	572.68	-2	10751.1	2.4068e-10	0	10753.1	1
1697	88.395	5996.72	142197	4533	21213	1	88.3309	0.272807	6	4.6269e-10	319.369	0	5996.72	4.6269e-10	0	None	None
1698	105.736	4134.69	142088	5501	142088	1			0	0.48407	220.255	-1	4134.69	0.00074128	0	4135.69	1
1699	106.15	4569.03	141987	5520	40294	1	106.217	0.0642743	5	0.002395	243.334	0	4569.03	0.002395	0	None	None
1700	87.1948	6441.03	141822	4461	70122	1	87.2035	0.0799558	9	0.010125	343.085	-1	6441.03	2.2587e-10	0	6442.04	1
1701	48.15	3345.44	141680	2085	76484	1	48.1986	0.143487	6	1.0046e-07	178.169	0	3345.44	1.0046e-07	0	None	None
1702	54.244	2767.11	141561	2456	110104	1	54.2195	0.116649	6	6.6411e-06	147.368	0	2767.11	6.6411e-06	0	None	None
1703	113.556	4216.85	141526	5884	141526	1	113.498	0.125257	6	0.5235	224.631	-1	4216.85	0.0018533	0	4217.85	1
1704	125.821	4546.14	141364	6443	72996	1	125.844	0.182506	7	0.045413	242.168	-1	4546.14	5.0365e-08	0	4547.14	1
1705	29.368	2413.88	141270	1080	130097	1	29.4344	0.229248	7	2.082e-05	128.557	0	2413.88	2.082e-05	0	None	None
1706	47.2628	3745.4	141239	2030	33225	1	47.2587	0.0750133	7	5.0408e-09	199.469	0	3745.4	5.0408e-09	0	None	None
1707	89.787	3542.42	141221	4609	83349	1	89.7569	0.0861874	5	6.6659e-07	188.659	0	3542.42	6.6659e-07	0	None	None
1708	46.5961	3316.43	141190	1986	64129	1	46.5399	0.133096	6	4.4893e-06	176.624	0	3316.43	4.4893e-06	0	None	None
1709	90.0428	7007.42	141183	4622	41300	1	90.0527	0.161186	11	0.00087448	373.249	-1	7007.42	1.6399e-09	0	7008.42	1
1710	98.8411	3628.87	141144	5121	137154	1			0	0.55889	193.317	-1	3628.87	0.0058546	0	3629.88	1
1711	55.6016	2768.2	141087	2541	96540	1	55.6405	0.140262	5	1.6415e-06	147.426	0	2768.2	1.6415e-06	0	None	None
1712	76.557	2892.09	140971	3811	112581	1	76.5622	0.193695	5	0.0001539	154.024	0	2892.09	0.0001539	0	None	None
1713	59.8266	2646.1	140870	2800	98233	1	59.7763	0.175197	3	0.00053174	140.924	0	2646.1	0.00053174	0	None	None
1714	104.412	7237.75	140798	5441	140798	1	104.339	0.349085	4	0.42135	385.622	-3	7237.75	0.00012363	0	7240.76	1
1715	112.614	4012.82	140753	5833	140753	1	112.65	0.187937	6	0.15195	213.765	-1	4012.82	1.5584e-06	0	4013.83	1
1716	100.664	3624.51	140746	5228	70239	1	100.628	0.101811	5	3.0349e-06	193.031	0	3624.51	3.0349e-06	0	None	None
1717	59.6558	3439.8	140695	2792	81223	1	59.7253	0.565038	5	0.019981	183.194	0	3439.8	0.019981	0	None	None
1718	120.45	5507.45	140603	6200	44769	1	120.533	0.241743	7	1.6183e-09	293.311	0	5507.45	1.6183e-09	0	None	None
1719	60.7605	2908.2	140455	2857	103602	1	60.8725	0.385459	5	0.00012829	154.882	0	2908.2	0.00012829	0	None	None
1720	57.234	3508.43	140303	2643	140303	1	57.1568	0.127038	6	0.12003	186.903	-1	3508.43	1.5032e-05	0	3509.44	1
1721	97.9845	3103.28	140123	5067	109825	1	97.9804	0.137342	4	6.1571e-07	165.272	0	3103.28	6.1571e-07	0	None	None
1722	107.858	4190.82	139968	5618	47928	1	107.804	0.0948401	5	0.00013062	223.191	0	4190.82	0.00013062	0	None	None
1723	104.244	9317.59	139883	5434	26300	1	104.267	0.0923039	6	0.070661	496.335	-2	9317.59	2.5164e-10	0	9319.6	1
1724	75.3531	4131.71	139818	3739	52221	1	75.3738	0.217959	7	1.4184e-07	220.043	0	4131.71	1.4184e-07	0	None	None
1725	99.7005	7238.76	139729	5169	7643	1			0	5.6804e-06	385.516	1	7239.76	2.8318e-08	0	None	None
1726	48.5088	3413.43	139565	2107	72752	1	48.6062	0.193907	5	7.0613e-07	181.789	0	3413.43	7.0613e-07	0	None	None
1727	63.1231	3553.4	139544	3009	74612	1	63.1142	0.146418	5	1.4507e-05	189.244	0	3553.4	1.4507e-05	0	None	None
1728	90.1283	3527.49	139248	4627	139248	1			0	0.10168	187.917	-1	3527.49	3.6313e-06	0	3528.49	1
1729	106.896	6723.33	138794	5567	55900	1	106.848	0.106235	7	0.005249	358.119	-1	6723.33	2.8711e-07	0	6724.34	1
1730	142.076	10812	138672	7100	68914	1	141.979	0.273623	12	0.29788	575.976	-3	10812	0	0	10815	1
1731	59.364	2790.17	138651	2775	67938	1			0	0.026161	148.597	0	2790.17	0.026161	0	None	None
1732	86.4471	3114.36	138389	4409	79268	1	86.4021	0.271736	3	0.0018994	165.862	0	3114.36	0.0018994	0	None	None
1733	142.935	5605.59	138004	7141	26713	1	143.055	0.229825	6	1.9622e-08	298.538	0	5605.59	1.9622e-08	0	None	None
1734	75.6518	6107.91	137940	3756	64171	1	75.7644	0.193679	8	0.031651	325.344	-1	6107.91	1.1606e-07	0	6108.92	1
1735	76.2056	2755.11	137920	3790	98110	1	76.1896	0.145577	5	3.0906e-06	146.729	0	2755.11	3.0906e-06	0	None	None
1736	22.3573	2663.09	137891	765	132724	1	22.355	0.0700951	5	0.00022292	141.829	0	2663.09	0.00022292	0	None	None
1737	82.259	5905.6	137846	4149	54347	1	81.9836	0.582354	2	1.0976e-09	314.516	0	5905.6	1.0976e-09	0	None	None
1738	103.816	3909.7	137780	5408	63373	1	103.772	0.122357	5	0.00030619	208.22	0	3909.7	0.00030619	0	None	None
1739	134.175	4398.93	137746	6758	42126	1	134.125	0.709964	7	7.8915e-08	234.275	0	4398.93	7.8915e-08	0	None	None
1740	34.2521	2766.22	137604	1295	90759	1	34.2343	0.0695686	5	6.4119e-06	147.321	0	2766.22	6.4119e-06	0	None	None
1741	80.2603	3536.51	137249	4027	137249	1	80.2533	0.076647	5	0.073267	188.398	-1	3536.51	5.7468e-07	0	3537.51	1
1742	97.5546	3464.43	137181	5044	90079	1	97.5256	0.137208	6	5.9902e-06	184.506	0	3464.43	5.9902e-06	0	None	None
1743	109.765	3771.66	137125	5696	47790	1	109.749	0.170977	5	0.00026505	200.868	0	3771.66	0.00026505	0	None	None
1744	127.082	9508.33	137104	6496	17597	1	127.09	0.106688	10	3.2349e-05	506.44	-1	9508.33	2.498e-15	0	9509.33	1
1745	35.4065	3371.47	137077	1363	62412	1	35.4669	0.23472	6	1.7669e-06	179.555	0	3371.47	1.7669e-06	0	None	None
1746	67.5335	3371.53	137064	3269	137064	1	67.581	0.155328	6	0.048495	179.611	-1	3371.53	5.8082e-07	0	3372.53	1
1747	148.796	6011.74	136979	7378	23167	1	148.847	0.366216	2	1.363e-08	320.168	0	6011.74	1.363e-08	0	None	None
1748	66.049	2845.11	136951	3186	46312	1	66.0686	0.0885699	4	0.0005308	151.522	0	2845.11	0.0005308	0	None	None
1749	107.689	3836.54	136915	5611	40563	1			0	1.7763e-05	204.324	0	3836.54	1.7763e-05	0	None	None
1750	106.11	4669.07	136776	5517	136776	1	106.093	0.0675534	5	0.40398	248.715	-1	4669.07	0.0018853	0	4670.08	1
1751	69.055	3134.4	136730	3362	79807	1	69.0316	0.124018	4	0.00044959	166.929	0	3134.4	0.00044959	0	None	None
1752	38.68	2755.03	136675	1553	77841	1	38.6745	0.148901	6	8.0728e-06	146.725	0	2755.03	8.0728e-06	0	None	None
1753	109.205	5173.28	136649	5675	21924	1	109.302	0.21395	3	0.028778	275.514	1	5174.28	0.013369	0	None	None
1754	81.5333	7197.06	136207	4105	20891	1	81.5168	0.136776	7	5.4288e-09	383.295	0	7197.06	5.4288e-09	0	None	None
1755	49.1015	3292.42	136161	2144	60026	1	49.0147	0.147615	6	9.6734e-05	175.345	0	3292.42	9.6734e-05	0	None	None
1756	147.277	6379.81	136131	7306	23342	1	147.258	0.117832	9	8.4343e-09	339.771	0	6379.81	8.4343e-09	0	None	None
1757	94.1918	3341.38	136076	4853	70692	1	94.2058	0.123222	5	3.9875e-05	177.952	0	3341.38	3.9875e-05	0	None	None
1758	86.533	3896.77	135955	4415	62261	1	86.5055	0.11076	5	0.000294	207.531	0	3896.77	0.000294	0	None	None
1759	107.944	4132.75	135940	5623	61278	1			0	0.0040084	220.099	0	4132.75	0.0040084	0	None	None
1760	63.7436	3085.32	135663	3046	78369	1	63.7322	0.152007	6	0.00042909	164.316	0	3085.32	0.00042909	0	None	None
1761	35.3611	2395.89	135461	1360	119946	1	35.3567	0.103884	4	5.4133e-05	127.599	0	2395.89	5.4133e-05	0	None	None
1762	39.6936	2321.82	135353	1604	135353	1	39.7446	0.198741	5	8.6535e-05	123.654	0	2321.82	8.6535e-05	0	None	None
1763	82.259	3766.52	135299	4149	38072	1	82.255	0.279659	6	9.3997e-06	200.594	0	3766.52	9.3997e-06	0	None	None
1764	69.4108	3496.6	135229	3386	127162	1			0	0.020433	186.219	0	3496.6	0.020433	0	None	None
1765	69.9221	3244.41	135127	3417	68159	1	70.0379	0.215686	3	0.017172	172.788	0	3244.41	0.017172	0	None	None
1766	51.43	2724.17	135125	2287	77373	1	51.4243	0.269346	6	1.0614e-05	145.082	0	2724.17	1.0614e-05	0	None	None
1767	105.313	6893.22	135086	5482	23742	1	105.341	0.0936021	9	1.3905e-05	367.113	0	6893.22	1.3905e-05	0	None	None
1768	104.866	6542.33	135018	5464	55701	1	104.908	0.152218	7	0.021956	348.479	-1	6542.33	3.3117e-09	0	6543.33	1
1769	63.0413	5513.51	134993	3003	83657	1	63.1078	0.184324	10	0.026898	293.687	-1	5513.51	2.7919e-06	0	5514.51	1
1770	59.078	4161.85	134987	2759	40653	1	59.0381	0.085619	5	0.0030237	221.648	0	4161.85	0.0030237	0	None	None
1771	54.4795	2864.15	134796	2471	98298	1	54.4286	0.147947	6	2.0061e-06	152.537	0	2864.15	2.0061e-06	0	None	None
1772	66.1373	2528.92	134704	3191	134704	1	66.1408	0.158156	5	0.012939	134.683	0	2528.92	0.012939	0	None	None
1773	89.0991	4951.16	134694	4573	44267	1	89.0318	0.0957894	8	1.1864e-06	263.685	0	4951.16	1.1864e-06	0	None	None
1774	124.499	6073.69	134693	6390	36858	1	124.537	0.118822	10	0.0069201	323.521	-1	6073.69	3.2759e-08	0	6074.69	1
1775	66.9488	2914.2	134663	3239	94077	1	66.9814	0.155146	5	0.0010123	155.202	0	2914.2	0.0010123	0	None	None
1776	22.7261	2469.54	134648	789	20541	1	22.684	0.289824	7	8.5585e-05	131.52	0	2469.54	8.5585e-05	0	None	None
1777	100.361	4217.82	134585	5208	19847	1	100.299	0.130975	5	1.3679e-06	224.629	0	4217.82	1.3679e-06	0	None	None
1778	107.526	8545.47	134568	5603	85603	1	107.575	0.128456	11	0.052471	455.215	-2	8545.47	6.2409e-11	0	8547.48	1
1779	52.8115	3331.37	134454	2364	65098	1	52.7841	0.185211	6	4.176e-06	177.419	0	3331.37	4.176e-06	0	None	None
1780	36.6171	3022.22	134405	1428	79601	1	36.6002	0.123015	6	1.5412e-06	160.955	0	3022.22	1.5412e-06	0	None	None
1781	78.2648	3387.41	134325	3914	94355	1	78.2636	0.201859	7	9.2578e-06	180.404	0	3387.41	9.2578e-06	0	None	None
1782	29.368	2709.05	134312	1080	93804	1	29.4649	0.207962	4	0.0028963	144.276	0	2709.05	0.0028963	0	None	None
1783	88.7665	6357.37	134201	4553	7144	1	88.7711	0.174035	2	2.8567e-07	338.576	0	6357.37	2.8567e-07	0	None	None
1784	39.3285	2946.18	134091	1585	88298	1	39.304	0.241295	6	0.00013764	156.905	0	2946.18	0.00013764	0	None	None
1785	86.6558	3277.38	133996	4423	65041	1	86.6436	0.101482	4	1.4759e-07	174.544	0	3277.38	1.4759e-07	0	None	None
1786	143.604	5203.18	133966	7165	29374	1	143.536	0.158417	7	1.755e-09	277.107	0	5203.18	1.755e-09	0	None	None
1787	102.518	7256.77	133910	5331	14394	1	102.434	0.733438	7	1.6606e-12	386.475	0	7256.77	1.6606e-12	0	None	None
1788	84.9015	4277.78	133809	4313	16771	1	84.9231	0.127116	7	0.0017721	227.823	1	4278.79	0.00053895	0	None	None
1789	46.3576	3118.32	133701	1969	95953	1	46.3297	0.068722	5	0.0012055	166.073	0	3118.32	0.0012055	0	None	None
1790	122.207	5659.5	133691	6301	66690	1	122.218	0.128327	7	0.0092412	301.462	-1	5659.5	2.3815e-08	0	5660.5	1
1791	98.9725	4635.95	133677	5128	35361	1	99.0119	0.0903091	8	2.4484e-07	246.898	0	4635.95	2.4484e-07	0	None	None
1792	59.4898	2913.25	133652	2783	74634	1	59.4786	0.0868152	3	0.0013755	155.151	0	2913.25	0.0013755	0	None	None
1793	27.6366	2352.9	133619	991	133619	1	27.5458	0.367353	4	1.6127e-06	125.309	0	2352.9	1.6127e-06	0	None	None
1794	97.2545	7168.84	133003	5026	12903	1	97.3315	0.123637	11	7.5168e-11	381.792	0	7168.84	7.5168e-11	0	None	None
1795	100.277	7238.75	132940	5203	34412	1			0	0.003164	385.569	-1	7238.75	2.7366e-08	0	7239.75	1
1796	59.078	3562.48	132846	2759	60536	1	59.132	0.101988	5	0.0091751	189.728	0	3562.48	0.0091751	0	None	None
1797	60.2548	2950.22	132697	2826	62413	1	60.1858	0.169866	5	0.00073359	157.12	0	2950.22	0.00073359	0	None	None
1798	95.861	7238.77	132677	4949	2913	1	95.8162	0.188117	3	1.3681e-08	385.57	-1	7238.77	6.8235e-09	0	7239.77	1
1799	113.687	6500.82	132524	5889	55709	1	113.724	0.148353	5	0.0054511	346.269	-1	6500.82	4.2307e-07	0	6501.82	1
1800	49.327	2843.13	132511	2158	76470	1	49.3449	0.121735	5	1.3054e-05	151.417	0	2843.13	1.3054e-05	0	None	None
1801	67.8925	2672.06	132489	3291	78599	1	67.9303	0.164581	4	0.00052106	142.306	0	2672.06	0.00052106	0	None	None
1802	146.444	5708.45	132430	7272	26970	1	146.427	0.122061	9	1.0803e-09	304.016	0	5708.45	1.0803e-09	0	None	None
1803	85.4023	4203.75	132369	4346	72562	1	85.3916	0.0804626	8	5.4208e-07	223.88	0	4203.75	5.4208e-07	0	None	None
1804	43.1053	2649.1	132265	1787	83446	1	43.1817	0.217251	6	8.661e-07	141.083	0	2649.1	8.661e-07	0	None	None
1805	102.154	11137.1	132176	5310	16642	1	102.27	0.16578	3	0.00054082	593.24	-2	11137.1	1.6653e-16	0	11139.2	1
1806	145.919	6328.77	131858	7249	62212	1	145.95	0.211124	7	0.00026934	337.106	-1	6328.77	2.2926e-14	0	6329.77	1
1807	112.175	11188.4	131838	5809	21010	1	112.18	0.141295	13	0.00010177	595.916	-1	11188.4	7.9736e-11	0	11189.4	1
1808	161.336	4387.52	131774	7816	131774	1			0	0.72425	233.72	-1	4387.52	0.0010509	0	4388.53	1
1809	45.4131	2611.04	131727	1905	101470	1	45.2927	0.287804	6	5.2706e-07	139.057	0	2611.04	5.2706e-07	0	None	None
1810	110.647	3836.54	131708	5733	53713	1	110.465	0.665847	5	0.00014588	204.323	0	3836.54	0.00014588	0	None	None
1811	60.2973	3459.26	131704	2829	63879	1	60.0988	0.318973	3	1.0395e-07	184.231	0	3459.26	1.0395e-07	0	None	None
1812	38.5018	2437.95	131560	1543	91248	1	38.6085	0.163318	4	0.00017101	129.838	0	2437.95	0.00017101	0	None	None
1813	65.1258	9036.94	131275	3129	29865	1	65.1122	0.0773545	11	0.00090945	481.389	-2	9036.94	6.8295e-12	0	9038.95	1
1814	139.954	6988.28	130877	7000	32882	1	139.929	0.276489	10	0.00036785	372.23	-1	6988.28	1.5443e-09	0	6989.29	1
1815	101.017	7255.75	130703	5246	31741	1	100.898	0.196036	4	1.7144e-11	386.474	-1	7255.75	4.469e-12	0	7256.75	1
1816	23.8294	2672.11	130601	853	99164	1	23.7206	0.325966	6	1.438e-05	142.309	0	2672.11	1.438e-05	0	None	None
1817	119.783	5489.38	130560	6165	22930	1	119.792	0.140922	7	2.1733e-11	292.349	0	5489.38	2.1733e-11	0	None	None
1818	39.9565	2645.05	130344	1620	79301	1	40.023	0.189533	5	7.7718e-08	140.868	0	2645.05	7.7718e-08	0	None	None
1819	29.1985	2669.08	130282	1071	99152	1	29.2824	0.332642	5	1.2456e-07	142.147	0	2669.08	1.2456e-07	0	None	None
1820	89.0991	5952.65	130158	4573	59225	1			0	1.6339e-05	317.022	0	5952.65	1.6339e-05	0	None	None
1821	105.153	7256.75	130123	5474	25848	1	105.096	0.176825	2	8.831e-08	386.474	0	7256.75	8.831e-08	0	None	None
1822	76.7835	3049.29	130066	3825	84070	1	76.7511	0.150405	5	0.0016574	162.396	0	3049.29	0.0016574	0	None	None
1823	111.949	9632.5	130029	5797	39490	1	111.847	0.135701	7	0.0020959	513.053	-1	9632.5	1.5544e-08	0	9633.51	1
1824	45.6898	3338.44	129973	1922	72734	1	45.6627	0.13587	6	3.8974e-08	177.796	0	3338.44	3.8974e-08	0	None	None
1825	107.318	7256.75	129959	5591	39090	1	107.194	0.389055	9	0.0043947	386.527	-1	7256.75	9.6584e-11	0	7257.75	1
1826	23.1496	2491.94	129772	816	104285	1	23.1884	0.0879322	6	6.4224e-05	132.713	0	2491.94	6.4224e-05	0	None	None
1827	35.2656	2624.95	129557	1354	101308	1	35.2951	0.0720766	6	7.7201e-06	139.797	0	2624.95	7.7201e-06	0	None	None
1828	124.955	7198.32	129538	6410	15924	1	125.028	0.184833	11	2.6985e-08	383.362	0	7198.32	2.6985e-08	0	None	None
1829	141.63	6065.9	129536	7081	74668	1	141.594	0.202005	8	0.0053164	323.106	-1	6065.9	3.9063e-09	0	6066.91	1
1830	134.665	5775.15	129525	6779	45095	1	134.561	0.337228	2	0.00022734	307.622	-1	5775.15	1.336e-08	0	5776.16	1
1831	68.1583	5660.4	129469	3305	63759	1	68.0579	0.13106	8	0.015388	301.51	-1	5660.4	7.822e-10	0	5661.4	1
1832	68.5713	9415.1	129441	3330	3087	1	68.6091	0.267701	14	4.1853e-10	501.421	0	9415.1	4.1853e-10	0	None	None
1833	62.0085	3656.74	129437	2935	47525	1	62.0039	0.208741	6	2.894e-07	194.747	0	3656.74	2.894e-07	0	None	None
1834	88.9325	5879.58	129129	4561	32178	1			0	5.4884e-08	313.13	0	5879.58	5.4884e-08	0	None	None
1835	91.979	3439.48	128978	4727	128978	1	92.0345	0.292047	2	0.33179	183.231	-1	3439.48	0.00048315	0	3440.49	1
1836	105.736	5387.34	128962	5501	28567	1	105.726	0.0590925	4	1.6831e-06	286.915	0	5387.34	1.6831e-06	0	None	None
1837	37.8563	3927.63	128886	1500	72178	1	37.8747	0.102301	7	9.6647e-08	209.174	0	3927.63	9.6647e-08	0	None	None
1838	106.648	6748.31	128829	5550	10944	1	106.72	0.130938	6	6.8176e-05	359.45	-1	6748.31	2.5686e-05	0	6749.32	1
1839	54.244	2814.23	128705	2456	88494	1	54.2171	0.154946	5	2.5696e-05	149.878	0	2814.23	2.5696e-05	0	None	None
1840	65.1258	9064.95	128676	3129	45629	1	65.1552	0.0497589	10	0.011976	482.88	-2	9064.95	3.0122e-09	0	9066.96	1
1841	133.209	4438.92	128647	6719	43322	1	133.299	0.433615	9	4.5616e-12	236.404	0	4438.92	4.5616e-12	0	None	None
1842	74.3533	4090.73	128598	3676	32203	1	74.2914	0.223317	5	1.3701e-08	217.861	0	4090.73	1.3701e-08	0	None	None
1843	63.5313	2940.22	128588	3034	78483	1	63.5881	0.113323	4	0.00013883	156.588	0	2940.22	0.00013883	0	None	None
1844	84.3111	3762.6	128508	4273	6537	1	84.3572	0.106779	4	0.0010942	200.385	0	3762.6	0.0010942	0	None	None
1845	38.5018	2544.02	128435	1543	128435	1	38.5623	0.119565	5	1.6912e-05	135.487	0	2544.02	1.6912e-05	0	None	None
1846	93.3131	6143.24	128354	4799	23344	1			0	5.157e-09	327.171	0	6143.24	5.157e-09	0	None	None
1847	96.4586	3422.46	128308	4984	57750	1			0	1.8899e-06	182.271	0	3422.46	1.8899e-06	0	None	None
1848	46.2353	3091.21	128195	1960	72111	1	46.2371	0.10742	6	2.0488e-05	164.629	0	3091.21	2.0488e-05	0	None	None
1849	103.596	3097.23	128075	5395	34560	1	103.648	0.140609	4	0.035846	164.95	0	3097.23	0.035846	0	None	None
1850	158.375	5771.46	128052	7725	23460	1	158.344	0.0551126	8	1.4805e-07	307.372	0	5771.46	1.4805e-07	0	None	None
1851	103.64	4519.95	128052	5398	34115	1	103.684	0.172829	7	7.0555e-12	240.72	0	4519.95	7.0555e-12	0	None	None
1852	76.336	3159.3	127970	3798	72861	1	76.3785	0.142496	4	2.5845e-05	168.255	0	3159.3	2.5845e-05	0	None	None
1853	38.117	3670.41	127954	1517	55439	1	38.145	0.0780701	8	2.7499e-09	195.476	0	3670.41	2.7499e-09	0	None	None
1854	43.7546	2549.94	127940	1820	97120	1	43.7955	0.289768	3	4.6267e-07	135.802	0	2549.94	4.6267e-07	0	None	None
1855	46.2765	3125.29	127911	1963	82330	1	46.2545	0.0652777	6	0.002389	166.444	0	3125.29	0.002389	0	None	None
1856	66.7623	3498.7	127906	3230	60335	1	66.7651	0.102538	6	1.7526e-05	186.331	0	3498.7	1.7526e-05	0	None	None
1857	105.394	6367.29	127887	5485	12078	1	105.372	0.0843199	6	0.020278	339.157	-1	6367.29	3.1558e-06	0	6368.29	1
1858	22.0914	2552.99	127775	751	81683	1	22.141	0.122166	6	8.9958e-06	135.965	0	2552.99	8.9958e-06	0	None	None
1859	47.091	5359.55	127423	2020	30410	1	47.1397	0.233098	6	1.5105e-07	285.435	0	5359.55	1.5105e-07	0	None	None
1860	85.9751	3316.49	127336	4381	50675	1	85.9679	0.0902188	5	0.0033878	176.627	0	3316.49	0.0033878	0	None	None
1861	123.158	4243.81	127317	6340	127317	1	123.203	0.191642	4	0.33768	226.067	-1	4243.81	0.0013879	0	4244.81	1
1862	99.5286	9708.18	127305	5160	10307	1	99.555	0.147084	12	8.3102e-08	517.084	-1	9708.18	1.6247e-12	0	9709.18	1
1863	94.7563	9330.16	127144	4888	40540	1	94.7389	0.177475	11	0.025936	497.005	-2	9330.16	2.6334e-13	0	9332.17	1
1864	48.4155	3222.32	127134	2102	75262	1	48.4523	0.113765	6	2.046e-07	171.612	0	3222.32	2.046e-07	0	None	None
1865	90.4191	6073.28	127093	4646	26417	1	90.4708	0.132351	9	1.1894e-06	323.446	0	6073.28	1.1894e-06	0	None	None
1866	87.0275	3691.49	126842	4449	57876	1	87.0464	0.0572223	5	7.5862e-07	196.599	0	3691.49	7.5862e-07	0	None	None
1867	85.0241	5876.57	126785	4321	39513	1	85.0719	0.136606	7	0.086316	313.023	-1	5876.57	2.3153e-06	0	5877.57	1
1868	97.1263	9725.22	126758	5020	12728	1	97.1558	0.155304	10	0.0003415	517.991	-1	9725.22	2.6027e-12	0	9726.22	1
1869	70.1318	3534.88	126757	3430	73737	1	70.2262	0.683069	2	0.019485	188.258	0	3534.88	0.019485	0	None	None
1870	39.3285	5133.5	126585	1585	22598	1	39.4293	0.286951	8	8.5441e-10	273.395	0	5133.5	8.5441e-10	0	None	None
1871	74.3101	5971.86	126535	3674	56269	1	74.3751	0.127853	9	0.016601	318.098	-1	5971.86	2.872e-08	0	5972.87	1
1872	86.533	3471.48	126494	4415	66176	1	86.5197	0.104654	4	7.4023e-06	184.881	0	3471.48	7.4023e-06	0	None	None
1873	109.909	5336.34	126444	5702	26228	1	109.836	0.446506	5	6.4139e-07	284.198	0	5336.34	6.4139e-07	0	None	None
1874	83.4943	2952.3	126443	4224	66614	1	83.4788	0.28015	6	8.481e-05	157.231	0	2952.3	8.481e-05	0	None	None
1875	29.1443	2936.29	126412	1068	85400	1	29.1909	0.175107	6	3.9438e-07	156.378	0	2936.29	3.9438e-07	0	None	None
1876	59.6558	4764.93	126304	2792	10592	1	59.2979	0.442694	8	0.00072912	253.767	1	4765.93	2.3831e-05	0	None	None
1877	107.649	4946.24	126125	5610	61546	1	107.664	0.208129	7	2.0621e-05	263.423	0	4946.24	2.0621e-05	0	None	None
1878	77.374	3457.35	125945	3859	65061	1	77.3423	0.118211	4	3.5213e-06	184.129	0	3457.35	3.5213e-06	0	None	None
1879	106.398	4776.06	125940	5535	24988	1			0	3.7846e-05	254.359	0	4776.06	3.7846e-05	0	None	None
1880	85.1095	2949.15	125901	4326	125901	1	85.0353	0.157266	5	0.016351	157.063	0	2949.15	0.016351	0	None	None
1881	72.108	4035.74	125896	3541	39951	1	71.9884	0.274291	6	9.0069e-07	214.932	0	4035.74	9.0069e-07	0	None	None
1882	129.008	4965.16	125871	6566	32283	1	129.104	0.207623	8	3.7388e-07	264.43	0	4965.16	3.7388e-07	0	None	None
1883	85.5256	3655.8	125837	4353	24576	1	85.5166	0.0378316	4	1.058e-05	194.697	0	3655.8	1.058e-05	0	None	None
1884	23.7774	2475.94	125742	850	98903	1	23.8028	0.175965	6	5.7621e-05	131.862	0	2475.94	5.7621e-05	0	None	None
1885	88.5606	3203.38	125668	4543	79229	1	88.6085	0.0911639	5	1.0635e-07	170.603	0	3203.38	1.0635e-07	0	None	None
1886	54.6651	3311.42	125480	2482	75971	1	54.6637	0.150569	7	1.5163e-05	176.357	0	3311.42	1.5163e-05	0	None	None
1887	85.484	2734.06	125341	4351	100360	1	85.4354	0.217315	4	0.0053145	145.608	0	2734.06	0.0053145	0	None	None
1888	33.625	3045.71	125136	1255	97600	1	33.6404	0.0775458	6	5.8931e-06	162.206	0	3045.71	5.8931e-06	0	None	None
1889	59.6131	3568.4	125109	2790	53101	1			0	0.0011117	190.043	0	3568.4	0.0011117	0	None	None
1890	128.378	9594.1	124952	6546	18326	1	128.443	0.327652	8	2.2538e-10	510.955	0	9594.1	2.2538e-10	0	None	None
1891	69.7956	7332.41	124827	3410	11234	1	69.6592	0.24752	2	0.00049382	390.504	0	7332.41	0.00049382	0	None	None
1892	59.532	3059.31	124668	2785	57868	1	59.5078	0.134986	4	0.0018809	162.93	0	3059.31	0.0018809	0	None	None
1893	105.233	4521.87	124520	5478	56351	1	105.232	0.0604345	4	0.00037659	240.822	0	4521.87	0.00037659	0	None	None
1894	89.5201	4586.03	124409	4595	21828	1	89.4774	0.17892	7	3.3444e-08	244.239	0	4586.03	3.3444e-08	0	None	None
1895	41.0666	2861.15	124313	1681	84400	1	41.034	0.31099	7	0.00057082	152.377	0	2861.15	0.00057082	0	None	None
1896	28.1411	2363.92	124257	1016	113507	1	28.0543	0.281252	6	5.8314e-05	125.896	0	2363.92	5.8314e-05	0	None	None
1897	127.791	5725.47	124236	6524	51946	1	127.888	0.161357	9	0.0020867	304.976	-1	5725.47	7.5729e-09	0	5726.47	1
1898	89.1835	3912.62	124044	4577	58273	1	89.1916	0.110927	6	6.6701e-07	208.375	0	3912.62	6.6701e-07	0	None	None
1899	57.8843	2579.04	124040	2683	116479	1	57.9171	0.262582	3	2.2845e-05	137.352	0	2579.04	2.2845e-05	0	None	None
1900	146.295	6150.72	123988	7267	55499	1	146.366	0.231522	8	0.0077104	327.623	-1	6150.72	3.4335e-08	0	6151.72	1
1901	49.6876	2862.13	123951	2179	58277	1	49.765	0.134374	5	6.2554e-05	152.429	0	2862.13	6.2554e-05	0	None	None
1902	104.907	4396.03	123950	5465	28195	1	104.865	0.122989	4	0.20883	234.174	-1	4396.03	0.00054451	0	4397.03	1
1903	130.075	4463.05	123927	6602	29065	1	130.146	0.381449	7	2.1544e-09	237.69	0	4463.05	2.1544e-09	0	None	None
1904	101.467	7255.75	123657	5271	62410	1	101.495	0.314296	1	0.10804	386.527	-2	7255.75	1.5301e-07	0	7257.75	1
1905	90.754	3915.65	123645	4665	47819	1	90.8991	0.296556	4	0.0020487	208.536	0	3915.65	0.0020487	0	None	None
1906	70.614	2734.2	123642	3458	72504	1	70.6455	0.217286	4	0.00062605	145.616	0	2734.2	0.00062605	0	None	None
1907	90.339	3629.56	123635	4640	123635	1			0	0.34025	193.353	-1	3629.56	0.00035097	0	3630.56	1
1908	168.207	5890.55	123588	8005	50632	1	168.293	0.508751	9	0.0036559	313.767	-1	5890.55	1.4318e-08	0	5891.55	1
1909	87.6976	4104.65	123373	4491	25653	1	87.7754	0.0751821	4	0.00082925	218.602	0	4104.65	0.00082925	0	None	None
1910	73.0065	2685.01	123313	3591	74581	1	72.9817	0.19814	4	0.00015761	142.996	0	2685.01	0.00015761	0	None	None
1911	98.4965	4670.01	123259	5098	64519	1	98.4479	0.159268	7	0.15883	248.765	-1	4670.01	4.3817e-05	0	4671.01	1
1912	115.907	4770.06	123168	5995	79166	1	115.927	0.131944	7	0.045301	254.094	-1	4770.06	3.7725e-07	0	4771.07	1
1913	66.8085	3275.31	123064	3233	100710	1	66.8108	0.154446	7	8.2007e-06	174.433	0	3275.31	8.2007e-06	0	None	None
1914	105.481	7267.29	122893	5487	27127	1	105.534	0.101397	7	0.00029554	387.089	-1	7267.29	5.0835e-07	0	7268.29	1
1915	134.393	5747.12	122660	6765	20906	1	134.546	0.358814	3	1.0359e-08	306.075	0	5747.12	1.0359e-08	0	None	None
1916	121.14	3889.63	122641	6241	122641	1	121.148	0.135142	6	0.33145	207.204	-1	3889.63	8.146e-06	0	3890.63	1
1917	103.006	7256.77	122557	5362	7510	1			0	1.9889e-12	386.475	0	7256.77	1.9889e-12	0	None	None
1918	59.2405	4863.85	122436	2768	29544	1			0	0.00018056	259.035	0	4863.85	0.00018056	0	None	None
1919	105.861	4096.88	122217	5507	55013	1	105.879	0.0757325	5	1.4191e-06	218.188	0	4096.88	1.4191e-06	0	None	None
1920	86.6558	3498.57	122074	4423	43666	1			0	0.07961	186.324	0	3498.57	0.07961	0	None	None
1921	38.773	2822.25	122051	1557	75564	1	38.7794	0.117757	5	0.00050291	150.305	0	2822.25	0.00050291	0	None	None
1922	90.0005	3712.57	122002	4620	71545	1	90.0091	0.0927667	6	4.6717e-06	197.721	0	3712.57	4.6717e-06	0	None	None
1923	113.896	6037.65	121988	5901	7221	1	113.881	0.247397	5	1.2542e-06	321.548	0	6037.65	1.2542e-06	0	None	None
1924	37.7201	2629	121912	1493	99843	1			0	0.00033403	140.013	0	2629	0.00033403	0	None	None
1925	103.553	3941.64	121880	5393	30287	1	103.466	0.1958	3	0.0002855	209.92	0	3941.64	0.0002855	0	None	None
1926	106.357	9865.13	121853	5533	23760	1	106.349	0.0557736	8	0.012544	525.496	-2	9865.13	2.5307e-08	0	9867.14	1
1927	107.318	7196.64	121811	5591	21731	1	106.989	0.379809	2	8.1248e-07	383.273	0	7196.64	8.1248e-07	0	None	None
1928	33.3928	2574.9	121783	1241	93923	1	33.3532	0.137157	5	1.5333e-08	137.132	0	2574.9	1.5333e-08	0	None	None
1929	103.64	4315.86	121753	5398	13633	1	103.631	0.112866	8	0.0002871	229.85	1	4316.86	3.4159e-05	0	None	None
1930	35.746	2627.05	121689	1383	75889	1	35.7925	0.220544	6	1.0419e-05	139.909	0	2627.05	1.0419e-05	0	None	None
1931	82.3821	5075.46	121549	4156	23105	1	82.4175	0.18754	7	8.7802e-08	270.305	0	5075.46	8.7802e-08	0	None	None
1932	38.4183	2713.05	121278	1537	92793	1	38.4045	0.113639	5	0.0004632	144.489	0	2713.05	0.0004632	0	None	None
1933	95.9906	3941.64	121273	4957	42137	1	95.849	0.408206	3	9.2879e-05	209.92	0	3941.64	9.2879e-05	0	None	None
1934	130.694	6556.98	121205	6625	50248	1	130.695	0.344112	5	0.0088756	349.26	-1	6556.98	1.1316e-09	0	6557.98	1
1935	83.024	3604.47	121162	4197	121162	1			0	0.14818	192.017	-1	3604.47	1.103e-05	0	3605.47	1
1936	89.3515	3563.48	121108	4586	57904	1	89.3747	0.106429	5	3.7579e-06	189.781	0	3563.48	3.7579e-06	0	None	None
1937	124.111	5651.45	121044	6376	11684	1	124.134	0.137576	8	2.2177e-06	300.98	0	5651.45	2.2177e-06	0	None	None
1938	102.735	11138.2	121033	5346	45331	1	102.67	0.105334	2	0.0063964	593.293	-2	11138.2	1.2768e-15	0	11140.2	1
1939	96.595	3260.41	120900	4992	62816	1			0	0.00027977	173.64	0	3260.41	0.00027977	0	None	None
1940	158.464	19078.2	120890	7727	62516	1	158.512	0.0707413	17	0.99612	1016.21	-3	19078.2	0.038162	0	19081.2	1
1941	141.86	6439.1	120819	7093	15674	1	142.016	0.26063	6	0.00045429	342.982	-1	6439.1	3.2586e-06	0	6440.11	1
1942	48.825	2593.07	120753	2127	104223	1	48.7056	0.422407	3	0.0004331	138.1	0	2593.07	0.0004331	0	None	None
1943	42.7245	2561.14	120342	1764	85881	1	42.6498	0.407817	5	3.5806e-05	136.399	0	2561.14	3.5806e-05	0	None	None
1944	104.456	4140.82	120310	5443	49830	1	104.46	0.205856	6	1.0998e-07	220.529	0	4140.82	1.0998e-07	0	None	None
1945	74.6625	3893.75	120288	3696	67171	1	74.7106	0.130591	7	2.1938e-07	207.37	0	3893.75	2.1938e-07	0	None	None
1946	46.2765	2716.07	120243	1963	81643	1	46.2602	0.0921837	5	2.7842e-06	144.65	0	2716.07	2.7842e-06	0	None	None
1947	71.1803	3180.55	120240	3489	59705	1			0	0.034831	169.387	0	3180.55	0.034831	0	None	None
1948	22.8638	2457.98	120219	798	93372	1	22.8649	0.047226	5	0.00057523	130.905	0	2457.98	0.00057523	0	None	None
1949	36.9113	2481.01	120054	1444	120054	1	36.9244	0.117682	5	0.00065009	132.131	0	2481.01	0.00065009	0	None	None
1950	55.741	3015.31	120006	2549	85195	1	55.7777	0.13917	6	1.8543e-05	160.587	0	3015.31	1.8543e-05	0	None	None
1951	122.253	4769.25	119950	6302	23899	1			0	2.4249e-06	253.997	0	4769.25	2.4249e-06	0	None	None
1952	91.2483	6843.91	119911	4689	49974	1			0	0.0014322	364.541	-1	6843.91	4.3884e-10	0	6844.91	1
1953	51.476	3406.36	119893	2290	60307	1	51.4198	0.177572	6	8.8982e-06	181.413	0	3406.36	8.8982e-06	0	None	None
1954	88.0228	6156.32	119865	4511	22240	1	87.9874	0.0825229	8	1.2125e-08	327.868	0	6156.32	1.2125e-08	0	None	None
1955	7.15627	2325.95	119792	243	89147	1	7.16394	0.0918449	6	1.9826e-09	123.874	0	2325.95	1.9826e-09	0	None	None
1956	34.3525	4012.9	119722	1300	43048	1	34.3712	0.0856063	8	8.7757e-08	213.716	0	4012.9	8.7757e-08	0	None	None
1957	46.3576	3044.18	119715	1969	71314	1			0	3.5671e-06	162.124	0	3044.18	3.5671e-06	0	None	None
1958	59.5728	2799.21	119612	2787	75271	1	59.5924	0.0967481	3	0.059136	149.078	0	2799.21	0.059136	0	None	None
1959	93.7016	3759.63	119550	4822	46463	1	93.6588	0.120544	4	1.8885e-05	200.227	0	3759.63	1.8885e-05	0	None	None
1960	90.339	3994.69	119495	4640	119495	1	90.3288	0.0320745	3	0.34153	212.799	-1	3994.69	2.9776e-06	0	3995.69	1
1961	85.7281	3772.49	119454	4365	41829	1	85.7415	0.0714173	4	9.1614e-05	200.912	0	3772.49	9.1614e-05	0	None	None
1962	28.3421	2432.83	119330	1027	93138	1	28.4152	0.221138	5	3.0062e-08	129.566	0	2432.83	3.0062e-08	0	None	None
1963	50.1895	2843.14	119191	2209	95781	1	50.1324	0.113992	4	0.00072364	151.418	0	2843.14	0.00072364	0	None	None
1964	104.988	10762.1	119052	5468	14828	1	104.998	0.0475869	7	0.91164	573.32	-3	10762.1	3.6856e-06	0	10765.1	1
1965	86.4471	3406.41	118970	4409	118970	1	86.4157	0.0606664	4	0.3124	181.469	-1	3406.41	0.00079326	0	3407.41	1
1966	82.4238	2466.14	118944	4159	82230	1	82.5023	0.300074	5	0.0020905	131.34	0	2466.14	0.0020905	0	None	None
1967	67.9823	3593.48	118662	3295	67229	1	67.9868	0.159897	6	4.4271e-06	191.379	0	3593.48	4.4271e-06	0	None	None
1968	29.368	2612.05	118657	1080	83299	1	29.4962	0.437413	4	0.0066421	139.111	0	2612.05	0.0066421	0	None	None
1969	59.6131	4854.43	118645	2790	32104	1			0	0.00089102	258.533	0	4854.43	0.00089102	0	None	None
1970	86.2346	3417.42	118602	4395	42479	1	86.1495	0.178675	5	1.7095e-05	182.002	0	3417.42	1.7095e-05	0	None	None
1971	54.6651	2806.13	118596	2482	95278	1	54.632	0.139215	5	4.0969e-06	149.447	0	2806.13	4.0969e-06	0	None	None
1972	36.7708	3099.31	118526	1435	76357	1	36.7487	0.101744	6	8.0703e-06	165.061	0	3099.31	8.0703e-06	0	None	None
1973	89.9568	6818.81	118497	4618	21902	1	89.9355	0.0830779	9	0.0050793	363.204	-1	6818.81	6.0778e-08	0	6819.82	1
1974	106.025	7616.22	118478	5513	23905	1	105.967	0.126181	8	0.035048	405.672	-1	7616.22	1.9707e-05	0	7617.23	1
1975	22.4638	2884.24	118277	771	78051	1	22.4442	0.0756194	6	4.5381e-06	153.607	0	2884.24	4.5381e-06	0	None	None
1976	29.254	2582.99	118192	1074	102128	1	29.2172	0.259082	7	2.135e-05	137.563	0	2582.99	2.135e-05	0	None	None
1977	71.3058	4181.8	117847	3496	117847	1	71.2641	0.141127	5	0.13177	222.764	-1	4181.8	3.2789e-06	0	4182.8	1
1978	155.897	6227.68	117822	7632	9510	1	155.891	0.144175	7	1.0189e-05	331.668	0	6227.68	1.0189e-05	0	None	None
1979	80.5111	6311.77	117662	4044	53267	1	80.6084	0.229963	9	0.032765	336.2	-1	6311.77	1.0068e-06	0	6312.77	1
1980	125.912	4778.07	117656	6447	33290	1	125.88	0.100486	7	2.1799e-09	254.467	0	4778.07	2.1799e-09	0	None	None
1981	97.8141	3941.64	117405	5058	117405	1	97.9495	0.432635	2	0.39618	209.974	-1	3941.64	8.4625e-05	0	3942.64	1
1982	22.7261	2591.08	117266	789	86298	1	22.7427	0.0530981	4	6.8844e-05	137.994	0	2591.08	6.8844e-05	0	None	None
1983	100.277	4525.97	117263	5203	34696	1	100.33	0.19006	7	8.4826e-09	241.041	0	4525.97	8.4826e-09	0	None	None
1984	74.3101	4810.95	117215	3674	14945	1			0	8.7189e-05	256.218	0	4810.95	8.7189e-05	0	None	None
1985	90.4606	6045.25	117147	4648	13222	1	90.4257	0.150807	8	3.4944e-07	321.953	0	6045.25	3.4944e-07	0	None	None
1986	103.953	4775.1	117120	5416	36614	1	104.006	0.0854199	7	3.7835e-06	254.308	0	4775.1	3.7835e-06	0	None	None
1987	88.7665	3397.39	117119	4553	21315	1	88.7579	0.0564213	4	1.803e-06	180.936	0	3397.39	1.803e-06	0	None	None
1988	46.5961	2841.1	117106	1986	75441	1	46.5587	0.201527	5	0.0020375	151.309	0	2841.1	0.0020375	0	None	None
1989	98.6255	3286.39	116989	5107	58530	1	98.7152	0.339695	4	0.021506	175.024	0	3286.39	0.021506	0	None	None
1990	147.234	6565.86	116980	7303	14697	1	147.207	0.10287	8	7.0316e-06	349.679	0	6565.86	7.0316e-06	0	None	None
1991	61.1213	2818.13	116909	2879	60872	1	61.1114	0.220336	4	0.0027404	150.086	0	2818.13	0.0027404	0	None	None
1992	22.9449	2401.06	116891	804	95821	1	22.9596	0.0568199	5	2.1776e-05	127.874	0	2401.06	2.1776e-05	0	None	None
1993	68.2505	4862.06	116677	3310	35749	1	68.2471	0.0976425	8	2.557e-07	258.939	0	4862.06	2.557e-07	0	None	None
1994	147.533	6289.77	116551	7318	16053	1	147.517	0.109121	7	1.4634e-09	334.975	0	6289.77	1.4634e-09	0	None	None
1995	135.395	6929.16	116531	6807	38623	1	135.238	0.310695	2	0.00083043	369.081	-1	6929.16	3.5137e-08	0	6930.16	1
1996	80.5111	3558.48	116497	4044	73758	1	80.512	0.120646	7	6.1906e-10	189.515	0	3558.48	6.1906e-10	0	None	None
1997	75.944	3665.69	116489	3777	47885	1			0	0.0011411	195.224	0	3665.69	0.0011411	0	None	None
[truncated: 12,146 more rows]

## Sheet: Monoiso Peak Picking log
*Note:	This sheet is related to the Monoisotopic peak picking step and indicate a log information for this step.
main start: time=20230816 10:51:01.302
merge start: charge=1 time=20230816 10:51:29.818
merge finish: chcked for 24024 time=20230816 12:01:26.401
proc4out start: time=20230816 12:01:26.638
proc4out finish: time=20230816 14:16:36.627
proc3out finish: time=20230816 14:16:37.552
proc1out finish: time=20230816 14:16:44.484
main finish: time=20230816 14:16:44.484

## Sheet: Monoiso Peak Picking setting
*Note:	This sheet is related to the Monoisotopic peak picking step and indicate parameters specified for this step.
Analysis name	HL60_paper
Input MS data	170826HL60-TL+AT+Am#2-1p4-sp-mono+dd2HCD-5-25-35-140g-01.mzML
Monoisotope signal peak file	HL60_paper_replace
MAX_TOLERANCE	5
MAX_NO_DATA_GAP	2
MIN_NO_DATA_POINT_SIGNAL	3
MIN_TIME_WIDTH	30
MIN_NO_ISOTOPE_SIGNALS_ION	4
MAXIMUM_FILTER_SIZE	20
MAX_CHARGE	1
LOCAL_PEAK_SEARCH	yes
MINIMUM_PEAK_INTENSITY	0
MONOISOTOPIC_PEAK_B	0.45
MONOISOTOPIC_PEAK_C	0.2
MONOISOTOPIC_PEAK_D	0.15
MONOISOTOPIC_PEAK_E	0.1
MONOISOTOPIC_PEAK_F	0
MONOISOTOPIC_PEAK_G	0
MONOISOTOPIC_PEAK_H	0
MONOISOTOPIC_PEAK_I	0

## Sheet: Clustering setting
*Note:	This sheet is related to the Clustering step and indicate parameters specified for this step.
Analysis name	HL60_paper
Input MS data	170826HL60-TL+AT+Am#2-1p4-sp-mono+dd2HCD-5-25-35-140g-01.mzML
Monoisotope signal peak file	HL60_paper_replace
Clustering results file	HL60_paper
Intensity threshold	0
Error Evaluation	mean
Charge state
Intensity threshold	0
Clustering Peaks with the same mass are counted as one	yes	5	ppm
Step 1
Minimum number of signals/cluster	4
Maximum mass error (ppm)	5
Hex	162.053	-1	0.1
HexNAc	203.079	-1	0.1
dHex	146.058	-1	0.1
NeuAc
NeuGc
Hex_HexNAc	365.132	-1.5	0.1
Step 2
Minimum number of signals/cluster	3
Maximum mass error (ppm)	5
Hex	162.053	-1	0.1
HexNAc
dHex
NeuAc
NeuGc
Hex_HexNAc

## Sheet: Clusters
*Note:	This sheet is related to the Clustering step and indicate a list of clusters detected in this step.
	Details of each header are indicated in the user manual (Table 5-4 of Document S1). In the "m/z" column, peaks with the same mass are highlighted.
cluster_no	peak_no	charge	m/z	rt	intensity	no_member	step
1	2	1	4138.88	108.16	54688820	3	2	@@IMAGE crop.png 700 48
1	204	1	3976.83	108.443	1585087	3	2
1	2189	1	3814.78	108.443	103578	3	2
								@@IMAGE crop2.png 700 70
								@@IMAGE cluster_0001.png 700 700
2	7	1	2576.04	48.5088	24285070	3	2	@@IMAGE cluster_0002.png 700 700
2	334	1	2251.93	48.5088	978992	3	2
2	362	1	2413.99	48.15	913642	3	2
2	416	1	2413.99	48.5088	731368	3	2
3	8	1	3114.35	82.3821	23162022	8	1;2	@@IMAGE cluster_0003.png 700 700
3	70	1	3276.4	82.1356	4627341	8	1;2
3	78	1	3438.46	82.1356	4035573	8	1;2
3	786	1	2628.19	82.342	359711	8	1;2
3	1157	1	2952.3	82.4238	225113	8	1;2
3	1303	1	2628.19	83.3196	196688	8	1;2
3	1480	1	2790.25	82.259	168305	8	1;2
3	1532	1	2790.25	83.024	161813	8	1;2
3	1966	1	2466.14	82.4238	118944	8	1;2
3	2838	1	2466.14	83.3196	77236	8	1;2
3	5452	1	2304.08	82.5093	36126	8	1;2
4	9	1	3406.35	59.4473	18839524	15	1	@@IMAGE cluster_0004.png 700 700
4	101	1	3203.28	59.0363	3225256	15	1;2
4	140	1	3390.36	59.0363	2237092	15	1
4	222	1	3552.41	58.7865	1504537	15	1
4	291	1	3349.33	58.6621	1120720	15	1
4	504	1	3187.28	59.0363	591406	15	1
4	530	1	3447.38	58.913	566667	15	1
4	775	1	3650.46	59.1588	367942	15	1
4	793	1	3609.43	58.6198	353692	15	1
4	887	1	3349.34	59.1588	308654	15	1
4	982	1	3041.23	59.6558	276958	15	1;2
4	1605	1	3593.44	58.5366	152386	15	1
4	2469	1	3219.27	58.913	91288	15	1
4	4054	1	3365.33	58.7865	51864	15	1;2
4	4308	1	3463.37	58.5366	48157	15	1
4	8155	1	3812.51	58.6198	19752	15	1
5	11	1	3372.41	50.1493	17872218	14	1;2	@@IMAGE cluster_0005.png 700 700
5	26	1	3575.48	51.0143	11730295	14	1;2
5	65	1	3112.3	49.4646	4959646	14	1
5	67	1	3534.45	49.5076	4780517	14	1;2
5	300	1	3518.46	48.5088	1088867	14	1
5	305	1	3315.38	49.2806	1074199	14	1
5	470	1	3413.42	51.577	645022	14	1;2
5	1261	1	3429.42	50.8288	202022	14	1
5	3301	1	3210.34	50.9685	65355	14	1;2
5	4811	1	3737.53	50.7763	42500	14	1;2
5	6278	1	3721.54	48.9998	29979	14	1
5	6649	1	3518.46	49.3701	27673	14	1
5	7749	1	3591.48	50.1493	21723	14	1
5	9626	1	3356.39	49.7728	14201	14	1
5	9640	1	3388.39	50.6416	14154	14	1
5	9916	1	3591.47	50.734	13233	14	1
6	13	1	3242.33	64.7828	16705104	26	1	@@IMAGE cluster_0006.png 700 700
6	20	1	2982.22	64.044	12738537	26	1
6	32	1	2973.19	63.1636	9704624	26	1;2
6	33	1	2811.14	63.2885	9686730	26	1;2
6	50	1	3185.31	63.7436	6042729	26	1
6	73	1	3258.32	64.127	4531294	26	1
6	84	1	3201.3	64.5353	3859438	26	1
6	90	1	3404.38	64.4123	3659937	26	1
6	148	1	3242.32	63.4508	2155942	26	1
6	168	1	3055.24	64.2101	1874839	26	1;2
6	202	1	3039.25	63.8738	1596386	26	1;2
6	293	1	3096.27	64.6155	1117446	26	1
6	336	1	2998.22	63.4101	978304	26	1
6	343	1	2836.17	63.8738	969581	26	1
6	355	1	3201.3	63.7855	928888	26	1;2
6	391	1	3055.24	63.4101	802617	26	1;2
6	413	1	3014.21	63.2885	734312	26	1
6	422	1	3388.38	63.6173	728196	26	1
6	520	1	3217.29	63.2885	578245	26	1;2
6	543	1	3217.29	64.044	552291	26	1;2
6	566	1	3299.35	63.1636	528145	26	1
6	571	1	3201.3	63.1231	524215	26	1;2
6	599	1	3445.41	63.1636	492708	26	1
6	701	1	3039.25	65.0401	409790	26	1
6	815	1	2471.03	64.044	344232	26	1
6	831	1	2998.22	64.2511	331847	26	1
6	1496	1	2674.12	63.7436	166400	26	1
6	1517	1	3096.27	63.2885	163830	26	1
6	1542	1	2877.19	64.7828	160573	26	1;2
6	2626	1	2852.17	63.9601	84136	26	1
6	2670	1	2649.09	63.2885	82752	26	1;2
6	2963	1	2893.19	64.1686	73572	26	1;2
6	3099	1	2487.03	63.3698	70143	26	1;2
6	3308	1	2617.09	64.127	65150	26	1
7	15	1	3497.58	83.3196	15620527	3	2	@@IMAGE cluster_0007.png 700 700
7	35	1	3659.63	82.3821	9197783	3	2
7	5232	1	3821.68	82.259	38037	3	2
8	17	1	3600.54	84.3933	13890103	4	1;2	@@IMAGE cluster_0008.png 700 700
8	643	1	3438.49	84.9015	449477	4	1;2
8	1268	1	3438.49	84.4803	200949	4	1;2
8	1844	1	3762.6	84.3111	128508	4	1;2
8	2527	1	3276.44	84.4803	88206	4	1;2
9	19	1	4302.88	104.412	12853984	3	2	@@IMAGE cluster_0009.png 700 700
9	228	1	4464.92	104.162	1452673	3	2
9	1944	1	4140.82	104.456	120310	3	2
10	22	1	3422.46	90.542	11964440	5	1;2	@@IMAGE cluster_0010.png 700 700
10	39	1	3260.41	91.2483	7551290	5	1;2
10	69	1	3422.46	91.7588	4662567	5	1;2
10	96	1	3260.41	92.7181	3357744	5	1;2
10	155	1	3422.46	92.7181	2036307	5	1;2
10	2212	1	3098.36	92.1113	102530	5	1;2
10	2729	1	3098.36	92.8003	80831	5	1;2
10	2828	1	2936.31	92.9225	77439	5	1;2
10	3359	1	2774.25	92.8815	64274	5	1;2
10	6694	1	3098.36	93.6175	27341	5	1;2
11	25	1	2890.21	40.1586	11860707	3	2	@@IMAGE cluster_0011.png 700 700
11	1008	1	2728.16	40.9696	266814	3	2
11	2973	1	3052.26	39.9565	73464	3	2
12	29	1	4123.92	84.5265	10764172	3	2	@@IMAGE cluster_0012.png 700 700
12	158	1	3961.87	84.776	1996243	3	2
12	3037	1	4285.98	84.3111	71802	3	2
13	31	1	2658.12	60.7198	10103472	5	1;2	@@IMAGE cluster_0013.png 700 700
13	137	1	2820.17	60.4666	2299488	5	1;2
13	1262	1	2334.02	60.6795	201616	5	1;2
13	1644	1	2496.07	60.7198	148092	5	1;2
13	2594	1	2171.97	60.8483	85628	5	1;2
14	37	1	2691.06	57.6583	8611065	6	1;2	@@IMAGE cluster_0014.png 700 700
14	1131	1	2853.12	57.4881	231244	6	1;2
14	1165	1	2204.91	57.6146	222563	6	1;2
14	1594	1	2529.01	57.5725	153962	6	1;2
14	1678	1	2366.96	57.6146	144223	6	1;2
14	3052	1	2042.85	57.6146	71459	6	1;2
15	41	1	2857.23	45.9878	7269747	6	1;2	@@IMAGE cluster_0015.png 700 700
15	111	1	2533.13	46.0293	2898733	6	1;2
15	167	1	2695.18	45.9878	1910750	6	1;2
15	199	1	2371.08	46.0293	1605857	6	1;2
15	1671	1	2209.02	45.9878	144698	6	1;2
15	5759	1	2046.97	45.9443	33606	6	1;2
16	43	1	2739.07	54.8496	6787512	10	1;2	@@IMAGE cluster_0016.png 700 700
16	1572	1	2577.03	54.936	156941	10	1;2
16	2257	1	2252.92	54.936	100293	10	1;2
16	2591	1	2414.97	54.936	85679	10	1;2
16	2850	1	2942.14	54.2886	76921	10	1
16	3111	1	2942.14	54.7558	69874	10	1
16	3134	1	2999.17	54.0998	69398	10	1
16	3917	1	2999.16	54.7558	54067	10	1
16	4326	1	2090.86	54.936	47880	10	1;2
16	5606	1	1928.81	54.8496	34646	10	1;2
16	6240	1	2796.09	54.4303	30237	10	1
16	10988	1	3145.21	54.3375	9919	10	1
17	44	1	2602.03	45.9878	6723452	12	1	@@IMAGE cluster_0017.png 700 700
17	63	1	2659.05	46.3576	5029937	12	1
17	105	1	2805.1	45.7786	2998163	12	1
17	176	1	2821.1	46.1125	1826261	12	1
17	208	1	2618.02	46.1936	1570564	12	1
17	450	1	2602.03	45.1955	679201	12	1
17	658	1	2675.04	45.1955	440796	12	1
17	1075	1	2837.09	44.986	246677	12	1
17	2526	1	2090.84	45.9016	88207	12	1
17	3232	1	2455.98	45.9878	67069	12	1
17	5087	1	2293.91	45.7786	39591	12	1
17	5426	1	2764.08	45.4131	36376	12	1
17	11764	1	2878.12	44.7748	7658	12	1
17	12216	1	2878.13	45.1955	6295	12	1
17	12591	1	2821.1	44.7748	5238	12	1
18	49	1	2898.26	46.3576	6257514	5	1	@@IMAGE cluster_0018.png 700 700
18	161	1	3101.34	46.3576	1957525	5	1
18	187	1	2939.28	46.4761	1703531	5	1
18	1229	1	3085.34	46.2353	209509	5	1
18	1308	1	2736.21	46.3576	195075	5	1
19	51	1	2493.95	57.8843	6014216	4	1;2	@@IMAGE cluster_0019.png 700 700
19	133	1	2656.01	57.6146	2377441	4	1;2
19	1550	1	2169.84	57.9725	159751	4	1;2
19	2634	1	2331.9	57.9725	83861	4	1;2
20	52	1	3609.43	60.7605	5970406	5	1	@@IMAGE cluster_0020.png 700 700
20	219	1	3593.44	60.7605	1512188	5	1
20	238	1	3447.38	61.255	1401208	5	1
20	2178	1	3390.36	61.0316	104032	5	1
20	2282	1	3463.38	60.7605	98868	5	1
21	55	1	2771.03	40.8803	5757350	5	1	@@IMAGE cluster_0021.png 700 700
21	58	1	2608.98	41.7816	5388036	5	1
21	3621	1	2405.9	41.3291	59376	5	1
21	4850	1	2243.84	41.8261	42005	5	1
21	9397	1	2567.95	41.7816	15071	5	1
22	57	1	2551.95	38.5018	5455758	22	1	@@IMAGE cluster_0022.png 700 700
22	74	1	2421.89	38.0261	4195142	22	1
22	75	1	2624.97	39.2333	4133391	22	1
22	102	1	2567.95	38.8213	3102424	22	1
22	139	1	2348.88	38.7253	2270983	22	1
22	211	1	2405.89	37.626	1556754	22	1
22	216	1	2364.87	37.3175	1525832	22	1;2
22	261	1	2202.82	38.7253	1266752	22	1
22	301	1	2608.97	38.2056	1087166	22	1
22	326	1	2405.9	39.4255	1011096	22	1
22	340	1	2755.03	39.5613	972380	22	1
22	595	1	2583.94	37.6721	496771	22	1
22	721	1	2510.93	38.3331	398056	22	1
22	814	1	2608.97	39.0135	344248	22	1
22	993	1	2567.95	37.8995	272279	22	1
22	1063	1	2405.9	38.5443	252335	22	1
22	1087	1	2583.94	36.8685	244058	22	1
22	1121	1	2608.97	39.5613	233644	22	1
22	1752	1	2755.03	38.68	136675	22	1
22	2551	1	2040.76	38.5018	87386	22	1;2
22	2567	1	2218.81	37.4046	86478	22	1
22	2653	1	2015.73	37.0506	83128	22	1
22	2779	1	2567.94	37.2723	79271	22	1
22	2914	1	2812.05	38.773	74945	22	1
22	2952	1	1853.68	37.3175	73958	22	1
22	3470	1	2624.97	37.4955	62119	22	1
22	3669	1	2056.76	38.0261	58309	22	1
22	4079	1	1837.69	38.773	51427	22	1
22	4416	1	2259.83	39.146	46726	22	1
22	5497	1	2202.81	37.7201	35687	22	1;2
22	7165	1	2186.82	38.5443	24670	22	1
22	7531	1	2259.84	37.7201	22784	22	1
22	7982	1	2389.9	38.3331	20535	22	1
22	12468	1	2056.76	38.7253	5593	22	1
23	60	1	2936.13	73.2688	5220922	3	2	@@IMAGE cluster_0023.png 700 700
23	3639	1	3098.19	72.9231	59077	3	2
23	5589	1	2774.09	73.2688	34835	3	2
24	61	1	5890.57	147.961	5193105	3	2	@@IMAGE cluster_0024.png 700 700
24	1153	1	5728.52	148.459	226416	3	2
24	1377	1	6052.61	147.786	182206	3	2
25	66	1	3807.62	71.5931	4890436	3	2	@@IMAGE cluster_0025.png 700 700
25	672	1	3483.52	71.5931	427253	3	2
25	1235	1	3645.57	71.6746	207902	3	2
26	68	1	2816.13	74.5295	4756618	3	2	@@IMAGE cluster_0026.png 700 700
26	240	1	2978.18	74.3101	1388096	3	2
26	3670	1	2654.08	74.5295	58305	3	2
27	76	1	4307.91	80.3881	4097864	10	1;2	@@IMAGE cluster_0027.png 700 700
27	802	1	4161.85	80.5516	350373	10	1
27	1430	1	4453.96	80.1275	173971	10	1
27	3008	1	4104.82	80.5925	72521	10	1
27	3342	1	4510.98	80.3468	64639	10	1
27	5065	1	4145.85	80.6333	39841	10	1;2
27	5691	1	4323.89	80.2155	34070	10	1
27	5768	1	4469.95	80.2155	33516	10	1;2
27	6050	1	4364.92	80.3051	31466	10	1
27	7022	1	4266.88	80.2155	25515	10	1
27	7933	1	4145.84	81.1328	20789	10	1;2
27	8365	1	4104.83	81.1328	18860	10	1
27	11918	1	4510.98	79.556	7195	10	1
28	77	1	3808.65	85.6881	4052099	6	1;2	@@IMAGE cluster_0028.png 700 700
28	2118	1	3484.54	85.7281	107904	6	1;2
28	2211	1	3646.6	85.6881	102546	6	1;2
28	2570	1	3500.53	86.3611	86340	6	1
28	4473	1	3970.7	85.6881	46121	6	1;2
28	4834	1	3703.61	86.405	42214	6	1
29	95	1	4466	87.8625	3381879	4	1;2	@@IMAGE cluster_0029.png 700 700
29	319	1	4303.95	87.943	1026177	4	1;2
29	2416	1	3979.85	87.8625	93313	4	1;2
29	2684	1	4141.9	87.9028	82389	4	1;2
30	98	1	2430.94	42.3805	3300282	4	1;2	@@IMAGE cluster_0030.png 700 700
30	590	1	2592.99	42.1333	500145	4	1;2
30	1591	1	2634.01	41.1643	154199	4	1
30	3483	1	2268.89	42.4825	61837	4	1;2
31	103	1	2567	33.668	3061640	7	1	@@IMAGE cluster_0031.png 700 700
31	106	1	2583	33.9408	2959238	7	1
31	2618	1	2363.92	33.248	84451	7	1
31	4378	1	2217.86	33.9408	47190	7	1
31	5766	1	2420.94	33.758	33545	7	1
31	5808	1	2055.81	33.7111	33159	7	1
31	7403	1	2201.87	33.625	23460	7	1
31	7594	1	2567	32.2044	22460	7	1
32	108	1	2844.17	63.7021	2951863	4	1;2	@@IMAGE cluster_0032.png 700 700
32	2031	1	2682.12	63.6173	114303	4	1;2
32	3370	1	2520.07	63.6173	64064	4	1;2
32	6110	1	2358.01	63.7021	31042	4	1;2
33	113	1	3169.32	48.9998	2784260	15	1;2	@@IMAGE cluster_0033.png 700 700
33	142	1	3315.38	48.0611	2203528	15	1
33	195	1	3112.3	48.0611	1636793	15	1
33	230	1	3112.3	48.7823	1444997	15	1
33	382	1	3331.37	48.5088	839339	15	1;2
33	472	1	3388.39	49.0471	638723	15	1
33	784	1	3372.4	48.0611	360235	15	1
33	1726	1	3413.43	48.5088	139565	15	1
33	2247	1	3226.34	49.1015	100730	15	1
33	2317	1	3575.47	48.0611	97344	15	1
33	2363	1	3007.27	49.9471	95360	15	1;2
33	2425	1	3575.48	48.5088	93077	15	1
33	2716	1	3169.32	47.806	81270	15	1
33	3379	1	2966.24	49.327	63860	15	1
33	3394	1	3185.31	47.972	63570	15	1
33	3931	1	3128.3	48.7823	53777	15	1
33	4967	1	3331.37	47.6466	40703	15	1
33	5201	1	3128.29	47.9303	38419	15	1
33	5815	1	3153.33	47.972	33124	15	1
33	7124	1	3185.31	48.4655	24884	15	1
33	8356	1	3210.34	48.5088	18898	15	1
33	9351	1	3388.39	47.8883	15214	15	1
33	10577	1	3185.31	49.0471	11154	15	1
34	115	1	2725.15	73.955	2651617	3	2	@@IMAGE cluster_0034.png 700 700
34	559	1	2887.2	73.6583	535803	3	2
34	3825	1	2563.1	74.0433	55531	3	2
35	116	1	3468.47	73.8263	2628178	3	2	@@IMAGE cluster_0035.png 700 700
35	1477	1	3630.53	73.744	168499	3	2
35	3945	1	3306.42	73.955	53521	3	2
36	123	1	2251.93	46.8008	2493455	5	1;2	@@IMAGE cluster_0036.png 700 700
36	145	1	2251.93	47.5985	2183653	5	1;2
36	186	1	2413.99	46.8413	1711975	5	1;2
36	220	1	2089.88	47.5985	1508688	5	1;2
36	270	1	2089.88	48.1935	1215229	5	1;2
36	396	1	1927.83	47.5985	780827	5	1;2
36	654	1	1927.83	48.5088	443784	5	1;2
36	948	1	1765.78	47.9303	285374	5	1;2
36	1208	1	1765.78	48.559	213864	5	1;2
36	1226	1	1927.83	49.1015	209631	5	1;2
37	125	1	3451.41	59.6558	2466818	8	1	@@IMAGE cluster_0037.png 700 700
37	1192	1	3435.42	58.913	215472	8	1
37	1418	1	3597.47	58.7865	175370	8	1
37	2824	1	3695.51	58.913	77567	8	1
37	2920	1	3492.44	58.9968	74907	8	1
37	2938	1	3232.34	58.9968	74433	8	1
37	4406	1	3654.49	58.3273	46867	8	1
37	5223	1	3638.49	58.5366	38160	8	1
38	126	1	2486.03	28.3421	2454248	5	1;2	@@IMAGE cluster_0038.png 700 700
38	427	1	2323.97	28.5268	722531	5	1;2
38	3918	1	1999.87	28.39	54029	5	1;2
38	7016	1	2161.92	28.4398	25538	5	1;2
38	9707	1	1837.82	28.4816	13907	5	1;2
39	128	1	2624.14	22.7261	2435310	7	1	@@IMAGE cluster_0039.png 700 700
39	397	1	2884.24	23.4598	779017	7	1
39	437	1	2827.22	22.9915	697651	7	1
39	471	1	2827.22	22.3573	641269	7	1
39	706	1	2884.24	23.0355	408957	7	1
39	777	1	3030.3	22.7261	366639	7	1
39	900	1	3046.3	23.5083	303696	7	1
39	1118	1	3087.32	22.7261	235114	7	1
39	1975	1	2884.24	22.4638	118277	7	1
39	6961	1	2925.27	22.6443	25850	7	1
39	10593	1	3030.3	22.0376	11104	7	1
40	130	1	2628.12	59.4473	2403563	3	2	@@IMAGE cluster_0040.png 700 700
40	1731	1	2790.17	59.364	138651	3	2
40	4064	1	2466.06	59.4473	51679	3	2
41	141	1	2637.09	53.8993	2211409	4	1;2	@@IMAGE cluster_0041.png 700 700
41	5475	1	2150.93	53.8993	35930	4	1;2
41	7532	1	2312.98	53.8516	22781	4	1;2
41	7716	1	2475.04	53.8106	21874	4	1;2
42	143	1	3836.54	100.928	2199599	4	1;2	@@IMAGE cluster_0042.png 700 700
42	1598	1	3998.6	100.752	153571	4	1;2
42	5071	1	3512.44	100.886	39736	4	1;2
42	6894	1	3674.49	100.974	26208	4	1;2
43	147	1	2618.02	42.7245	2171567	4	1	@@IMAGE cluster_0043.png 700 700
43	6352	1	2675.04	42.0776	29521	4	1
43	7392	1	2471.97	42.7245	23502	4	1
43	8078	1	2837.09	41.7816	20094	4	1
44	153	1	2633.11	60.6795	2081894	3	2	@@IMAGE cluster_0044.png 700 700
44	996	1	2795.16	60.595	271704	3	2
44	5380	1	2471.05	60.6795	36849	3	2
45	154	1	3416.43	80.4296	2051433	9	1	@@IMAGE cluster_0045.png 700 700
45	347	1	3213.35	80.6333	959740	9	1
45	843	1	3400.44	80.5111	326656	9	1
45	1117	1	3197.36	80.5111	235133	9	1
45	2427	1	3457.46	80.4296	93014	9	1
45	2524	1	3359.41	80.3881	88500	9	1
45	2888	1	3603.52	80.3468	75854	9	1
45	3558	1	2848.22	80.5925	60521	9	1
45	4226	1	3343.42	80.3881	49305	9	1
46	157	1	2504.98	34.5283	1998285	3	2	@@IMAGE cluster_0046.png 700 700
46	4868	1	2180.87	34.5283	41822	3	2
46	7896	1	2342.93	34.5283	21011	3	2
47	159	1	2902.23	61.7815	1983895	8	1	@@IMAGE cluster_0047.png 700 700
47	241	1	2699.15	61.6883	1388063	8	1
47	371	1	2861.2	61.0316	875538	8	1
47	536	1	3105.31	61.3433	559645	8	1
47	2138	1	3064.28	61.5108	106712	8	1
47	2660	1	2886.23	60.8483	82900	8	1
47	6550	1	3048.29	60.9405	28324	8	1
47	8367	1	2886.24	61.6883	18856	8	1
47	8859	1	2943.26	62.1911	16914	8	1
48	160	1	3779.75	89.0991	1971264	3	2	@@IMAGE cluster_0048.png 700 700
48	1656	1	3941.8	88.9325	146269	3	2
48	4894	1	3617.69	89.2261	41508	3	2
49	166	1	2597.01	38.5443	1912761	11	1	@@IMAGE cluster_0049.png 700 700
49	278	1	2670.02	39.2333	1161347	11	1
49	283	1	2393.93	38.773	1152853	11	1
49	332	1	2613	38.8655	994233	11	1
49	452	1	2613	39.5613	676500	11	1
49	659	1	2466.94	39.7808	440228	11	1
49	951	1	2450.95	39.4255	284924	11	1
49	1032	1	2800.09	39.516	261231	11	1
49	1237	1	2409.92	39.0135	207225	11	1
49	1647	1	2507.96	39.6936	147862	11	1
49	2286	1	2654.03	38.9668	98782	11	1
49	3840	1	2654.03	39.5613	55293	11	1
49	5401	1	2466.94	40.5125	36656	11	1
49	6063	1	2800.09	38.7253	31380	11	1
49	8129	1	2857.12	39.146	19939	11	1
49	8617	1	2857.11	38.7253	17842	11	1
50	175	1	3142.37	47.806	1827360	5	1	@@IMAGE cluster_0050.png 700 700
50	1634	1	2777.23	47.806	149158	5	1
50	3736	1	3345.45	47.5985	57132	5	1
50	5238	1	3288.42	46.3576	37995	5	1
50	6385	1	2980.32	47.7251	29308	5	1
50	7043	1	3142.36	46.8413	25374	5	1
51	177	1	2684.04	33.3001	1818702	9	1	@@IMAGE cluster_0051.png 700 700
51	280	1	2521.99	33.3928	1157240	9	1
51	295	1	2668.05	32.9375	1108848	9	1
51	557	1	2505.99	33.0426	537623	9	1
51	2067	1	2668.05	31.8329	112095	9	1
51	3473	1	2505.99	31.8329	61974	9	1
51	6388	1	2464.97	32.7746	29277	9	1
51	6787	1	2318.91	33.3001	26801	9	1
51	7827	1	2302.91	33.0426	21338	9	1
51	8098	1	2480.97	34.1615	20037	9	1
51	8370	1	2156.86	33.0426	18853	9	1
52	180	1	2377.93	34.5283	1767041	4	1	@@IMAGE cluster_0052.png 700 700
52	4425	1	2231.87	34.484	46647	4	1
52	6220	1	2393.92	33.8018	30351	4	1
52	6899	1	2190.84	34.44	26181	4	1
53	181	1	4067.79	68.9691	1750085	4	1	@@IMAGE cluster_0053.png 700 700
53	2421	1	3921.73	68.8831	93221	4	1
53	2773	1	3905.74	69.2351	79392	4	1
53	6440	1	4051.79	68.7531	29014	4	1
54	182	1	2500.08	22.1361	1728999	8	1;2	@@IMAGE cluster_0054.png 700 700
54	794	1	2175.98	22.1866	353616	8	1;2
54	1190	1	1689.82	22.1866	215750	8	1;2
54	1205	1	1851.87	22.1866	214505	8	1;2
54	1371	1	2013.92	22.1866	182901	8	1;2
54	1405	1	1324.69	22.1866	177717	8	1
54	2462	1	2338.03	22.1866	91547	8	1;2
54	5016	1	1527.77	22.1361	40210	8	1;2
55	188	1	3534.45	53.5253	1699611	4	1	@@IMAGE cluster_0055.png 700 700
55	335	1	3372.39	53.8993	978667	4	1
55	2438	1	3388.39	53.5253	92402	4	1
55	4391	1	3226.32	53.6183	47059	4	1
56	191	1	2634.02	42.9138	1675925	5	1	@@IMAGE cluster_0056.png 700 700
56	205	1	2675.05	43.6415	1582506	5	1
56	3069	1	2837.09	42.9618	70924	5	1
56	4800	1	2821.1	43.6415	42666	5	1
56	9617	1	2309.91	43.967	14225	5	1
57	197	1	3026.31	37.581	1626997	4	1;2	@@IMAGE cluster_0057.png 700 700
57	822	1	2864.26	37.626	340513	4	1;2
57	1329	1	2540.15	37.626	191432	4	1;2
57	1494	1	2702.2	37.5385	166633	4	1;2
58	198	1	3159.4	82.4238	1612006	3	2	@@IMAGE cluster_0058.png 700 700
58	696	1	3483.51	82.0948	411846	3	2
58	849	1	3321.46	82.1761	325471	3	2
59	217	1	3459.47	57.0233	1523127	6	1	@@IMAGE cluster_0059.png 700 700
59	2123	1	3256.39	56.5433	107581	6	1
59	4031	1	3605.53	56.1273	52224	6	1
59	5987	1	3621.52	57.0233	31886	6	1
59	6098	1	3240.41	56.5433	31123	6	1
59	7324	1	3402.46	55.8908	23839	6	1
60	223	1	3089.34	69.055	1492599	4	1	@@IMAGE cluster_0060.png 700 700
60	724	1	3308.41	69.576	396925	4	1
60	1236	1	2943.28	69.4941	207601	4	1
60	1381	1	3292.42	69.055	180846	4	1
61	225	1	3262.39	63	1468121	5	1	@@IMAGE cluster_0061.png 700 700
61	580	1	3059.32	62.5078	511266	5	1;2
61	3429	1	3221.37	61.7815	62890	5	1;2
61	4533	1	3100.34	61.92	45504	5	1
61	5492	1	3059.31	61.7306	35729	5	1;2
61	6449	1	2897.26	63	28959	5	1;2
61	7187	1	3262.39	61.1656	24544	5	1
62	237	1	4748.08	89.0991	1407853	14	1	@@IMAGE cluster_0062.png 700 700
62	449	1	4602.03	89.4791	680334	14	1
62	649	1	4529.01	89.1835	446012	14	1
62	691	1	4545	89.1835	414818	14	1
62	1666	1	4805.1	89.3515	145136	14	1
62	1773	1	4951.16	89.0991	134694	14	1
62	1894	1	4586.03	89.5201	124409	14	1
62	2008	1	4732.09	89.1835	116209	14	1
62	2298	1	4691.05	88.9325	98228	14	1
62	2433	1	4382.95	89.6086	92583	14	1
62	2913	1	4789.11	89.4791	74950	14	1
62	3371	1	4325.93	89.4791	64050	14	1
62	5803	1	4398.95	89.3515	33190	14	1
62	7448	1	4764.09	89.5201	23243	14	1
63	243	1	2568.98	38.5018	1382812	6	1	@@IMAGE cluster_0063.png 700 700
63	303	1	2365.9	38.773	1078705	6	1
63	318	1	2584.97	38.8655	1028099	6	1
63	1095	1	2381.89	38.9668	242406	6	1
63	1433	1	2422.92	39.4255	173732	6	1
63	1533	1	2527.95	38.2911	161465	6	1
64	266	1	4837.07	85.1095	1254892	8	1	@@IMAGE cluster_0064.png 700 700
64	758	1	5040.15	84.776	378976	8	1
64	905	1	4634	85.0676	302321	8	1
64	2772	1	4999.13	84.942	79393	8	1
64	3188	1	4796.04	84.942	68160	8	1
64	3524	1	5243.23	84.776	61084	8	1
64	8023	1	4691.02	85.2776	20370	8	1
64	10455	1	4853.09	85.1926	11515	8	1
65	272	1	4076.76	72.5215	1210531	12	1	@@IMAGE cluster_0065.png 700 700
65	369	1	4279.85	71.5098	879761	12	1
65	457	1	4076.76	71.887	665805	12	1
65	713	1	4279.84	72.431	404866	12	1
65	1068	1	4238.82	72.2503	249795	12	1
65	1388	1	4482.92	71.5098	179840	12	1
65	1881	1	4035.74	72.108	125896	12	1;2
65	1977	1	4181.8	71.3058	117847	12	1
65	2777	1	4238.83	71.5098	79294	12	1
65	2803	1	3873.68	72.431	78159	12	1;2
65	3679	1	3873.68	71.9308	58134	12	1
65	5741	1	4133.8	71.5931	33734	12	1
65	7515	1	4441.89	72.207	22887	12	1
65	7536	1	3978.71	71.6746	22761	12	1
65	8248	1	4092.76	72.2503	19332	12	1
65	11639	1	4197.79	72.108	8015	12	1;2
66	277	1	2563.11	22.9449	1182989	8	1;2	@@IMAGE cluster_0066.png 700 700
66	1004	1	2239.01	22.9449	267739	8	1;2
66	1992	1	2401.06	22.9449	116891	8	1;2
66	2596	1	2076.96	22.9915	85530	8	1;2
66	4082	1	2725.16	22.8638	51394	8	1;2
66	5624	1	1752.85	22.9449	34507	8	1;2
66	6120	1	1914.9	22.9915	30964	8	1;2
66	10235	1	2709.17	22.5569	12177	8	1
67	294	1	5890.56	149.28	1115689	3	2	@@IMAGE cluster_0067.png 700 700
67	4682	1	6052.61	148.552	44003	3	2
67	8097	1	5728.5	149.637	20042	3	2
68	299	1	3467.51	90.4606	1093384	6	1;2	@@IMAGE cluster_0068.png 700 700
68	423	1	3467.51	91.0685	727785	6	1;2
68	491	1	3305.46	91.2483	611614	6	1;2
68	1907	1	3629.56	90.339	123635	6	1;2
68	1960	1	3994.69	90.339	119495	6	1
68	2449	1	3775.62	90.339	91991	6	1
68	3115	1	3832.64	90.339	69724	6	1
69	302	1	2872.24	60.1281	1082783	8	1	@@IMAGE cluster_0069.png 700 700
69	381	1	2856.23	60.4666	840019	8	1
69	680	1	2913.26	59.959	422705	8	1
69	865	1	2653.15	59.4898	314761	8	1
69	950	1	3059.31	60.213	285054	8	1
69	1109	1	2710.18	60.213	237447	8	1
69	1120	1	3018.28	60.2973	233713	8	1
69	1792	1	2913.25	59.4898	133652	8	1
69	1892	1	3059.31	59.532	124668	8	1
69	1958	1	2799.21	59.5728	119612	8	1
69	5060	1	2653.16	60.3385	39901	8	1
70	310	1	6362.79	147.277	1045141	14	1;2	@@IMAGE cluster_0070.png 700 700
70	652	1	6159.71	147.449	444514	14	1
70	826	1	6143.71	147.659	337849	14	1
70	1206	1	6086.68	147.617	214479	14	1
70	1264	1	6200.73	147.617	201556	14	1;2
70	1990	1	6565.86	147.234	116980	14	1
70	1994	1	6289.77	147.533	116551	14	1
70	2035	1	6216.72	147.617	114161	14	1
70	2110	1	6305.76	147.406	108350	14	1
70	2790	1	6346.79	147.491	79113	14	1
70	5031	1	6508.84	147.192	40111	14	1
70	7684	1	6419.8	147.533	22015	14	1
70	8340	1	5997.66	147.7	18936	14	1
70	8609	1	5997.64	147.192	17872	14	1
70	10742	1	6524.86	147.32	10662	14	1;2
71	312	1	2770.04	66.2708	1036064	6	1	@@IMAGE cluster_0071.png 700 700
71	916	1	2811.06	66.6778	294354	6	1
71	1122	1	3014.14	66.5458	233493	6	1
71	1434	1	2607.98	66.8523	173709	6	1
71	3572	1	2445.93	67.9363	60301	6	1
71	5584	1	2754.05	66.3155	34858	6	1
72	314	1	3660.75	66.8085	1034670	5	1;2	@@IMAGE cluster_0072.png 700 700
72	971	1	3822.8	66.6778	279467	5	1;2
72	1304	1	3660.75	65.9521	196634	5	1;2
72	1509	1	3336.64	66.7623	164944	5	1;2
72	1856	1	3498.7	66.7623	127906	5	1;2
72	2487	1	3174.59	66.7623	90403	5	1;2
72	6191	1	3336.64	65.9521	30561	5	1;2
72	6973	1	3174.59	65.9983	25769	5	1;2
73	331	1	3654.49	60.595	994385	4	1	@@IMAGE cluster_0073.png 700 700
73	1030	1	3492.44	61.255	262107	4	1
73	1294	1	3638.49	60.8041	197575	4	1
73	9237	1	3435.42	60.8933	15586	4	1
74	342	1	3484.51	105.902	970116	5	1;2	@@IMAGE cluster_0074.png 700 700
74	393	1	3160.41	106.025	800851	5	1;2
74	475	1	3322.46	105.902	633368	5	1;2
74	728	1	2998.35	105.942	393797	5	1;2
74	1390	1	2836.3	106.025	179512	5	1;2
75	349	1	5229.03	97.8141	955389	5	1	@@IMAGE cluster_0075.png 700 700
75	564	1	5432.11	97.5975	529997	5	1
75	729	1	5635.19	97.4665	393723	5	1
75	4833	1	5489.14	98.0315	42217	5	1
75	5389	1	5286.06	98.1606	36769	5	1
76	351	1	4696.09	82.8505	950125	4	1	@@IMAGE cluster_0076.png 700 700
76	6180	1	4842.15	82.6815	30646	4	1
76	6202	1	4899.17	82.6365	30486	4	1
76	9547	1	5061.23	82.5093	14495	4	1
77	354	1	2524.94	35.1746	934766	4	1;2	@@IMAGE cluster_0077.png 700 700
77	7761	1	2890.09	34.6636	21684	4	1
77	9295	1	2200.84	35.2205	15417	4	1;2
77	10338	1	2362.89	35.1746	11874	4	1;2
78	383	1	3230.36	63.7436	838775	7	1	@@IMAGE cluster_0078.png 700 700
78	490	1	3027.28	64.0021	612999	7	1
78	1222	1	3287.38	63.4101	210711	7	1
78	2434	1	3433.44	63.5736	92563	7	1
78	3310	1	3490.46	63.1231	65141	7	1
78	3330	1	3344.4	63.1231	64816	7	1
78	3725	1	3084.3	64.2511	57298	7	1
79	407	1	5313.12	47.6466	758294	3	2	@@IMAGE cluster_0079.png 700 700
79	636	1	5313.13	47.006	455250	3	2
79	1151	1	5475.16	46.882	227392	3	2
79	2009	1	5475.17	47.552	115945	3	2
79	2839	1	5151.07	48.4155	77223	3	2
80	412	1	3159.35	44.5525	742220	7	1	@@IMAGE cluster_0080.png 700 700
80	1385	1	3175.34	46.5961	180044	7	1
80	1789	1	3118.32	46.3576	133701	7	1
80	4797	1	3362.42	43.7546	42688	7	1
80	6763	1	2956.27	45.8606	26916	7	1
80	6893	1	2972.26	45.6898	26209	7	1
80	7788	1	3175.34	45.1465	21572	7	1
80	9302	1	3321.39	45.8198	15402	7	1
80	12076	1	3321.4	44.5525	6752	7	1
81	415	1	2980.31	55.0228	731604	6	1	@@IMAGE cluster_0081.png 700 700
81	1398	1	3053.33	55.6438	178381	6	1
81	1690	1	3183.39	55.073	143264	6	1
81	2464	1	3199.38	55.6016	91427	6	1
81	3295	1	3256.4	55.4125	65636	6	1
81	5788	1	3037.33	55.2111	33316	6	1
81	7270	1	3199.38	54.8941	24119	6	1
82	426	1	3907.68	80.6333	723425	6	1	@@IMAGE cluster_0082.png 700 700
82	1089	1	3891.69	80.5111	243613	6	1
82	1330	1	3745.63	81.2635	191426	6	1
82	3338	1	3704.61	80.5516	64666	6	1
82	3900	1	3761.62	81.3073	54344	6	1
82	3969	1	3688.6	80.5111	53299	6	1
83	432	1	4934.03	102.863	709366	5	1	@@IMAGE cluster_0083.png 700 700
83	560	1	4787.97	103.222	535044	5	1
83	1092	1	4730.96	102.961	242805	5	1
83	4558	1	4584.9	103.222	45228	5	1
83	6353	1	4950.03	103.135	29511	5	1
83	6691	1	4787.98	104.081	27365	5	1
84	441	1	3713.5	76.7338	691826	4	1	@@IMAGE cluster_0084.png 700 700
84	6043	1	3697.51	76.8273	31498	4	1
84	6713	1	3551.44	76.957	27222	4	1
84	9060	1	3916.58	76.599	16198	4	1
85	454	1	2560.99	44.0204	671149	3	2	@@IMAGE cluster_0085.png 700 700
85	11251	1	2236.88	43.967	9090	3	2
85	12362	1	2398.94	44.0654	5863	3	2
86	458	1	2307.85	27.6831	665326	4	1	@@IMAGE cluster_0086.png 700 700
86	686	1	2469.9	27.6831	419613	4	1
86	8986	1	2161.79	27.6831	16475	4	1
86	11952	1	2104.77	27.6831	7104	4	1
87	464	1	4381.9	134.175	653852	8	1	@@IMAGE cluster_0087.png 700 700
87	755	1	4584.98	133.209	379486	8	1
87	1626	1	4642	133.164	150109	8	1
87	1841	1	4438.92	133.209	128647	8	1
87	3112	1	4527.97	133.352	69777	8	1
87	3646	1	4438.92	132.595	58854	8	1
87	4081	1	4600.98	131.798	51398	8	1
87	4360	1	4600.97	132.595	47411	8	1
87	5827	1	4527.95	133.994	33029	8	1
87	7784	1	4235.84	133.707	21577	8	1
87	8128	1	4584.99	131.798	19939	8	1
87	8533	1	4381.92	132.236	18187	8	1
87	9572	1	4804.05	131.134	14387	8	1
88	478	1	3807.55	83.4943	626969	9	1	@@IMAGE cluster_0088.png 700 700
88	666	1	3807.55	82.9376	433266	9	1
88	1201	1	3807.55	82.3008	214680	9	1
88	1334	1	3604.47	83.677	190799	9	1
88	1763	1	3766.52	82.259	135299	9	1
88	1935	1	3604.47	83.024	121162	9	1
88	2248	1	3604.47	82.6815	100718	9	1
88	2460	1	3766.52	82.6815	91627	9	1
88	2536	1	3750.53	82.2181	87920	9	1
88	2816	1	3766.52	83.278	77749	9	1
88	2861	1	3969.6	82.3008	76671	9	1
88	3225	1	3547.45	82.342	67253	9	1
88	4066	1	4010.63	82.0948	51662	9	1
88	4449	1	3563.44	82.3008	46357	9	1
88	5503	1	3953.61	82.259	35627	9	1
89	494	1	3102.3	79.606	605270	11	1	@@IMAGE cluster_0089.png 700 700
89	550	1	3045.26	78.9323	547299	11	1
89	627	1	3248.34	78.2648	467439	11	1
89	780	1	2858.2	79.4548	362266	11	1
89	805	1	3061.27	79.314	348347	11	1
89	956	1	3061.25	78.6016	283154	11	1
89	1001	1	3264.35	79.7016	269552	11	1
89	2039	1	3264.32	78.0793	114032	11	1
89	2157	1	2858.19	80.0306	105831	11	1
89	3241	1	3426.37	77.4218	66701	11	1
89	3280	1	3020.25	79.1746	65992	11	1
89	8181	1	3207.31	78.5086	19612	11	1
89	9421	1	3305.38	79.3603	14982	11	1
89	9733	1	2899.22	79.6536	13819	11	1
90	496	1	2628.95	48.6993	598987	3	2	@@IMAGE cluster_0090.png 700 700
90	623	1	2791.01	47.7651	469970	3	2
90	913	1	2628.95	47.8883	296407	3	2
90	1275	1	2791.02	48.5088	199795	3	2
90	7606	1	2466.9	48.9116	22404	3	2
91	503	1	2412.99	23.8833	592354	5	1	@@IMAGE cluster_0091.png 700 700
91	3442	1	2355.96	23.3108	62552	5	1
91	4101	1	2371.96	23.3623	50961	5	1;2
91	9219	1	2209.91	23.7774	15658	5	1;2
91	9988	1	2047.85	23.9373	12979	5	1;2
92	515	1	2579.96	52.1455	583693	5	1	@@IMAGE cluster_0092.png 700 700
92	1587	1	2783.04	52.1455	154691	5	1
92	2520	1	2538.93	51.43	89083	5	1
92	5226	1	2417.91	52.2376	38129	5	1
92	6450	1	2376.88	52.1455	28956	5	1
93	523	1	4904.19	86.5748	576172	11	1	@@IMAGE cluster_0093.png 700 700
93	894	1	4758.12	86.7365	305923	11	1
93	1555	1	4685.11	86.6558	159377	11	1
93	1573	1	4701.11	86.5748	156904	11	1
93	2656	1	4539.06	86.8181	83059	11	1
93	4663	1	4961.21	86.6963	44155	11	1
93	4695	1	4888.18	86.6558	43842	11	1
93	4871	1	5107.28	86.5748	41808	11	1
93	5108	1	4482.03	86.7771	39402	11	1
93	6038	1	4555.05	86.7365	31534	11	1
93	6459	1	4945.2	86.7365	28870	11	1
94	524	1	2624.02	29.1443	573532	8	1	@@IMAGE cluster_0094.png 700 700
94	1526	1	2420.94	28.8911	162760	8	1
94	1576	1	2436.94	29.8846	156636	8	1
94	1976	1	2582.99	29.254	118192	8	1
94	2889	1	2436.94	29.1443	75801	8	1
94	3356	1	2624.02	28.3421	64352	8	1
94	5305	1	2786.07	28.2945	37506	8	1
94	6873	1	2640.02	28.5268	26302	8	1
94	10617	1	2258.89	29.0923	11026	8	1
94	11421	1	2071.81	29.3116	8631	8	1
95	535	1	3241.34	76.957	559873	5	1;2	@@IMAGE cluster_0095.png 700 700
95	2730	1	3225.36	76.425	80829	5	1
95	3880	1	3200.32	76.6458	54690	5	1
95	4562	1	3403.4	76.4693	45161	5	1;2
95	6053	1	3079.3	77.1838	31463	5	1;2
96	540	1	3134.32	43.6415	555178	6	1	@@IMAGE cluster_0096.png 700 700
96	1212	1	2972.26	43.5455	212763	6	1
96	2068	1	3280.36	43.3578	111924	6	1
96	9213	1	3175.34	42.5888	15678	6	1
96	10701	1	2769.18	43.6415	10760	6	1
96	10708	1	3118.32	43.5943	10734	6	1
97	542	1	2482.99	40.0063	552678	3	2	@@IMAGE cluster_0097.png 700 700
97	1818	1	2645.05	39.9565	130344	3	2
97	7936	1	2320.94	40.5975	20772	3	2
98	567	1	4137.82	75.0908	527318	6	1	@@IMAGE cluster_0098.png 700 700
98	890	1	3772.69	75.2675	308123	6	1
98	2844	1	3991.76	75.3531	77150	6	1
98	3789	1	3975.76	75.3986	56191	6	1
98	4915	1	3934.73	75.3986	41245	6	1
98	6416	1	3918.74	75.0501	29180	6	1
99	569	1	3084.3	63.0413	525561	5	1;2	@@IMAGE cluster_0099.png 700 700
99	3258	1	2760.2	63.0413	66372	5	1;2
99	3497	1	2922.25	63	61613	5	1;2
99	4049	1	2598.15	63	51945	5	1;2
99	5776	1	2881.23	63.8738	33454	5	1
100	587	1	7039.73	100.065	504220	4	1	@@IMAGE cluster_0100.png 700 700
100	1067	1	6982.72	100.32	249832	4	1
100	3816	1	7185.8	99.7893	55712	4	1
100	4733	1	6836.66	100.664	43367	4	1
101	600	1	2953.23	34.6636	490797	4	1	@@IMAGE cluster_0101.png 700 700
101	947	1	2734.15	34.44	285412	4	1
101	1523	1	2791.17	34.6636	162865	4	1
101	12097	1	2937.23	34.484	6673	4	1
102	601	1	3533.58	67.5768	489607	6	1;2	@@IMAGE cluster_0102.png 700 700
102	1163	1	3695.64	67.491	222653	6	1;2
102	1325	1	3209.47	67.5335	192262	6	1;2
102	1746	1	3371.53	67.5335	137064	6	1;2
102	3962	1	3047.42	67.5768	53361	6	1;2
102	8803	1	2885.37	67.5335	17120	6	1;2
103	620	1	3388.34	62.8245	473137	5	1	@@IMAGE cluster_0103.png 700 700
103	1406	1	3591.42	62.916	177704	5	1
103	5077	1	3534.4	61.255	39678	5	1
103	6832	1	3534.4	61.92	26567	5	1
103	7039	1	3388.34	62.0085	25385	5	1
103	8933	1	3753.47	62.7811	16643	5	1
103	11715	1	3331.31	62.2335	7798	5	1
104	638	1	6227.68	82.3821	453443	5	1;2	@@IMAGE cluster_0104.png 700 700
104	1472	1	6389.74	82.259	169090	5	1;2
104	2787	1	6551.79	82.1761	79158	5	1;2
104	3505	1	6713.84	82.0948	61496	5	1;2
104	7123	1	6875.89	82.1356	24894	5	1;2
105	655	1	3516.44	52.4751	443042	7	1	@@IMAGE cluster_0105.png 700 700
105	1282	1	3354.38	52.7166	198916	7	1
105	1462	1	3557.46	53.0793	170182	7	1
105	5899	1	3719.52	52.8115	32453	7	1
105	8884	1	3354.39	51.8013	16809	7	1
105	9721	1	3297.37	51.8476	13862	7	1
105	10175	1	3094.28	52.094	12372	7	1
105	10628	1	3151.3	52.5245	10992	7	1
106	662	1	4650.99	75.8596	437311	6	1	@@IMAGE cluster_0106.png 700 700
106	732	1	4854.08	75.944	392309	6	1
106	4401	1	4854.08	76.957	46947	6	1
106	5581	1	4708.01	76.0316	34867	6	1
106	6257	1	4651	76.9136	30139	6	1
106	6740	1	4447.91	75.8193	27045	6	1
106	7351	1	5057.16	75.944	23672	6	1
106	8641	1	4504.93	76.0316	17754	6	1
107	669	1	2725.07	28.39	431122	6	1	@@IMAGE cluster_0107.png 700 700
107	702	1	2668.04	28.5268	409729	6	1
107	1327	1	2725.07	27.5854	191861	6	1
107	2417	1	2521.99	29.3116	93291	6	1
107	4688	1	2709.08	27.9886	43864	6	1
107	4712	1	2563.01	28.2945	43633	6	1
107	6541	1	2506	28.1411	28376	6	1
108	684	1	6681.86	91.0685	420836	3	2	@@IMAGE cluster_0108.png 700 700
108	764	1	6843.91	90.501	373550	3	2
108	2193	1	6519.81	91.2483	103443	3	2
109	695	1	2791.17	32.7746	413205	9	1	@@IMAGE cluster_0109.png 700 700
109	886	1	2547.07	33.0426	309334	9	1
109	2682	1	2791.18	32.0401	82468	9	1
109	3029	1	2588.09	33.0426	72036	9	1
109	4055	1	2531.07	32.6705	51849	9	1
109	5216	1	2343.99	33.0426	38250	9	1
109	7335	1	2588.09	32.0401	23757	9	1
109	8375	1	2531.07	31.4056	18834	9	1
109	8976	1	2750.15	32.3554	16513	9	1
109	10385	1	2426.04	32.8851	11734	9	1
109	13545	1	2734.15	32.0401	2125	9	1
109	13600	1	2734.15	31.3126	1968	9	1
109	13780	1	2994.25	32.0949	1364	9	1
110	714	1	3761.57	80.6333	403690	4	1	@@IMAGE cluster_0110.png 700 700
110	2291	1	3802.6	80.3881	98646	4	1
110	2349	1	3599.51	80.6333	95748	4	1
110	2557	1	3964.65	80.2155	86993	4	1
111	719	1	2937.26	37.0955	398395	3	2	@@IMAGE cluster_0111.png 700 700
111	1972	1	3099.31	36.7708	118526	3	2
111	10011	1	2775.2	37.0955	12901	3	2
112	726	1	2908.11	51.8476	394428	4	1	@@IMAGE cluster_0112.png 700 700
112	4274	1	2892.12	51.6655	48589	4	1
112	7087	1	3070.17	51.7556	25079	4	1
112	8768	1	3054.17	51.7556	17267	4	1
113	736	1	6135.68	114.119	389752	9	1	@@IMAGE cluster_0113.png 700 700
113	872	1	6297.76	113.687	313191	9	1
113	1051	1	6338.77	113.77	256632	9	1
113	1799	1	6500.82	113.687	132524	9	1
113	1923	1	6037.65	113.896	121988	9	1
113	2616	1	6094.66	114.029	84516	9	1
113	3440	1	6256.72	113.942	62608	9	1
113	3820	1	6240.72	113.687	55620	9	1
113	7808	1	6386.8	112.703	21439	9	1
114	739	1	3766.56	89.4791	388177	7	1	@@IMAGE cluster_0114.png 700 700
114	1898	1	3912.62	89.1835	124044	7	1
114	1936	1	3563.48	89.3515	121108	7	1
114	2858	1	3709.53	89.0991	76758	7	1
114	3024	1	3620.5	89.6981	72171	7	1
114	3468	1	3985.63	89.3088	62123	7	1
114	6569	1	3782.56	89.6981	28170	7	1
115	742	1	6267.89	121.707	387158	5	1	@@IMAGE cluster_0115.png 700 700
115	1414	1	6413.95	121.535	176781	5	1
115	3604	1	6633.03	121.45	59797	5	1
115	3915	1	6210.86	121.535	54103	5	1
115	3965	1	6064.8	121.707	53343	5	1
116	747	1	3535.43	54.3375	384270	7	1	@@IMAGE cluster_0116.png 700 700
116	1324	1	3373.38	54.6651	192325	7	1
116	1391	1	3284.34	54.5218	179402	7	1
116	3773	1	3227.32	54.6651	56446	7	1
116	7505	1	3430.41	53.5253	22938	7	1
116	8082	1	3081.27	54.6651	20089	7	1
116	11315	1	3487.42	53.5715	8895	7	1
116	12422	1	3430.4	54.3853	5683	7	1
117	800	1	2677.88	39.2333	350783	9	1	@@IMAGE cluster_0117.png 700 700
117	1436	1	2401.78	38.7253	173492	9	1
117	2796	1	2661.88	38.1615	78549	9	1
117	3839	1	2417.78	39.0135	55294	9	1
117	4921	1	2563.84	38.3765	41184	9	1
117	5429	1	2255.73	38.773	36346	9	1
117	9661	1	2458.81	38.5018	14082	9	1
117	9814	1	2312.75	39.2333	13560	9	1
117	10336	1	1890.6	38.7253	11877	9	1
118	806	1	5998.69	124.295	347995	4	1	@@IMAGE cluster_0118.png 700 700
118	2661	1	6144.75	124.201	82892	4	1
118	4532	1	5795.6	124.244	45516	4	1
118	7202	1	5941.66	124.201	24442	4	1
119	829	1	4996.14	102.648	332463	5	1	@@IMAGE cluster_0119.png 700 700
119	3556	1	5142.2	102.518	60569	5	1
119	4827	1	4793.06	102.648	42310	5	1
119	5509	1	4939.12	102.432	35592	5	1
119	7078	1	5199.23	101.978	25162	5	1
120	851	1	3323.39	59.364	324615	5	1	@@IMAGE cluster_0120.png 700 700
120	1516	1	3339.39	60.213	163871	5	1
120	2060	1	3120.31	59.364	112464	5	1
120	3610	1	3193.33	60.8483	59675	5	1
120	7591	1	3177.33	60.213	22474	5	1
121	888	1	5083.22	120.262	308471	10	1	@@IMAGE cluster_0121.png 700 700
121	1108	1	5140.24	120.727	238460	10	1
121	1428	1	5286.3	119.923	174080	10	1
121	1458	1	5124.25	120.062	170347	10	1
121	1569	1	4937.16	121.048	157514	10	1
121	1817	1	5489.38	119.783	130560	10	1
121	2026	1	5327.33	119.968	114762	10	1
121	4739	1	4921.17	120.107	43334	10	1
121	5549	1	5473.37	119.726	35236	10	1
121	7624	1	5067.23	120.062	22316	10	1
122	904	1	5468.38	137.776	302636	5	1	@@IMAGE cluster_0122.png 700 700
122	1427	1	5265.3	137.776	174377	5	1
122	3324	1	5411.35	137.397	64897	5	1
122	5332	1	5614.43	137.397	37290	5	1
122	7823	1	5452.39	137.637	21365	5	1
123	919	1	3342.61	69.9643	293917	3	2	@@IMAGE cluster_0123.png 700 700
123	1340	1	3342.61	71.1356	189707	3	2
123	1687	1	3180.56	70.8761	143436	3	2
123	1947	1	3180.55	71.1803	120240	3	2
123	2023	1	3180.55	71.4256	114894	3	2
123	3489	1	3018.5	71.3456	61786	3	2
124	927	1	6533.88	112.306	291609	4	1	@@IMAGE cluster_0124.png 700 700
124	2033	1	6371.82	112.573	114249	4	1
124	2785	1	6574.9	112.39	79178	4	1
124	3058	1	6736.95	112.306	71200	4	1
125	936	1	4168.79	90.1283	289427	5	1	@@IMAGE cluster_0125.png 700 700
125	1463	1	3965.71	90.585	170056	5	1
125	2463	1	4111.76	90.0005	91469	5	1
125	5244	1	4371.87	90.0428	37901	5	1
125	5974	1	4314.85	90.0005	31980	5	1
126	937	1	4660.1	126.666	289185	4	1	@@IMAGE cluster_0126.png 700 700
126	1178	1	4660.09	125.999	219675	4	1
126	2422	1	4701.13	125.671	93173	4	1
126	3063	1	4863.18	125.671	71054	4	1
126	4771	1	4498.03	125.999	43013	4	1
126	5507	1	4701.12	126.431	35599	4	1
127	939	1	2936.31	90.4606	288523	3	2	@@IMAGE cluster_0127.png 700 700
127	1415	1	2774.25	90.9755	176447	3	2
127	3430	1	2612.2	90.9755	62846	3	2
127	5246	1	2612.2	91.5458	37897	3	2
128	943	1	2846.32	34.8503	287312	4	1	@@IMAGE cluster_0128.png 700 700
128	3777	1	2684.27	35.0911	56379	4	1
128	3919	1	3414.53	34.5283	53988	4	1
128	12639	1	3211.45	34.6165	5083	4	1
129	963	1	3406.48	68.5713	281174	7	1	@@IMAGE cluster_0129.png 700 700
129	1397	1	3431.51	69.055	178738	7	1
129	1512	1	3447.51	68.8395	164424	7	1
129	1519	1	3634.6	68.8831	163520	7	1
129	2190	1	3244.43	68.8831	103559	7	1
129	4509	1	3593.56	68.7953	45751	7	1
129	5708	1	3488.53	68.9268	33986	7	1
130	977	1	4266.87	82.6815	278226	5	1	@@IMAGE cluster_0130.png 700 700
130	1493	1	4469.96	82.259	167002	5	1
130	1633	1	4307.9	82.3821	149161	5	1
130	2125	1	4307.9	82.6365	107552	5	1
130	5789	1	4104.82	82.9376	33311	5	1
130	6525	1	4323.9	82.1761	28479	5	1
131	987	1	3314.44	81.442	275539	3	2	@@IMAGE cluster_0131.png 700 700
131	1054	1	3152.39	81.7988	255810	3	2
131	5334	1	3476.49	80.5925	37265	3	2
132	988	1	4064.75	71.9308	274926	7	1	@@IMAGE cluster_0132.png 700 700
132	1367	1	4226.81	71.5931	183505	7	1
132	3385	1	4007.73	71.3058	63761	7	1
132	3796	1	4210.81	71.3058	56096	7	1
132	4589	1	3861.66	71.6746	44920	7	1
132	5135	1	4023.73	71.5098	39065	7	1
132	5861	1	4267.83	71.9308	32717	7	1
133	1020	1	6772.97	82.3821	263998	3	2	@@IMAGE cluster_0133.png 700 700
133	1049	1	6610.92	83.3635	257329	3	2
133	2722	1	6935.02	82.1356	81151	3	2
134	1027	1	2718.22	40.6461	262713	6	1;2	@@IMAGE cluster_0134.png 700 700
134	2219	1	2232.06	40.8803	102216	6	1;2
134	2493	1	2394.12	40.8803	90204	6	1;2
134	3619	1	2394.12	41.3291	59390	6	1;2
134	4480	1	2232.06	41.6723	46007	6	1;2
134	4664	1	2070.01	40.8803	44153	6	1;2
134	4803	1	2556.17	40.8803	42631	6	1;2
134	8131	1	1907.96	41.0141	19925	6	1;2
134	10345	1	2556.17	41.4325	11852	6	1;2
135	1036	1	4304.91	88.6443	260132	5	1	@@IMAGE cluster_0135.png 700 700
135	1199	1	4101.84	88.727	214925	5	1
135	3462	1	4288.92	88.6443	62187	5	1
135	4676	1	4085.84	88.727	44034	5	1
135	5499	1	4247.89	88.5606	35645	5	1
136	1061	1	2830.13	37.581	253251	3	2	@@IMAGE cluster_0136.png 700 700
136	1082	1	2830.13	36.8685	245744	3	2
136	1629	1	2668.07	37.6721	149476	3	2
136	8657	1	2992.18	37.3613	17724	3	2
136	9681	1	2992.18	36.8178	14009	3	2
137	1113	1	3007.23	51.062	236367	5	1	@@IMAGE cluster_0137.png 700 700
137	1389	1	2845.18	51.062	179559	5	1
137	4262	1	3210.31	50.0493	48868	5	1
137	4929	1	3048.26	50.101	41086	5	1
137	6638	1	2861.17	51.3866	27756	5	1
138	1139	1	7036.27	125.003	229050	3	2	@@IMAGE cluster_0138.png 700 700
138	1828	1	7198.32	124.955	129538	3	2
138	4142	1	6874.21	125.203	50393	3	2
139	1141	1	2936.3	91.2941	228736	4	1;2	@@IMAGE cluster_0139.png 700 700
139	1507	1	2936.31	91.8461	165243	4	1;2
139	1578	1	3098.36	91.1113	156370	4	1;2
139	2351	1	2774.25	91.979	95711	4	1;2
139	6498	1	2612.2	92.285	28690	4	1;2
140	1155	1	6785.21	140.04	226302	13	1	@@IMAGE cluster_0140.png 700 700
140	1574	1	7191.36	139.697	156866	13	1
140	1814	1	6988.28	139.954	130877	13	1
140	2071	1	7045.3	139.954	111822	13	1
140	2323	1	7394.44	139.369	97093	13	1
140	2539	1	7207.38	139.74	87887	13	1
140	2900	1	7045.29	140.586	75433	13	1
140	3318	1	6988.29	140.496	65054	13	1
140	3351	1	7248.39	139.519	64478	13	1
140	3378	1	7004.28	139.783	63879	13	1
140	3568	1	7248.38	139.783	60381	13	1
140	4218	1	7061.3	139.825	49381	13	1
140	4482	1	6842.23	140.04	45992	13	1
140	4886	1	7045.29	141.139	41606	13	1
140	5189	1	7264.39	139.519	38545	13	1
140	5809	1	7191.35	141.04	33156	13	1
140	6154	1	7207.35	140.586	30768	13	1
140	7712	1	7207.33	140.988	21883	13	1
140	7782	1	6858.22	139.825	21583	13	1
140	8145	1	7426.45	139.27	19816	13	1
140	8409	1	7004.3	140.586	18682	13	1
140	8873	1	7394.43	140.586	16832	13	1
140	9921	1	7248.36	140.832	13217	13	1
141	1161	1	2960.19	51.577	223715	6	1	@@IMAGE cluster_0141.png 700 700
141	2096	1	2773.11	51.7113	109604	6	1
141	2145	1	3017.21	51.8476	106323	6	1
141	2860	1	2814.13	52.3298	76693	6	1
141	4421	1	2830.13	51.9988	46687	6	1
141	5639	1	2976.19	51.7556	34418	6	1
141	6163	1	2814.13	51.621	30727	6	1
142	1179	1	2736.95	33.3001	219179	4	1	@@IMAGE cluster_0142.png 700 700
142	1554	1	2720.96	33.0426	159493	4	1
142	1928	1	2574.9	33.3928	121783	4	1
142	10051	1	2371.82	33.3928	12766	4	1
143	1223	1	3574.55	68.9691	210303	4	1	@@IMAGE cluster_0143.png 700 700
143	3583	1	3558.56	68.9268	60117	4	1
143	4849	1	3412.5	69.3266	42006	4	1
143	5481	1	3371.48	69.0975	35856	4	1
144	1243	1	3041.32	88.6443	206090	3	2	@@IMAGE cluster_0144.png 700 700
144	1885	1	3203.38	88.5606	125668	3	2
144	4067	1	2879.27	88.603	51640	3	2
145	1246	1	4293.81	73.744	204874	7	1	@@IMAGE cluster_0145.png 700 700
145	1842	1	4090.73	74.3533	128598	7	1
145	2736	1	4496.89	73.7015	80597	7	1
145	3591	1	4252.78	74.0885	60023	7	1
145	4225	1	4398.84	73.6158	49310	7	1
145	8095	1	4195.76	73.5723	20046	7	1
145	9164	1	4049.7	74.2223	15835	7	1
146	1249	1	4836.15	105.695	203797	3	2	@@IMAGE cluster_0146.png 700 700
146	3224	1	4674.1	105.695	67268	3	2
146	7164	1	4512.03	105.736	24679	3	2
147	1285	1	6301.64	142.755	198870	4	1	@@IMAGE cluster_0147.png 700 700
147	1664	1	6504.72	142.629	145273	4	1
147	6423	1	6342.69	143.218	29126	4	1
147	6462	1	6139.59	143.41	28857	4	1
147	8009	1	6342.66	142.935	20405	4	1
148	1302	1	3455.48	82.0948	196792	3	2	@@IMAGE cluster_0148.png 700 700
148	1448	1	3131.37	82.259	172124	3	2
148	3268	1	3293.43	82.1356	66237	3	2
149	1336	1	2418.98	34.9968	190538	4	1;2	@@IMAGE cluster_0149.png 700 700
149	1686	1	2581.03	34.8043	143497	4	1;2
149	4750	1	2784.11	33.625	43213	4	1
149	6175	1	2743.09	34.072	30665	4	1;2
150	1348	1	6905.83	49.5976	188031	4	1	@@IMAGE cluster_0150.png 700 700
150	2006	1	6743.8	50.1493	116256	4	1
150	8855	1	6540.72	49.8181	16921	4	1
150	10837	1	6702.78	49.5481	10366	4	1
151	1370	1	3308.39	62.7323	183119	4	1	@@IMAGE cluster_0151.png 700 700
151	3577	1	3292.39	62.37	60241	4	1
151	3632	1	3105.31	62.7323	59155	4	1
151	3793	1	3146.34	63.1636	56113	4	1
152	1465	1	6011.74	147.7	169899	13	1	@@IMAGE cluster_0152.png 700 700
152	1747	1	6011.74	148.796	136979	13	1
152	2018	1	5865.69	147.062	115323	13	1
152	2477	1	6068.76	147.062	90748	13	1
152	2825	1	5865.68	149.127	77560	13	1
152	3206	1	5922.7	147.148	67794	13	1
152	3609	1	6068.76	149.127	59725	13	1
152	3944	1	6068.76	147.7	53562	13	1
152	4261	1	5865.69	147.659	48907	13	1
152	4292	1	6068.75	148.271	48430	13	1
152	5136	1	6141.78	147.192	39064	13	1
152	5346	1	6214.82	148.505	37199	13	1
152	5724	1	6214.82	149.127	33889	13	1
152	6618	1	6125.79	147.105	27897	13	1
152	6978	1	6230.82	147.659	25752	13	1
152	7231	1	6084.76	147.062	24267	13	1
152	8514	1	6433.89	147.148	18249	13	1
152	8673	1	6141.79	146.684	17654	13	1
152	9514	1	6271.85	147.659	14653	13	1
152	9992	1	6344.89	146.733	12958	13	1
152	10392	1	6287.83	146.49	11707	13	1
153	1467	1	5708.47	124.201	169625	4	1	@@IMAGE cluster_0153.png 700 700
153	1937	1	5651.45	124.111	121044	4	1
153	2609	1	5505.39	124.244	85132	4	1
153	4761	1	5854.53	124.02	43090	4	1
154	1504	1	6681.86	92.1986	165421	3	2	@@IMAGE cluster_0154.png 700 700
154	1952	1	6843.91	91.2483	119911	3	2
154	3654	1	6519.8	92.1113	58675	3	2
154	4252	1	6681.85	92.7181	49015	3	2
154	7688	1	6519.81	92.8003	21998	3	2
155	1568	1	4790.06	120.684	157564	3	2	@@IMAGE cluster_0155.png 700 700
155	2148	1	4628.01	120.909	106317	3	2
155	2695	1	4465.95	121.14	81814	3	2
156	1668	1	2360.76	27.6366	145082	4	1	@@IMAGE cluster_0156.png 700 700
156	2341	1	2522.81	27.6366	96104	4	1
156	8268	1	2522.81	26.5708	19263	4	1
156	10656	1	1995.63	27.6366	10922	4	1
156	10983	1	2157.68	27.6366	9926	4	1
156	11332	1	1995.63	27.3251	8851	4	1
156	12744	1	1995.63	26.9526	4724	4	1
156	12910	1	2157.68	27.0614	4208	4	1
156	13396	1	2157.68	26.7891	2674	4	1
157	1694	1	6929.16	135.866	142621	7	1	@@IMAGE cluster_0157.png 700 700
157	1995	1	6929.16	135.395	116531	7	1
157	4124	1	6929.15	134.263	50665	7	1
157	4153	1	7132.23	134.263	50273	7	1
157	4394	1	7132.23	135.909	47014	7	1
157	4523	1	7075.21	136.003	45581	7	1
157	4606	1	7132.23	135.262	44804	7	1
157	4818	1	7132.23	133.707	42412	7	1
157	5611	1	7116.23	135.262	34608	7	1
157	5785	1	7075.21	135.395	33349	7	1
157	6208	1	6970.18	134.393	30454	7	1
157	6228	1	6970.18	135.13	30315	7	1
157	7045	1	6767.08	136.101	25366	7	1
157	8204	1	7116.23	135.724	19522	7	1
157	8230	1	7116.24	134.573	19384	7	1
157	9734	1	7278.28	135.13	13818	7	1
157	9741	1	7116.23	134.128	13801	7	1
158	1738	1	3909.7	103.816	137780	4	1	@@IMAGE cluster_0158.png 700 700
158	2129	1	3893.71	103.816	107129	4	1
158	4376	1	3690.63	103.816	47262	4	1
158	4928	1	4055.76	103.553	41100	4	1
159	1739	1	4398.93	134.175	137746	5	1	@@IMAGE cluster_0159.png 700 700
159	2847	1	4455.95	134.393	77065	5	1
159	4779	1	4602.01	133.453	42951	5	1
159	4816	1	4252.88	135.305	42440	5	1
159	7999	1	4544.98	133.401	20455	5	1
160	1779	1	3331.37	52.8115	134454	5	1	@@IMAGE cluster_0160.png 700 700
160	2841	1	3315.37	52.5765	77215	5	1
160	3293	1	3372.4	52.4751	65698	5	1
160	4484	1	3112.3	53.4355	45977	5	1
160	4717	1	3169.32	53.2626	43593	5	1
160	5647	1	3315.38	53.39	34382	5	1
161	1806	1	6328.77	145.919	131858	12	1	@@IMAGE cluster_0161.png 700 700
161	1900	1	6150.72	146.295	123988	12	1;2
161	2224	1	6312.78	145.874	102047	12	1;2
161	2558	1	6109.69	145.966	86993	12	1
161	3590	1	6166.71	146.056	60029	12	1
161	3706	1	6052.66	146.444	57693	12	1
161	4479	1	6052.66	145.735	46019	12	1
161	4493	1	5906.6	145.919	45898	12	1
161	4991	1	6125.69	145.966	40409	12	1
161	6141	1	5906.61	146.54	30841	12	1
161	7908	1	6255.73	146.145	20965	12	1
161	8017	1	5947.64	146.49	20379	12	1
161	8832	1	6369.79	145.573	16996	12	1
161	8840	1	6474.82	145.826	16974	12	1;2
162	1861	1	4243.81	123.158	127317	6	1	@@IMAGE cluster_0162.png 700 700
162	2111	1	4389.87	122.971	108257	6	1
162	2215	1	4446.89	123.114	102460	6	1
162	2556	1	4592.95	123.015	87043	6	1
162	3096	1	4024.74	123.386	70195	6	1
162	3889	1	4227.82	123.527	54516	6	1
163	1882	1	4965.16	129.008	125871	8	1	@@IMAGE cluster_0163.png 700 700
163	3064	1	5127.21	128.685	71047	8	1
163	3642	1	5168.23	128.731	59011	8	1
163	4361	1	4908.13	128.822	47411	8	1
163	5577	1	4762.07	128.731	34893	8	1
163	5854	1	4705.06	129.05	32763	8	1
163	6489	1	4949.16	128.587	28741	8	1
163	7666	1	5111.21	128.685	22104	8	1
164	1930	1	2627.05	35.746	121689	4	1	@@IMAGE cluster_0164.png 700 700
164	4256	1	2570.02	35.5941	48979	4	1
164	4345	1	2423.97	36.0716	47651	4	1
164	4463	1	2423.97	35.5473	46194	4	1
164	8478	1	2732.09	35.1746	18403	4	1
165	1943	1	2561.14	42.7245	120342	4	1;2	@@IMAGE cluster_0165.png 700 700
165	2354	1	2723.19	42.6401	95612	4	1;2
165	3228	1	2399.09	42.7245	67173	4	1;2
165	6427	1	2237.03	42.8676	29104	4	1;2
166	1955	1	2325.95	7.15627	119792	4	1;2	@@IMAGE cluster_0166.png 700 700
166	11014	1	2488.01	7.05944	9839	4	1;2
166	11363	1	2001.85	7.15627	8773	4	1;2
166	12442	1	2163.91	7.15627	5647	4	1;2
167	1998	1	2670.94	42.6401	116440	4	1	@@IMAGE cluster_0167.png 700 700
167	3159	1	2686.93	42.8251	68716	4	1;2
167	11893	1	2524.88	42.8251	7296	4	1;2
167	11945	1	2362.83	43.6975	7121	4	1;2
168	2007	1	5204.96	48.3685	116222	3	2	@@IMAGE cluster_0168.png 700 700
168	3798	1	5529.09	46.7601	56075	3	2
168	8551	1	5367.04	47.4031	18121	3	2
169	2014	1	5849.51	154.305	115589	4	1	@@IMAGE cluster_0169.png 700 700
169	2220	1	5995.56	154.16	102193	4	1
169	2465	1	5646.43	154.555	91380	4	1
169	3746	1	6052.59	154.254	56943	4	1
170	2037	1	6708.21	144.83	114060	6	1	@@IMAGE cluster_0170.png 700 700
170	2683	1	6911.29	144.781	82427	6	1
170	6027	1	6667.18	144.83	31614	6	1
170	6041	1	7114.36	144.526	31509	6	1
170	6509	1	6651.19	144.422	28619	6	1
170	6816	1	6505.12	144.83	26642	6	1
171	2052	1	2908.29	51.0143	113040	5	1;2	@@IMAGE cluster_0171.png 700 700
171	4150	1	3070.34	50.6855	50278	5	1;2
171	4239	1	2584.19	50.9685	49112	5	1;2
171	6929	1	2746.24	50.92	26037	5	1;2
171	7473	1	2422.13	51.062	23082	5	1;2
172	2070	1	13203.6	155.15	111862	4	1	@@IMAGE cluster_0172.png 700 700
172	5020	1	13406.7	154.6	40185	4	1
172	7069	1	13146.5	155.449	25224	4	1
172	10276	1	13349.7	154.742	12056	4	1
172	10689	1	13349.6	154.7	10809	4	1
173	2094	1	3978.77	104.244	109668	3	2	@@IMAGE cluster_0173.png 700 700
173	2099	1	4140.83	104.203	109327	3	2
173	3031	1	3816.72	104.203	72007	3	2
174	2105	1	2464.97	27.0614	108731	4	1	@@IMAGE cluster_0174.png 700 700
174	2454	1	2480.96	27.7369	91772	4	1
174	2756	1	2318.91	27.8433	80005	4	1
174	8765	1	2261.89	27.6831	17281	4	1
175	2199	1	4613.11	76.381	103184	9	1	@@IMAGE cluster_0175.png 700 700
175	2767	1	4181.92	76.2908	79570	9	1
175	3477	1	4629.1	76.425	61916	9	1
175	4242	1	4426.03	76.4693	49094	9	1
175	6002	1	4385	76.2056	31775	9	1
175	6077	1	4222.95	76.557	31242	9	1
175	7864	1	4467.05	76.557	21180	9	1
175	9006	1	4572.09	76.4693	16414	9	1
175	9113	1	4369	76.2056	16002	9	1
176	2213	1	5203.96	48.7408	102528	3	2	@@IMAGE cluster_0176.png 700 700
176	4965	1	5528.08	47.552	40706	3	2
176	6641	1	5366.04	48.15	27734	3	2
176	6935	1	5366.03	47.8466	26022	3	2
177	2273	1	3128.35	23.3623	99332	6	1	@@IMAGE cluster_0177.png 700 700
177	4235	1	3030.3	24.1533	49136	6	1
177	4867	1	3233.38	23.5083	41828	6	1
177	5634	1	3030.3	24.4776	34460	6	1
177	5771	1	3290.4	23.3623	33507	6	1
177	11242	1	3087.32	23.8294	9122	6	1
177	12552	1	2884.24	24.9109	5326	6	1
178	2283	1	2654.12	29.8846	98866	4	1;2	@@IMAGE cluster_0178.png 700 700
178	4844	1	2857.21	29.9386	42097	4	1
178	7471	1	2492.07	29.9909	23106	4	1;2
178	12967	1	2816.17	29.7801	4063	4	1;2
179	2294	1	6484.83	122.564	98559	6	1	@@IMAGE cluster_0179.png 700 700
179	2781	1	6297.76	122.695	79250	6	1
179	3142	1	6338.78	122.74	69096	6	1
179	4389	1	6281.75	122.651	47066	6	1
179	5348	1	6500.83	122.786	37175	6	1
179	6230	1	6297.76	121.96	30293	6	1
179	6759	1	6135.7	122.881	26928	6	1
180	2315	1	2676.93	29.368	97451	7	1	@@IMAGE cluster_0180.png 700 700
180	3172	1	2619.91	29.368	68458	7	1
180	3712	1	2765.97	28.8911	57538	7	1
180	7483	1	2473.85	28.7861	23039	7	1
180	9008	1	2635.91	29.0425	16407	7	1
180	9638	1	2473.85	29.368	14161	7	1
180	11420	1	2676.93	28.1411	8631	7	1
180	11803	1	2838.99	28.1411	7550	7	1
180	12980	1	2822.99	27.3793	4036	7	1
180	13360	1	2676.93	27.4334	2804	7	1
181	2355	1	1893.75	37.2266	95607	3	2	@@IMAGE cluster_0181.png 700 700
181	2814	1	2055.81	37.2266	77764	3	2
181	6087	1	2217.86	36.9113	31191	3	2
182	2379	1	6483.65	64.7828	94574	5	1	@@IMAGE cluster_0182.png 700 700
182	3341	1	6442.61	64.7828	64642	5	1
182	4594	1	6645.7	64.6155	44883	5	1
182	6476	1	6337.59	64.6973	28807	5	1
182	6766	1	6604.68	64.4528	26893	5	1
183	2439	1	8016.68	141.335	92395	4	1;2	@@IMAGE cluster_0183.png 700 700
183	3252	1	8178.73	141.139	66527	4	1;2
183	4641	1	7854.63	141.63	44364	4	1;2
183	11831	1	8162.71	141.335	7473	4	1
184	2440	1	4483.98	134.393	92320	5	1	@@IMAGE cluster_0184.png 700 700
184	2611	1	4426.96	134.393	84965	5	1
184	3380	1	4426.96	134.804	63845	5	1
184	3539	1	4630.04	133.164	60893	5	1
184	3768	1	4630.03	133.498	56522	5	1
184	5997	1	4687.06	132.966	31820	5	1
184	6146	1	4280.9	135.395	30811	5	1
184	7098	1	4630.04	134.175	25033	5	1
184	7352	1	4483.97	133.757	23670	5	1
184	10157	1	4687.06	133.655	12436	5	1
185	2638	1	5238.39	125.821	83583	3	2	@@IMAGE cluster_0185.png 700 700
185	3175	1	5076.34	125.999	68377	3	2
185	4718	1	5400.44	125.725	43576	3	2
186	2978	1	3024.4	96.36	73344	3	2	@@IMAGE cluster_0186.png 700 700
186	3663	1	3186.46	96.131	58431	3	2
186	3797	1	3186.45	96.4586	56092	3	2
186	5565	1	2862.35	96.6396	35061	3	2
187	2984	1	4718.73	37.183	73271	3	2	@@IMAGE cluster_0187.png 700 700
187	6966	1	4556.68	37.183	25805	3	2
187	8734	1	4880.78	36.7708	17388	3	2
188	3357	1	3498.48	66.1373	64347	4	1	@@IMAGE cluster_0188.png 700 700
188	3547	1	3352.42	67.0783	60777	4	1
188	4383	1	3295.4	66.049	47151	4	1
188	6981	1	3514.47	67.0783	25741	4	1
189	3878	1	4915.81	38.773	54695	7	1	@@IMAGE cluster_0189.png 700 700
189	7277	1	5118.88	38.7253	24089	7	1
189	9481	1	5191.91	39.062	14763	7	1
189	9615	1	4972.84	39.062	14228	7	1
189	10781	1	5029.85	39.2803	10541	7	1
189	10782	1	5175.91	39.1033	10528	7	1
189	12062	1	4988.84	39.1888	6787	7	1
190	3953	1	6239.53	64.127	53427	7	1	@@IMAGE cluster_0190.png 700 700
190	4307	1	6166.51	63.8738	48164	7	1
190	5837	1	6223.54	63.7855	32927	7	1
190	6028	1	6385.58	64.2511	31612	7	1
190	6418	1	6020.45	63.8738	29163	7	1
190	6556	1	6426.62	63.7436	28286	7	1
190	6741	1	6036.45	64.127	27023	7	1
190	8112	1	6385.6	63.7436	19993	7	1
190	8324	1	6223.54	64.656	19013	7	1
191	4100	1	2732.05	52.4243	50982	4	1	@@IMAGE cluster_0191.png 700 700
191	7638	1	2878.09	50.9685	22245	4	1
191	9294	1	2569.99	52.5765	15419	4	1
191	10546	1	2716.04	51.577	11265	4	1
192	4219	1	2884.22	52.9	49379	4	1	@@IMAGE cluster_0192.png 700 700
192	4764	1	3087.29	52.9	43040	4	1
192	5183	1	3030.26	51.9476	38606	4	1
192	8019	1	3249.35	51.8013	20377	4	1
193	4233	1	3649.61	80.1275	49188	5	1	@@IMAGE cluster_0193.png 700 700
193	4954	1	3852.69	79.842	40829	5	1
193	5451	1	4055.77	79.842	36137	5	1
193	7474	1	3811.66	79.9831	23075	5	1
193	8941	1	3608.59	79.8868	16616	5	1
194	4309	1	3870.55	77.2335	48151	5	1	@@IMAGE cluster_0194.png 700 700
194	4847	1	3708.5	77.7445	42062	5	1
194	7290	1	3505.42	77.5625	24034	5	1
194	7535	1	3854.56	77.3256	22767	5	1
194	8471	1	3692.51	77.7928	18435	5	1
195	4578	1	7638.64	140.632	45034	3	2	@@IMAGE cluster_0195.png 700 700
195	6837	1	7800.69	140.632	26542	3	2
195	10390	1	7476.59	140.832	11711	3	2
196	5009	1	5378.99	41.3291	40260	3	2	@@IMAGE cluster_0196.png 700 700
196	6117	1	5216.94	41.4736	31014	3	2
196	6584	1	5541.04	40.9696	28081	3	2
197	5555	1	5147.95	38.5443	35175	4	1	@@IMAGE cluster_0197.png 700 700
197	7166	1	4944.87	38.5443	24667	4	1
197	9998	1	4741.79	38.68	12943	4	1
197	10271	1	4887.83	38.0261	12063	4	1
198	5651	1	5269.85	41.7816	34355	3	2	@@IMAGE cluster_0198.png 700 700
198	11517	1	5593.95	40.9696	8385	3	2
198	11538	1	5431.9	41.375	8327	3	2
199	6856	1	5744.34	48.9546	26443	6	1	@@IMAGE cluster_0199.png 700 700
199	8406	1	5890.39	48.1935	18696	6	1
199	8735	1	5947.43	48.9546	17384	6	1
199	9190	1	5687.32	49.1015	15741	6	1
199	9962	1	6093.49	48.3685	13077	6	1
199	10332	1	5906.38	48.4655	11886	6	1
200	7281	1	6970.16	132.185	24064	4	1	@@IMAGE cluster_0200.png 700 700
200	7574	1	7132.23	131.576	22549	4	1
200	8068	1	6929.12	132.543	20161	4	1
200	9047	1	6929.14	131.798	16259	4	1
200	9281	1	6970.17	131.689	15472	4	1
200	12187	1	7116.23	131.906	6389	4	1
201	7499	1	5396.01	41.3291	22951	3	2	@@IMAGE cluster_0201.png 700 700
201	7727	1	5233.97	41.6723	21820	3	2
201	9427	1	5558.06	40.7376	14956	3	2
201	10074	1	5558.07	41.0666	12659	3	2
202	8229	1	10723.3	90.7131	19388	4	1	@@IMAGE cluster_0202.png 700 700
202	8442	1	10707.3	91.337	18545	4	1
202	8522	1	10723.3	91.5053	18229	4	1
202	8676	1	10545.2	91.4658	17646	4	1
202	10202	1	10561.2	91.5458	12281	4	1
203	8495	1	2887.15	36.5103	18313	4	1	@@IMAGE cluster_0203.png 700 700
203	8733	1	2871.15	35.8488	17394	4	1
203	9178	1	2668.07	36.0716	15782	4	1
203	11324	1	2725.1	36.8178	8878	4	1
204	8689	1	5262	41.4325	17593	3	2	@@IMAGE cluster_0204.png 700 700
204	10261	1	5586.09	40.9696	12096	3	2
204	10937	1	5424.06	41.375	10059	3	2
205	11248	1	3112.3	34.9968	9103	4	1	@@IMAGE cluster_0205.png 700 700
205	11515	1	3169.32	35.5941	8389	4	1
205	12361	1	3315.38	34.9473	5874	4	1
205	13402	1	2966.24	36.0141	2661	4	1
206	11259	1	3087.32	26.0339	9073	4	1	@@IMAGE cluster_0206.png 700 700
206	12764	1	3233.38	24.9653	4693	4	1
206	13064	1	3233.38	25.4011	3729	4	1
206	13308	1	3030.3	26.0339	2975	4	1
206	13397	1	3087.32	25.0729	2672	4	1
206	13408	1	3233.38	26.0339	2646	4	1
206	13573	1	2884.24	25.6204	2042	4	1
206	13669	1	2884.25	26.0339	1701	4	1
207	12831	1	2614.08	17.0448	4469	3	2	@@IMAGE cluster_0207.png 700 700
207	13279	1	2452.03	17.0168	3093	3	2
207	13620	1	2289.97	16.98	1888	3	2

## Sheet: Clusters(details)
*Note:	This sheet is related to the Clustering step and indicate detailed information of clusters detected in this step.
	Details of each header are indicated in the user manual (Table 5-5 of Document S1). Red: information on reference peaks. Blue: information on target peaks examined for relationship with reference peaks.
cluster_no	charge	peak_no	rt	scan_no	m/z	mass	intensity	target_peak_no	rt	scan_no	m/z	mass	intensity	residue	diff_mass	diff_theor	delta	diff(ppm)	diff_rt	step
1	1	204	108.443	5641	3976.83	3975.82	1585087	2	108.16	5631	4138.88	4137.87	54688820	Hex	162.052	162.053	0.001067	0.263012	0.282833	2	@@IMAGE crop.png 800 48
1	1	2189	108.443	5641	3814.78	3813.77	103578	204	108.443	5641	3976.83	3975.82	1585087	Hex	162.05	162.053	0.003128	0.803123	0	2
																					@@IMAGE crop2.png 700 70
																					@@IMAGE cluster_0001.png 660 694
2	1	7	48.5088	2107	2576.04	2575.04	24285070	416	48.5088	2107	2413.99	2412.98	731368	Hex	162.053	162.053	8.9e-05	0.0356855	0	2	@@IMAGE cluster_0002.png 660 694
2	1	334	48.5088	2107	2251.93	2250.93	978992	416	48.5088	2107	2413.99	2412.98	731368	Hex	162.056	162.053	0.003467	1.48674	0	2
2	1	334	48.5088	2107	2251.93	2250.93	978992	362	48.15	2085	2413.99	2412.98	913642	Hex	162.054	162.053	0.001087	0.466133	0.358833	2
3	1	8	82.3821	4156	3114.35	3113.34	23162022	1157	82.4238	4159	2952.3	2951.29	225113	Hex	162.052	162.053	0.000752	0.247995	0.041667	1;2	@@IMAGE cluster_0003.png 660 694
3	1	8	82.3821	4156	3114.35	3113.34	23162022	70	82.1356	4140	3276.4	3275.39	4627341	Hex	162.052	162.053	0.00072	0.225397	0.246498	1;2
3	1	78	82.1356	4140	3438.46	3437.45	4035573	70	82.1356	4140	3276.4	3275.39	4627341	Hex	162.055	162.053	0.002289	0.681976	0	1;2
3	1	786	82.342	4153	2628.19	2627.19	359711	1480	82.259	4149	2790.25	2789.24	168305	Hex	162.053	162.053	0.000643	0.237426	0.083	1;2
3	1	786	82.342	4153	2628.19	2627.19	359711	1966	82.4238	4159	2466.14	2465.13	118944	Hex	162.056	162.053	0.002968	1.16568	0.081835	1;2
3	1	1303	83.3196	4215	2628.19	2627.18	196688	2838	83.3196	4215	2466.14	2465.13	77236	Hex	162.052	162.053	0.000804	0.31577	0	1;2
3	1	1532	83.024	4197	2790.25	2789.24	161813	1157	82.4238	4159	2952.3	2951.29	225113	Hex	162.05	162.053	0.002862	0.997121	0.600165	1;2
3	1	1532	83.024	4197	2790.25	2789.24	161813	1303	83.3196	4215	2628.19	2627.18	196688	Hex	162.058	162.053	0.005184	1.91418	0.295668	1;2
3	1	1966	82.4238	4159	2466.14	2465.13	118944	5452	82.5093	4165	2304.08	2303.08	36126	Hex	162.053	162.053	0.000643	0.269703	0.0855	1;2
3	1	2838	83.3196	4215	2466.14	2465.13	77236	786	82.342	4153	2628.19	2627.19	359711	Hex	162.056	162.053	0.002968	1.16568	0.977668	1;2
4	1	101	59.0363	2756	3203.28	3202.27	3225256	291	58.6621	2730	3349.33	3348.33	1120720	dHex	146.058	146.058	0.00049	0.149605	0.374167	1	@@IMAGE cluster_0004.png 660 694
4	1	140	59.0363	2756	3390.36	3389.35	2237092	1605	58.5366	2721	3593.44	3592.43	152386	HexNAc	203.08	203.079	0.000766	0.219428	0.499667	1
4	1	222	58.7865	2739	3552.41	3551.41	1504537	9	59.4473	2781	3406.35	3405.34	18839524	dHex	146.061	146.058	0.003492	1.00392	0.660835	1
4	1	222	58.7865	2739	3552.41	3551.41	1504537	140	59.0363	2756	3390.36	3389.35	2237092	Hex	162.053	162.053	9.3e-05	0.0267982	0.249835	1
4	1	222	58.7865	2739	3552.41	3551.41	1504537	887	59.1588	2763	3349.34	3348.33	308654	HexNAc	203.074	203.079	0.005706	1.65398	0.372335	1
4	1	222	58.7865	2739	3552.41	3551.41	1504537	504	59.0363	2756	3187.28	3186.27	591406	Hex_HexNAc	365.131	365.132	0.001694	0.502844	0.249835	1
4	1	504	59.0363	2756	3187.28	3186.27	591406	291	58.6621	2730	3349.33	3348.33	1120720	Hex	162.052	162.053	0.000748	0.228935	0.374167	1
4	1	504	59.0363	2756	3187.28	3186.27	591406	140	59.0363	2756	3390.36	3389.35	2237092	HexNAc	203.078	203.079	0.001787	0.543522	0	1
4	1	504	59.0363	2756	3187.28	3186.27	591406	982	59.6558	2792	3041.23	3040.22	276958	dHex	146.056	146.058	0.001708	0.548623	0.6195	1
4	1	530	58.913	2748	3447.38	3446.37	566667	1605	58.5366	2721	3593.44	3592.43	152386	dHex	146.062	146.058	0.004503	1.27948	0.376332	1
4	1	793	58.6198	2727	3609.43	3608.42	353692	9	59.4473	2781	3406.35	3405.34	18839524	HexNAc	203.08	203.079	0.000156	0.0444839	0.8275	1
4	1	793	58.6198	2727	3609.43	3608.42	353692	530	58.913	2748	3447.38	3446.37	566667	Hex	162.053	162.053	0.000494	0.140047	0.293165	1
4	1	793	58.6198	2727	3609.43	3608.42	353692	4308	58.5366	2721	3463.37	3462.36	48157	dHex	146.064	146.058	0.005761	1.62952	0.083167	1
4	1	982	59.6558	2792	3041.23	3040.22	276958	101	59.0363	2756	3203.28	3202.27	3225256	Hex	162.05	162.053	0.002946	0.943855	0.6195	1;2
4	1	982	59.6558	2792	3041.23	3040.22	276958	9	59.4473	2781	3406.35	3405.34	18839524	Hex_HexNAc	365.125	365.132	0.006894	2.13915	0.2085	1
4	1	4054	58.7865	2739	3365.33	3364.32	51864	101	59.0363	2756	3203.28	3202.27	3225256	Hex	162.051	162.053	0.002287	0.696557	0.249835	1;2
4	1	4054	58.7865	2739	3365.33	3364.32	51864	2469	58.913	2748	3219.27	3218.27	91288	dHex	146.054	146.058	0.004345	1.32015	0.1265	1
4	1	8155	58.6198	2727	3812.51	3811.51	19752	775	59.1588	2763	3650.46	3649.45	367942	Hex	162.053	162.053	0.000109	0.0292188	0.539	1
4	1	8155	58.6198	2727	3812.51	3811.51	19752	530	58.913	2748	3447.38	3446.37	566667	Hex_HexNAc	365.137	365.132	0.004964	1.36789	0.293165	1
4	1	8155	58.6198	2727	3812.51	3811.51	19752	793	58.6198	2727	3609.43	3608.42	353692	HexNAc	203.084	203.079	0.00447	1.20486	0	1
5	1	11	50.1493	2207	3372.41	3371.4	17872218	67	49.5076	2170	3534.45	3533.44	4780517	Hex	162.039	162.053	0.014125	4.09133	0.641667	1;2	@@IMAGE cluster_0005.png 660 694
5	1	11	50.1493	2207	3372.41	3371.4	17872218	3301	50.9685	2258	3210.34	3209.34	65355	Hex	162.063	162.053	0.010165	3.08932	0.819165	1;2
5	1	305	49.2806	2155	3315.38	3314.37	1074199	65	49.4646	2167	3112.3	3111.29	4959646	HexNAc	203.079	203.079	0.000686	0.213519	0.184	1
5	1	305	49.2806	2155	3315.38	3314.37	1074199	300	48.5088	2107	3518.46	3517.45	1088867	HexNAc	203.078	203.079	0.000909	0.266108	0.771833	1
5	1	470	51.577	2294	3413.42	3412.42	645022	26	51.0143	2261	3575.48	3574.47	11730295	Hex	162.051	162.053	0.001694	0.484909	0.562666	1;2
5	1	1261	50.8288	2249	3429.42	3428.41	202022	7749	50.1493	2207	3591.48	3590.47	21723	Hex	162.058	162.053	0.005403	1.53956	0.679501	1
5	1	3301	50.9685	2258	3210.34	3209.34	65355	26	51.0143	2261	3575.48	3574.47	11730295	Hex_HexNAc	365.131	365.132	0.001657	0.488516	0.045835	1
5	1	4811	50.7763	2246	3737.53	3736.52	42500	26	51.0143	2261	3575.48	3574.47	11730295	Hex	162.052	162.053	0.001156	0.316236	0.238	1;2
5	1	6649	49.3701	2161	3518.46	3517.45	27673	6278	48.9998	2139	3721.54	3720.53	29979	HexNAc	203.081	203.079	0.001623	0.448468	0.370335	1
5	1	6649	49.3701	2161	3518.46	3517.45	27673	11	50.1493	2207	3372.41	3371.4	17872218	dHex	146.048	146.058	0.009481	2.75256	0.779167	1
5	1	6649	49.3701	2161	3518.46	3517.45	27673	305	49.2806	2155	3315.38	3314.37	1074199	HexNAc	203.077	203.079	0.00241	0.705522	0.089502	1
5	1	9626	49.7728	2185	3356.39	3355.38	14201	6278	48.9998	2139	3721.54	3720.53	29979	Hex_HexNAc	365.149	365.132	0.017041	4.81662	0.773	1
5	1	9626	49.7728	2185	3356.39	3355.38	14201	6649	49.3701	2161	3518.46	3517.45	27673	Hex	162.068	162.053	0.015418	4.48665	0.402665	1
5	1	9640	50.6416	2237	3388.39	3387.38	14154	7749	50.1493	2207	3591.48	3590.47	21723	HexNAc	203.091	203.079	0.011772	3.3741	0.492333	1
5	1	9916	50.734	2243	3591.47	3590.46	13233	9640	50.6416	2237	3388.39	3387.38	14154	HexNAc	203.079	203.079	0.000481	0.137865	0.092333	1
5	1	9916	50.734	2243	3591.47	3590.46	13233	4811	50.7763	2246	3737.53	3736.52	42500	dHex	146.061	146.058	0.00276	0.75338	0.042334	1
5	1	9916	50.734	2243	3591.47	3590.46	13233	1261	50.8288	2249	3429.42	3428.41	202022	Hex	162.046	162.053	0.00685	1.95188	0.094835	1
6	1	13	64.7828	3115	3242.33	3241.32	16705104	1542	64.7828	3115	2877.19	2876.19	160573	Hex_HexNAc	365.133	365.132	0.001097	0.358643	0	1	@@IMAGE cluster_0006.png 660 694
6	1	33	63.2885	3020	2811.14	2810.13	9686730	413	63.2885	3020	3014.21	3013.21	734312	HexNAc	203.079	203.079	0.000511	0.175501	0	1
6	1	33	63.2885	3020	2811.14	2810.13	9686730	32	63.1636	3012	2973.19	2972.18	9704624	Hex	162.055	162.053	0.001913	0.661673	0.124838	1;2
6	1	50	63.7436	3046	3185.31	3184.3	6042729	20	64.044	3066	2982.22	2981.22	12738537	HexNAc	203.088	203.079	0.008443	2.73878	0.300332	1
6	1	50	63.7436	3046	3185.31	3184.3	6042729	422	63.6173	3038	3388.38	3387.37	728196	HexNAc	203.07	203.079	0.009692	2.94963	0.126335	1
6	1	73	64.127	3071	3258.32	3257.31	4531294	2963	64.1686	3074	2893.19	2892.18	73572	Hex_HexNAc	365.13	365.132	0.00268	0.871616	0.041665	1
6	1	73	64.127	3071	3258.32	3257.31	4531294	293	64.6155	3105	3096.27	3095.27	1117446	Hex	162.046	162.053	0.006828	2.14968	0.4885	1
6	1	73	64.127	3071	3258.32	3257.31	4531294	168	64.2101	3076	3055.24	3054.24	1874839	HexNAc	203.077	203.079	0.002481	0.786178	0.083167	1
6	1	84	64.5353	3099	3201.3	3200.3	3859438	701	65.0401	3124	3039.25	3038.24	409790	Hex	162.056	162.053	0.003024	0.969458	0.504835	1
6	1	90	64.4123	3090	3404.38	3403.37	3659937	13	64.7828	3115	3242.33	3241.32	16705104	Hex	162.054	162.053	0.000677	0.203772	0.370503	1
6	1	90	64.4123	3090	3404.38	3403.37	3659937	701	65.0401	3124	3039.25	3038.24	409790	Hex_HexNAc	365.131	365.132	0.001174	0.364505	0.627835	1
6	1	90	64.4123	3090	3404.38	3403.37	3659937	84	64.5353	3099	3201.3	3200.3	3859438	HexNAc	203.075	203.079	0.004198	1.27141	0.123	1
6	1	148	63.4508	3030	3242.32	3241.32	2155942	1542	64.7828	3115	2877.19	2876.19	160573	Hex_HexNAc	365.131	365.132	0.001217	0.397875	1.332	1
6	1	168	64.2101	3076	3055.24	3054.24	1874839	520	63.2885	3020	3217.29	3216.29	578245	Hex	162.052	162.053	0.001005	0.320547	0.921662	1;2
6	1	168	64.2101	3076	3055.24	3054.24	1874839	2963	64.1686	3074	2893.19	2892.18	73572	Hex	162.053	162.053	0.000199	0.0669311	0.041502	1;2
6	1	168	64.2101	3076	3055.24	3054.24	1874839	543	64.044	3066	3217.29	3216.29	552291	Hex	162.051	162.053	0.001811	0.577623	0.166168	1;2
6	1	202	63.8738	3055	3039.25	3038.24	1596386	1542	64.7828	3115	2877.19	2876.19	160573	Hex	162.054	162.053	0.001081	0.365547	0.909003	1;2
6	1	202	63.8738	3055	3039.25	3038.24	1596386	2963	64.1686	3074	2893.19	2892.18	73572	dHex	146.057	146.058	0.001048	0.353432	0.294831	1
6	1	202	63.8738	3055	3039.25	3038.24	1596386	148	63.4508	3030	3242.32	3241.32	2155942	HexNAc	203.077	203.079	0.002298	0.731899	0.422997	1
6	1	202	63.8738	3055	3039.25	3038.24	1596386	50	63.7436	3046	3185.31	3184.3	6042729	dHex	146.064	146.058	0.005806	1.86612	0.130167	1
6	1	202	63.8738	3055	3039.25	3038.24	1596386	571	63.1231	3009	3201.3	3200.29	524215	Hex	162.055	162.053	0.00262	0.839941	0.750667	1;2
6	1	336	63.4101	3028	2998.22	2997.21	978304	571	63.1231	3009	3201.3	3200.29	524215	HexNAc	203.08	203.079	0.000632	0.203953	0.286998	1
6	1	336	63.4101	3028	2998.22	2997.21	978304	2626	63.9601	3061	2852.17	2851.16	84136	dHex	146.051	146.058	0.007274	2.48753	0.55	1
6	1	343	63.8738	3055	2836.17	2835.16	969581	815	64.044	3066	2471.03	2470.03	344232	Hex_HexNAc	365.131	365.132	0.001035	0.390184	0.170165	1
6	1	343	63.8738	3055	2836.17	2835.16	969581	571	63.1231	3009	3201.3	3200.29	524215	Hex_HexNAc	365.137	365.132	0.004643	1.53858	0.750667	1
6	1	343	63.8738	3055	2836.17	2835.16	969581	202	63.8738	3055	3039.25	3038.24	1596386	HexNAc	203.081	203.079	0.002023	0.688869	0	1
6	1	343	63.8738	3055	2836.17	2835.16	969581	336	63.4101	3028	2998.22	2997.21	978304	Hex	162.057	162.053	0.004011	1.37543	0.463669	1
6	1	355	63.7855	3049	3201.3	3200.29	928888	168	64.2101	3076	3055.24	3054.24	1874839	dHex	146.056	146.058	0.001598	0.51099	0.424667	1
6	1	355	63.7855	3049	3201.3	3200.29	928888	831	64.2511	3079	2998.22	2997.21	331847	HexNAc	203.077	203.079	0.002444	0.788704	0.465667	1
6	1	355	63.7855	3049	3201.3	3200.29	928888	202	63.8738	3055	3039.25	3038.24	1596386	Hex	162.052	162.053	0.000749	0.240121	0.088334	1;2
6	1	355	63.7855	3049	3201.3	3200.29	928888	343	63.8738	3055	2836.17	2835.16	969581	Hex_HexNAc	365.133	365.132	0.001274	0.422172	0.088334	1
6	1	413	63.2885	3020	3014.21	3013.21	734312	520	63.2885	3020	3217.29	3216.29	578245	HexNAc	203.08	203.079	0.000705	0.226343	0	1
6	1	520	63.2885	3020	3217.29	3216.29	578245	391	63.4101	3028	3055.24	3054.23	802617	Hex	162.053	162.053	0.000314	0.100151	0.12166	1;2
6	1	571	63.1231	3009	3201.3	3200.29	524215	391	63.4101	3028	3055.24	3054.23	802617	dHex	146.061	146.058	0.00309	0.988084	0.286998	1
6	1	599	63.1636	3012	3445.41	3444.4	492708	148	63.4508	3030	3242.32	3241.32	2155942	HexNAc	203.082	203.079	0.002826	0.845385	0.28717	1
6	1	599	63.1636	3012	3445.41	3444.4	492708	566	63.1636	3012	3299.35	3298.34	528145	dHex	146.058	146.058	0.000267	0.0791963	0	1
6	1	701	65.0401	3124	3039.25	3038.24	409790	13	64.7828	3115	3242.33	3241.32	16705104	HexNAc	203.078	203.079	0.001851	0.589532	0.257332	1
6	1	1496	63.7436	3046	2674.12	2673.11	166400	815	64.044	3066	2471.03	2470.03	344232	HexNAc	203.085	203.079	0.006037	2.34759	0.300332	1
6	1	1517	63.2885	3020	3096.27	3095.26	163830	2963	64.1686	3074	2893.19	2892.18	73572	HexNAc	203.079	203.079	0.000173	0.0577876	0.88016	1
6	1	1517	63.2885	3020	3096.27	3095.26	163830	566	63.1636	3012	3299.35	3298.34	528145	HexNAc	203.079	203.079	0.000614	0.192067	0.124838	1
6	1	2626	63.9601	3061	2852.17	2851.16	84136	391	63.4101	3028	3055.24	3054.23	802617	HexNAc	203.07	203.079	0.009732	3.29597	0.55	1
6	1	2626	63.9601	3061	2852.17	2851.16	84136	520	63.2885	3020	3217.29	3216.29	578245	Hex_HexNAc	365.123	365.132	0.009418	3.10443	0.67166	1
6	1	2626	63.9601	3061	2852.17	2851.16	84136	413	63.2885	3020	3014.21	3013.21	734312	Hex	162.043	162.053	0.010123	3.45237	0.67166	1
6	1	2626	63.9601	3061	2852.17	2851.16	84136	543	64.044	3066	3217.29	3216.29	552291	Hex_HexNAc	365.122	365.132	0.010224	3.37011	0.083834	1
6	1	2670	63.2885	3020	2649.09	2648.08	82752	3099	63.3698	3026	2487.03	2486.03	70143	Hex	162.055	162.053	0.001742	0.678599	0.081329	1;2
6	1	2670	63.2885	3020	2649.09	2648.08	82752	413	63.2885	3020	3014.21	3013.21	734312	Hex_HexNAc	365.126	365.132	0.005756	2.03346	0	1
6	1	2670	63.2885	3020	2649.09	2648.08	82752	33	63.2885	3020	2811.14	2810.13	9686730	Hex	162.048	162.053	0.005245	1.92188	0	1;2
6	1	2963	64.1686	3074	2893.19	2892.18	73572	391	63.4101	3028	3055.24	3054.23	802617	Hex	162.051	162.053	0.001518	0.51056	0.7585	1;2
6	1	3308	64.127	3071	2617.09	2616.09	65150	20	64.044	3066	2982.22	2981.22	12738537	Hex_HexNAc	365.13	365.132	0.002441	0.872206	0.083001	1
6	1	3308	64.127	3071	2617.09	2616.09	65150	815	64.044	3066	2471.03	2470.03	344232	dHex	146.059	146.058	0.000792	0.311436	0.083001	1
7	1	15	83.3196	4215	3497.58	3496.57	15620527	35	82.3821	4156	3659.63	3658.62	9197783	Hex	162.051	162.053	0.001928	0.538909	0.9375	2	@@IMAGE cluster_0007.png 663 694
7	1	35	82.3821	4156	3659.63	3658.62	9197783	5232	82.259	4149	3821.68	3820.67	38037	Hex	162.048	162.053	0.004972	1.32954	0.123168	2
8	1	17	84.3933	4278	3600.54	3599.53	13890103	643	84.9015	4313	3438.49	3437.48	449477	Hex	162.05	162.053	0.003159	0.897824	0.508166	1;2	@@IMAGE cluster_0008.png 660 694
8	1	1268	84.4803	4284	3438.49	3437.48	200949	17	84.3933	4278	3600.54	3599.53	13890103	Hex	162.051	162.053	0.002128	0.604802	0.087	1;2
8	1	1844	84.3111	4273	3762.6	3761.59	128508	17	84.3933	4278	3600.54	3599.53	13890103	Hex	162.06	162.053	0.007352	1.99752	0.082169	1;2
8	1	2527	84.4803	4284	3276.44	3275.43	88206	1268	84.4803	4284	3438.49	3437.48	200949	Hex	162.051	162.053	0.001599	0.476395	0	1;2
9	1	19	104.412	5441	4302.88	4301.87	12853984	1944	104.456	5443	4140.82	4139.82	120310	Hex	162.057	162.053	0.004264	1.01022	0.043669	2	@@IMAGE cluster_0009.png 660 694
9	1	228	104.162	5428	4464.92	4463.92	1452673	19	104.412	5441	4302.88	4301.87	12853984	Hex	162.044	162.053	0.009323	2.12713	0.250498	2
10	1	22	90.542	4653	3422.46	3421.45	11964440	39	91.2483	4689	3260.41	3259.4	7551290	Hex	162.05	162.053	0.003015	0.902579	0.706335	1;2	@@IMAGE cluster_0010.png 660 694
10	1	39	91.2483	4689	3260.41	3259.4	7551290	2212	92.1113	4731	3098.36	3097.35	102530	Hex	162.05	162.053	0.002579	0.811421	0.862998	1;2
10	1	69	91.7588	4716	3422.46	3421.45	4662567	96	92.7181	4763	3260.41	3259.4	3357744	Hex	162.054	162.053	0.000682	0.204166	0.959338	1;2
10	1	155	92.7181	4763	3422.46	3421.45	2036307	96	92.7181	4763	3260.41	3259.4	3357744	Hex	162.054	162.053	0.001658	0.496344	0	1;2
10	1	2729	92.8003	4769	3098.36	3097.36	80831	96	92.7181	4763	3260.41	3259.4	3357744	Hex	162.044	162.053	0.009128	2.87191	0.082162	1;2
10	1	2828	92.9225	4777	2936.31	2935.3	77439	2212	92.1113	4731	3098.36	3097.35	102530	Hex	162.052	162.053	0.001298	0.430325	0.811168	1;2
10	1	2828	92.9225	4777	2936.31	2935.3	77439	2729	92.8003	4769	3098.36	3097.36	80831	Hex	162.056	162.053	0.002731	0.905406	0.122168	1;2
10	1	3359	92.8815	4774	2774.25	2773.24	64274	2828	92.9225	4777	2936.31	2935.3	77439	Hex	162.056	162.053	0.003169	1.11027	0.041	1;2
10	1	6694	93.6175	4817	3098.36	3097.35	27341	96	92.7181	4763	3260.41	3259.4	3357744	Hex	162.047	162.053	0.005392	1.69646	0.89933	1;2
11	1	25	40.1586	1632	2890.21	2889.2	11860707	1008	40.9696	1677	2728.16	2727.15	266814	Hex	162.047	162.053	0.005729	2.04011	0.811002	2	@@IMAGE cluster_0011.png 660 694
11	1	2973	39.9565	1620	3052.26	3051.25	73464	25	40.1586	1632	2890.21	2889.2	11860707	Hex	162.053	162.053	0.000313	0.105379	0.202165	2
12	1	29	84.5265	4286	4123.92	4122.91	10764172	3037	84.3111	4273	4285.98	4284.97	71802	Hex	162.053	162.053	0.000348	0.0827795	0.215334	2	@@IMAGE cluster_0012.png 660 694
12	1	158	84.776	4304	3961.87	3960.86	1996243	29	84.5265	4286	4123.92	4122.91	10764172	Hex	162.052	162.053	0.000924	0.228606	0.2495	2
13	1	31	60.7198	2854	2658.12	2657.11	10103472	137	60.4666	2838	2820.17	2819.17	2299488	Hex	162.051	162.053	0.001623	0.592738	0.253169	1;2	@@IMAGE cluster_0013.png 660 694
13	1	31	60.7198	2854	2658.12	2657.11	10103472	1644	60.7198	2854	2496.07	2495.07	148092	Hex	162.048	162.053	0.004896	1.90055	0	1;2
13	1	1262	60.6795	2851	2334.02	2333.01	201616	2594	60.8483	2863	2171.97	2170.96	85628	Hex	162.054	162.053	0.001375	0.610572	0.168833	1;2
13	1	1262	60.6795	2851	2334.02	2333.01	201616	1644	60.7198	2854	2496.07	2495.07	148092	Hex	162.053	162.053	3.4e-05	0.0140843	0.040335	1;2
14	1	1131	57.4881	2660	2853.12	2852.11	231244	37	57.6583	2670	2691.06	2690.06	8611065	Hex	162.052	162.053	0.000646	0.233122	0.170167	1;2	@@IMAGE cluster_0014.png 683 694
14	1	1165	57.6146	2667	2204.91	2203.9	222563	3052	57.6146	2667	2042.85	2041.84	71459	Hex	162.056	162.053	0.002901	1.36654	0	1;2
14	1	1594	57.5725	2664	2529.01	2528.01	153962	37	57.6583	2670	2691.06	2690.06	8611065	Hex	162.05	162.053	0.002974	1.13989	0.08582	1;2
14	1	1594	57.5725	2664	2529.01	2528.01	153962	1678	57.6146	2667	2366.96	2365.95	144223	Hex	162.054	162.053	0.000919	0.375565	0.042153	1;2
14	1	1678	57.6146	2667	2366.96	2365.95	144223	1165	57.6146	2667	2204.91	2203.9	222563	Hex	162.051	162.053	0.001738	0.760637	0	1;2
15	1	41	45.9878	1943	2857.23	2856.22	7269747	167	45.9878	1943	2695.18	2694.17	1910750	Hex	162.049	162.053	0.003353	1.2082	0	1;2	@@IMAGE cluster_0015.png 660 694
15	1	111	46.0293	1946	2533.13	2532.12	2898733	167	45.9878	1943	2695.18	2694.17	1910750	Hex	162.054	162.053	0.000718	0.274764	0.041498	1;2
15	1	111	46.0293	1946	2533.13	2532.12	2898733	199	46.0293	1946	2371.08	2370.07	1605857	Hex	162.052	162.053	0.000684	0.279059	0	1;2
15	1	199	46.0293	1946	2371.08	2370.07	1605857	1671	45.9878	1943	2209.02	2208.02	144698	Hex	162.053	162.053	9.3e-05	0.0406283	0.041498	1;2
15	1	5759	45.9443	1940	2046.97	2045.96	33606	1671	45.9878	1943	2209.02	2208.02	144698	Hex	162.053	162.053	0.000414	0.194641	0.043497	1;2
16	1	43	54.8496	2493	2739.07	2738.07	6787512	2850	54.2886	2459	2942.14	2941.13	76921	HexNAc	203.068	203.079	0.01113	3.91957	0.561	1	@@IMAGE cluster_0016.png 664 694
16	1	43	54.8496	2493	2739.07	2738.07	6787512	1572	54.936	2499	2577.03	2576.02	156941	Hex	162.048	162.053	0.004741	1.78432	0.086335	1;2
16	1	43	54.8496	2493	2739.07	2738.07	6787512	3111	54.7558	2487	2942.14	2941.13	69874	HexNAc	203.069	203.079	0.01074	3.78222	0.093833	1
16	1	2257	54.936	2499	2252.92	2251.91	100293	4326	54.936	2499	2090.86	2089.86	47880	Hex	162.052	162.053	0.00125	0.575803	0	1;2
16	1	2591	54.936	2499	2414.97	2413.96	85679	1572	54.936	2499	2577.03	2576.02	156941	Hex	162.056	162.053	0.00365	1.46293	0	1;2
16	1	2591	54.936	2499	2414.97	2413.96	85679	2257	54.936	2499	2252.92	2251.91	100293	Hex	162.052	162.053	0.000455	0.195033	0	1;2
16	1	2850	54.2886	2459	2942.14	2941.13	76921	6240	54.4303	2468	2796.09	2795.08	30237	dHex	146.053	146.058	0.004676	1.63034	0.141665	1
16	1	3134	54.0998	2448	2999.17	2998.16	69398	6240	54.4303	2468	2796.09	2795.08	30237	HexNAc	203.081	203.079	0.0018	0.621414	0.330498	1
16	1	3917	54.7558	2487	2999.16	2998.16	54067	10988	54.3375	2462	3145.21	3144.2	9919	dHex	146.047	146.058	0.011225	3.65495	0.418335	1
16	1	5606	54.8496	2493	1928.81	1927.8	34646	4326	54.936	2499	2090.86	2089.86	47880	Hex	162.053	162.053	0.000211	0.105036	0.086335	1;2
16	1	10988	54.3375	2462	3145.21	3144.2	9919	2850	54.2886	2459	2942.14	2941.13	76921	HexNAc	203.069	203.079	0.009935	3.26523	0.048832	1
16	1	10988	54.3375	2462	3145.21	3144.2	9919	3111	54.7558	2487	2942.14	2941.13	69874	HexNAc	203.069	203.079	0.010325	3.3934	0.418335	1
17	1	44	45.9878	1943	2602.03	2601.02	6723452	3232	45.9878	1943	2455.98	2454.97	67069	dHex	146.052	146.058	0.005844	2.31172	0	1	@@IMAGE cluster_0017.png 675 694
17	1	44	45.9878	1943	2602.03	2601.02	6723452	105	45.7786	1928	2805.1	2804.1	2998163	HexNAc	203.078	203.079	0.001541	0.5702	0.209167	1
17	1	63	46.3576	1969	2659.05	2658.04	5029937	105	45.7786	1928	2805.1	2804.1	2998163	dHex	146.059	146.058	0.001026	0.375677	0.579003	1
17	1	63	46.3576	1969	2659.05	2658.04	5029937	176	46.1125	1951	2821.1	2820.09	1826261	Hex	162.054	162.053	0.00074	0.270165	0.245171	1
17	1	176	46.1125	1951	2821.1	2820.09	1826261	208	46.1936	1957	2618.02	2617.01	1570564	HexNAc	203.081	203.079	0.001486	0.546615	0.081168	1
17	1	450	45.1955	1896	2602.03	2601.02	679201	3232	45.9878	1943	2455.98	2454.97	67069	dHex	146.055	146.058	0.002805	1.10958	0.792335	1
17	1	658	45.1955	1896	2675.04	2674.03	440796	12591	44.7748	1873	2821.1	2820.09	5238	dHex	146.056	146.058	0.001974	0.718586	0.420665	1
17	1	1075	44.986	1885	2837.09	2836.08	246677	658	45.1955	1896	2675.04	2674.03	440796	Hex	162.051	162.053	0.001946	0.706337	0.209499	1
17	1	2526	45.9016	1937	2090.84	2089.83	88207	3232	45.9878	1943	2455.98	2454.97	67069	Hex_HexNAc	365.138	365.132	0.005957	2.62146	0.086167	1
17	1	2526	45.9016	1937	2090.84	2089.83	88207	5087	45.7786	1928	2293.91	2292.91	39591	HexNAc	203.078	203.079	0.001554	0.709146	0.123	1
17	1	5426	45.4131	1905	2764.08	2763.07	36376	44	45.9878	1943	2602.03	2601.02	6723452	Hex	162.05	162.053	0.00258	0.961953	0.574665	1
17	1	5426	45.4131	1905	2764.08	2763.07	36376	208	46.1936	1957	2618.02	2617.01	1570564	dHex	146.059	146.058	0.000733	0.272487	0.780498	1
17	1	11764	44.7748	1873	2878.12	2877.11	7658	658	45.1955	1896	2675.04	2674.03	440796	HexNAc	203.079	203.079	0.000817	0.294354	0.420665	1
17	1	12216	45.1955	1896	2878.13	2877.12	6295	658	45.1955	1896	2675.04	2674.03	440796	HexNAc	203.089	203.079	0.009543	3.4382	0	1
17	1	12591	44.7748	1873	2821.1	2820.09	5238	3232	45.9878	1943	2455.98	2454.97	67069	Hex_HexNAc	365.122	365.132	0.009792	3.71257	1.213	1
18	1	49	46.3576	1969	2898.26	2897.25	6257514	161	46.3576	1969	3101.34	3100.33	1957525	HexNAc	203.079	203.079	0.000144	0.0480194	0	1	@@IMAGE cluster_0018.png 679 694
18	1	187	46.4761	1978	2939.28	2938.28	1703531	161	46.3576	1969	3101.34	3100.33	1957525	Hex	162.052	162.053	0.000577	0.191104	0.118495	1
18	1	187	46.4761	1978	2939.28	2938.28	1703531	1229	46.2353	1960	3085.34	3084.33	209509	dHex	146.057	146.058	0.00078	0.259024	0.240831	1
18	1	1308	46.3576	1969	2736.21	2735.2	195075	161	46.3576	1969	3101.34	3100.33	1957525	Hex_HexNAc	365.131	365.132	0.000813	0.278638	0	1
18	1	1308	46.3576	1969	2736.21	2735.2	195075	49	46.3576	1969	2898.26	2897.25	6257514	Hex	162.052	162.053	0.000669	0.237552	0	1
19	1	51	57.8843	2683	2493.95	2492.94	6014216	2634	57.9725	2689	2331.9	2330.89	83861	Hex	162.051	162.053	0.001419	0.588328	0.088166	1;2	@@IMAGE cluster_0019.png 668 694
19	1	133	57.6146	2667	2656.01	2655	2377441	51	57.8843	2683	2493.95	2492.94	6014216	Hex	162.054	162.053	0.001397	0.542741	0.269667	1;2
19	1	1550	57.9725	2689	2169.84	2168.84	159751	2634	57.9725	2689	2331.9	2330.89	83861	Hex	162.057	162.053	0.004047	1.79877	0	1;2
20	1	52	60.7605	2857	3609.43	3608.43	5970406	2282	60.7605	2857	3463.38	3462.37	98868	dHex	146.057	146.058	0.001024	0.289642	0	1	@@IMAGE cluster_0020.png 671 694
20	1	52	60.7605	2857	3609.43	3608.43	5970406	238	61.255	2887	3447.38	3446.37	1401208	Hex	162.053	162.053	0.000154	0.0436582	0.4945	1
20	1	219	60.7605	2857	3593.44	3592.44	1512188	2178	61.0316	2873	3390.36	3389.35	104032	HexNAc	203.083	203.079	0.00394	1.12865	0.271168	1
20	1	219	60.7605	2857	3593.44	3592.44	1512188	238	61.255	2887	3447.38	3446.37	1401208	dHex	146.063	146.058	0.004835	1.37381	0.4945	1
21	1	55	40.8803	1672	2771.03	2770.02	5757350	3621	41.3291	1694	2405.9	2404.89	59376	Hex_HexNAc	365.131	365.132	0.001243	0.480395	0.448828	1	@@IMAGE cluster_0021.png 660 694
21	1	55	40.8803	1672	2771.03	2770.02	5757350	9397	41.7816	1716	2567.95	2566.94	15071	HexNAc	203.077	203.079	0.002435	0.912504	0.901333	1
21	1	58	41.7816	1716	2608.98	2607.97	5388036	4850	41.8261	1718	2243.84	2242.83	42005	Hex_HexNAc	365.136	365.132	0.003526	1.45378	0.044497	1
21	1	58	41.7816	1716	2608.98	2607.97	5388036	55	40.8803	1672	2771.03	2770.02	5757350	Hex	162.052	162.053	0.001135	0.422091	0.901333	1
21	1	4850	41.8261	1718	2243.84	2242.83	42005	3621	41.3291	1694	2405.9	2404.89	59376	Hex	162.056	162.053	0.003634	1.56378	0.497002	1
22	1	57	38.5018	1543	2551.95	2550.95	5455758	139	38.7253	1555	2348.88	2347.87	2270983	HexNAc	203.079	203.079	0.000213	0.0869598	0.2235	1	@@IMAGE cluster_0022.png 660 694
22	1	57	38.5018	1543	2551.95	2550.95	5455758	1063	38.5443	1545	2405.9	2404.89	252335	dHex	146.059	146.058	0.000789	0.318413	0.042502	1
22	1	74	38.0261	1511	2421.89	2420.88	4195142	3470	37.4955	1480	2624.97	2623.96	62119	HexNAc	203.074	203.079	0.005125	2.03178	0.530665	1
22	1	74	38.0261	1511	2421.89	2420.88	4195142	12468	38.7253	1555	2056.76	2055.75	5593	Hex_HexNAc	365.132	365.132	0.000392	0.175132	0.699167	1
22	1	75	39.2333	1580	2624.97	2623.96	4133391	4416	39.146	1574	2259.83	2258.83	46726	Hex_HexNAc	365.134	365.132	0.001926	0.788894	0.087335	1
22	1	102	38.8213	1559	2567.95	2566.94	3102424	261	38.7253	1555	2202.82	2201.81	1266752	Hex_HexNAc	365.134	365.132	0.001701	0.713395	0.096003	1
22	1	102	38.8213	1559	2567.95	2566.94	3102424	326	39.4255	1588	2405.9	2404.89	1011096	Hex	162.054	162.053	0.001545	0.621502	0.604165	1
22	1	139	38.7253	1555	2348.88	2347.87	2270983	261	38.7253	1555	2202.82	2201.81	1266752	dHex	146.06	146.058	0.001969	0.865556	0	1
22	1	216	37.3175	1469	2364.87	2363.86	1525832	2567	37.4046	1474	2218.81	2217.81	86478	dHex	146.055	146.058	0.002735	1.19389	0.087168	1
22	1	301	38.2056	1522	2608.97	2607.96	1087166	1063	38.5443	1545	2405.9	2404.89	252335	HexNAc	203.076	203.079	0.002928	1.1682	0.338667	1
22	1	326	39.4255	1588	2405.9	2404.89	1011096	814	39.0135	1568	2608.97	2607.96	344248	HexNAc	203.077	203.079	0.002591	1.03374	0.412001	1
22	1	326	39.4255	1588	2405.9	2404.89	1011096	57	38.5018	1543	2551.95	2550.95	5455758	dHex	146.06	146.058	0.0016	0.645704	0.923668	1
22	1	595	37.6721	1490	2583.94	2582.93	496771	74	38.0261	1511	2421.89	2420.88	4195142	Hex	162.05	162.053	0.002822	1.12794	0.354	1
22	1	721	38.3331	1531	2510.93	2509.92	398056	139	38.7253	1555	2348.88	2347.87	2270983	Hex	162.052	162.053	0.000885	0.364363	0.392162	1
22	1	993	37.8995	1503	2567.95	2566.94	272279	261	38.7253	1555	2202.82	2201.81	1266752	Hex_HexNAc	365.132	365.132	0.000147	0.0616514	0.825832	1
22	1	993	37.8995	1503	2567.95	2566.94	272279	1063	38.5443	1545	2405.9	2404.89	252335	Hex	162.052	162.053	0.001114	0.448125	0.644834	1
22	1	993	37.8995	1503	2567.95	2566.94	272279	74	38.0261	1511	2421.89	2420.88	4195142	dHex	146.056	146.058	0.00188	0.753836	0.126665	1
22	1	1063	38.5443	1545	2405.9	2404.89	252335	261	38.7253	1555	2202.82	2201.81	1266752	HexNAc	203.08	203.079	0.000967	0.419824	0.180998	1
22	1	1087	36.8685	1441	2583.94	2582.93	244058	2567	37.4046	1474	2218.81	2217.81	86478	Hex_HexNAc	365.126	365.132	0.005846	2.43546	0.536168	1
22	1	1121	39.5613	1596	2608.97	2607.96	233644	340	39.5613	1596	2755.03	2754.02	972380	dHex	146.06	146.058	0.002355	0.878406	0	1
22	1	1121	39.5613	1596	2608.97	2607.96	233644	1752	38.68	1553	2755.03	2754.02	136675	dHex	146.057	146.058	0.000722	0.269303	0.881333	1
22	1	1121	39.5613	1596	2608.97	2607.96	233644	2914	38.773	1557	2812.05	2811.04	74945	HexNAc	203.079	203.079	0.000652	0.240635	0.788332	1
22	1	1752	38.68	1553	2755.03	2754.02	136675	814	39.0135	1568	2608.97	2607.96	344248	dHex	146.057	146.058	0.001332	0.496831	0.3335	1
22	1	2551	38.5018	1543	2040.76	2039.76	87386	1063	38.5443	1545	2405.9	2404.89	252335	Hex_HexNAc	365.132	365.132	0.00013	0.0584974	0.042502	1
22	1	2551	38.5018	1543	2040.76	2039.76	87386	211	37.626	1487	2405.89	2404.89	1556754	Hex_HexNAc	365.129	365.132	0.003138	1.41204	0.875832	1
22	1	2551	38.5018	1543	2040.76	2039.76	87386	4079	38.773	1557	1837.69	1836.68	51427	HexNAc	203.078	203.079	0.001767	0.911663	0.271168	1
22	1	2653	37.0506	1452	2015.73	2014.72	83128	2952	37.3175	1469	1853.68	1852.67	73958	Hex	162.055	162.053	0.001802	0.931894	0.266834	1
22	1	2779	37.2723	1466	2567.94	2566.94	79271	261	38.7253	1555	2202.82	2201.81	1266752	Hex_HexNAc	365.129	365.132	0.003535	1.48257	1.453	1
22	1	2779	37.2723	1466	2567.94	2566.94	79271	74	38.0261	1511	2421.89	2420.88	4195142	dHex	146.053	146.058	0.005268	2.11235	0.753831	1
22	1	2779	37.2723	1466	2567.94	2566.94	79271	211	37.626	1487	2405.89	2404.89	1556754	Hex	162.051	162.053	0.001494	0.600987	0.353666	1
22	1	2779	37.2723	1466	2567.94	2566.94	79271	216	37.3175	1469	2364.87	2363.86	1525832	HexNAc	203.075	203.079	0.004483	1.81837	0.045165	1
22	1	2914	38.773	1557	2812.05	2811.04	74945	814	39.0135	1568	2608.97	2607.96	344248	HexNAc	203.078	203.079	0.001262	0.465768	0.240499	1
22	1	2952	37.3175	1469	1853.68	1852.67	73958	2567	37.4046	1474	2218.81	2217.81	86478	Hex_HexNAc	365.137	365.132	0.004767	2.34223	0.087168	1
22	1	3669	38.0261	1511	2056.76	2055.75	58309	2567	37.4046	1474	2218.81	2217.81	86478	Hex	162.055	162.053	0.002597	1.21538	0.621498	1
22	1	3669	38.0261	1511	2056.76	2055.75	58309	74	38.0261	1511	2421.89	2420.88	4195142	Hex_HexNAc	365.133	365.132	0.000647	0.289056	0	1
22	1	4079	38.773	1557	1837.69	1836.68	51427	261	38.7253	1555	2202.82	2201.81	1266752	Hex_HexNAc	365.129	365.132	0.002864	1.41835	0.047668	1
22	1	4416	39.146	1574	2259.83	2258.83	46726	1063	38.5443	1545	2405.9	2404.89	252335	dHex	146.062	146.058	0.003754	1.60988	0.601665	1
22	1	5497	37.7201	1493	2202.81	2201.81	35687	211	37.626	1487	2405.89	2404.89	1556754	HexNAc	203.078	203.079	0.001248	0.54182	0.094167	1
22	1	5497	37.7201	1493	2202.81	2201.81	35687	3669	38.0261	1511	2056.76	2055.75	58309	dHex	146.056	146.058	0.001879	0.882666	0.305998	1
22	1	5497	37.7201	1493	2202.81	2201.81	35687	216	37.3175	1469	2364.87	2363.86	1525832	Hex	162.055	162.053	0.001741	0.762648	0.402668	1;2
22	1	5497	37.7201	1493	2202.81	2201.81	35687	2779	37.2723	1466	2567.94	2566.94	79271	Hex_HexNAc	365.129	365.132	0.002742	1.14999	0.447833	1
22	1	5497	37.7201	1493	2202.81	2201.81	35687	4079	38.773	1557	1837.69	1836.68	51427	Hex_HexNAc	365.129	365.132	0.003657	1.81108	1.05283	1
22	1	5497	37.7201	1493	2202.81	2201.81	35687	2551	38.5018	1543	2040.76	2039.76	87386	Hex	162.051	162.053	0.00189	0.891181	0.781665	1;2
22	1	7165	38.5443	1545	2186.82	2185.81	24670	7982	38.3331	1531	2389.9	2388.9	20535	HexNAc	203.083	203.079	0.003713	1.62327	0.211164	1
22	1	7165	38.5443	1545	2186.82	2185.81	24670	57	38.5018	1543	2551.95	2550.95	5455758	Hex_HexNAc	365.134	365.132	0.001836	0.775214	0.042502	1
22	1	7165	38.5443	1545	2186.82	2185.81	24670	2551	38.5018	1543	2040.76	2039.76	87386	dHex	146.057	146.058	0.001177	0.557085	0.042502	1
22	1	7531	37.7201	1493	2259.84	2258.83	22784	3470	37.4955	1480	2624.97	2623.96	62119	Hex_HexNAc	365.125	365.132	0.006863	2.8111	0.224667	1
22	1	7531	37.7201	1493	2259.84	2258.83	22784	211	37.626	1487	2405.89	2404.89	1556754	dHex	146.052	146.058	0.005512	2.36378	0.094167	1
22	1	7531	37.7201	1493	2259.84	2258.83	22784	3669	38.0261	1511	2056.76	2055.75	58309	HexNAc	203.082	203.079	0.002385	1.10555	0.305998	1
22	1	12468	38.7253	1555	2056.76	2055.75	5593	261	38.7253	1555	2202.82	2201.81	1266752	dHex	146.056	146.058	0.002125	0.998224	0	1
23	1	3639	72.9231	3586	3098.19	3097.18	59077	60	73.2688	3608	2936.13	2935.13	5220922	Hex	162.051	162.053	0.001378	0.456873	0.345667	2	@@IMAGE cluster_0023.png 675 694
23	1	5589	73.2688	3608	2774.09	2773.08	34835	60	73.2688	3608	2936.13	2935.13	5220922	Hex	162.047	162.053	0.005699	1.99677	0	2
24	1	61	147.961	7340	5890.57	5889.56	5193105	1377	147.786	7332	6052.61	6051.6	182206	Hex	162.039	162.053	0.013761	2.3048	0.175499	2	@@IMAGE cluster_0024.png 660 694
24	1	61	147.961	7340	5890.57	5889.56	5193105	1153	148.459	7364	5728.52	5727.51	226416	Hex	162.052	162.053	0.000447	0.0769557	0.498	2
25	1	1235	71.6746	3516	3645.57	3644.56	207902	672	71.5931	3512	3483.52	3482.51	427253	Hex	162.052	162.053	0.000744	0.208781	0.0815	2	@@IMAGE cluster_0025.png 663 694
25	1	1235	71.6746	3516	3645.57	3644.56	207902	66	71.5931	3512	3807.62	3806.62	4890436	Hex	162.053	162.053	0.000171	0.0458988	0.0815	2
26	1	68	74.5295	3687	2816.13	2815.12	4756618	240	74.3101	3674	2978.18	2977.18	1388096	Hex	162.052	162.053	0.000968	0.334237	0.219334	2	@@IMAGE cluster_0026.png 677 694
26	1	3670	74.5295	3687	2654.08	2653.07	58305	68	74.5295	3687	2816.13	2815.12	4756618	Hex	162.049	162.053	0.003397	1.24246	0	2
27	1	76	80.3881	4035	4307.91	4306.9	4097864	3008	80.5925	4050	4104.82	4103.82	72521	HexNAc	203.085	203.079	0.006072	1.44387	0.204327	1	@@IMAGE cluster_0027.png 667 694
27	1	76	80.3881	4035	4307.91	4306.9	4097864	802	80.5516	4047	4161.85	4160.84	350373	dHex	146.064	146.058	0.005686	1.34298	0.163495	1
27	1	76	80.3881	4035	4307.91	4306.9	4097864	5768	80.2155	4024	4469.95	4468.94	33516	Hex	162.043	162.053	0.009971	2.27237	0.172673	1;2
27	1	76	80.3881	4035	4307.91	4306.9	4097864	5065	80.6333	4053	4145.85	4144.84	39841	Hex	162.06	162.053	0.007284	1.72367	0.24516	1;2
27	1	1430	80.1275	4019	4453.96	4452.95	173971	76	80.3881	4035	4307.91	4306.9	4097864	dHex	146.049	146.058	0.008955	2.04455	0.260672	1
27	1	3342	80.3468	4033	4510.98	4509.97	64639	6050	80.3051	4030	4364.92	4363.91	31466	dHex	146.064	146.058	0.006507	1.46655	0.041663	1
27	1	3342	80.3468	4033	4510.98	4509.97	64639	5065	80.6333	4053	4145.85	4144.84	39841	Hex_HexNAc	365.131	365.132	0.000742	0.171465	0.2865	1
27	1	3342	80.3468	4033	4510.98	4509.97	64639	76	80.3881	4035	4307.91	4306.9	4097864	HexNAc	203.071	203.079	0.008026	1.8206	0.04134	1
27	1	5691	80.2155	4024	4323.89	4322.88	34070	802	80.5516	4047	4161.85	4160.84	350373	Hex	162.046	162.053	0.006607	1.55757	0.336168	1
27	1	5691	80.2155	4024	4323.89	4322.88	34070	5768	80.2155	4024	4469.95	4468.94	33516	dHex	146.06	146.058	0.002322	0.528218	0	1
27	1	5768	80.2155	4024	4469.95	4468.94	33516	3008	80.5925	4050	4104.82	4103.82	72521	Hex_HexNAc	365.128	365.132	0.003899	0.909625	0.377	1
27	1	6050	80.3051	4030	4364.92	4363.91	31466	802	80.5516	4047	4161.85	4160.84	350373	HexNAc	203.071	203.079	0.008847	2.0756	0.246498	1
27	1	7022	80.2155	4024	4266.88	4265.87	25515	3008	80.5925	4050	4104.82	4103.82	72521	Hex	162.053	162.053	0.000291	0.0695367	0.377	1
27	1	7022	80.2155	4024	4266.88	4265.87	25515	5768	80.2155	4024	4469.95	4468.94	33516	HexNAc	203.076	203.079	0.003608	0.826119	0	1
27	1	7022	80.2155	4024	4266.88	4265.87	25515	8365	81.1328	4082	4104.83	4103.82	18860	Hex	162.049	162.053	0.003892	0.930023	0.917335	1
27	1	7933	81.1328	4082	4145.84	4144.83	20789	76	80.3881	4035	4307.91	4306.9	4097864	Hex	162.072	162.053	0.019618	4.64236	0.744662	1;2
27	1	7933	81.1328	4082	4145.84	4144.83	20789	3342	80.3468	4033	4510.98	4509.97	64639	Hex_HexNAc	365.144	365.132	0.011592	2.67874	0.786002	1
27	1	8365	81.1328	4082	4104.83	4103.82	18860	5768	80.2155	4024	4469.95	4468.94	33516	Hex_HexNAc	365.125	365.132	0.0075	1.74973	0.917335	1
27	1	8365	81.1328	4082	4104.83	4103.82	18860	76	80.3881	4035	4307.91	4306.9	4097864	HexNAc	203.082	203.079	0.002471	0.587583	0.744662	1
27	1	11918	79.556	3987	4510.98	4509.97	7195	6050	80.3051	4030	4364.92	4363.91	31466	dHex	146.061	146.058	0.002671	0.601992	0.749169	1
27	1	11918	79.556	3987	4510.98	4509.97	7195	5065	80.6333	4053	4145.85	4144.84	39841	Hex_HexNAc	365.128	365.132	0.004578	1.05791	1.07733	1
27	1	11918	79.556	3987	4510.98	4509.97	7195	76	80.3881	4035	4307.91	4306.9	4097864	HexNAc	203.068	203.079	0.011862	2.69075	0.832172	1
28	1	77	85.6881	4362	3808.65	3807.64	4052099	2211	85.6881	4362	3646.6	3645.59	102546	Hex	162.045	162.053	0.007767	2.0842	0	1;2	@@IMAGE cluster_0028.png 660 694
28	1	2118	85.7281	4365	3484.54	3483.53	107904	2211	85.6881	4362	3646.6	3645.59	102546	Hex	162.059	162.053	0.006474	1.81621	0.039998	1;2
28	1	2570	86.3611	4403	3500.53	3499.52	86340	4834	86.405	4406	3703.61	3702.6	42214	HexNAc	203.076	203.079	0.002927	0.812816	0.043833	1
28	1	2570	86.3611	4403	3500.53	3499.52	86340	2211	85.6881	4362	3646.6	3645.59	102546	dHex	146.069	146.058	0.011404	3.19211	0.673	1
28	1	4473	85.6881	4362	3970.7	3969.69	46121	77	85.6881	4362	3808.65	3807.64	4052099	Hex	162.056	162.053	0.002855	0.734185	0	1;2
29	1	95	87.8625	4502	4466	4465	3381879	319	87.943	4507	4303.95	4302.94	1026177	Hex	162.051	162.053	0.002124	0.484492	0.0805	1;2	@@IMAGE cluster_0029.png 660 694
29	1	319	87.943	4507	4303.95	4302.94	1026177	2684	87.9028	4504	4141.9	4140.89	82389	Hex	162.052	162.053	0.000497	0.117719	0.040165	1;2
29	1	2684	87.9028	4504	4141.9	4140.89	82389	2416	87.8625	4502	3979.85	3978.84	93313	Hex	162.052	162.053	0.000944	0.23252	0.040335	1;2
30	1	590	42.1333	1731	2592.99	2591.98	500145	98	42.3805	1743	2430.94	2429.93	3300282	Hex	162.053	162.053	4.9e-05	0.0195145	0.247149	1;2	@@IMAGE cluster_0030.png 670 694
30	1	1591	41.1643	1686	2634.01	2633.01	154199	3483	42.4825	1749	2268.89	2267.88	61837	Hex_HexNAc	365.126	365.132	0.00616	2.51383	1.31817	1
30	1	3483	42.4825	1749	2268.89	2267.88	61837	98	42.3805	1743	2430.94	2429.93	3300282	Hex	162.052	162.053	0.000364	0.154966	0.102001	1;2
31	1	103	33.668	1258	2567	2565.99	3061640	5766	33.758	1263	2420.94	2419.94	33545	dHex	146.054	146.058	0.003637	1.45891	0.090001	1	@@IMAGE cluster_0031.png 660 694
31	1	2618	33.248	1233	2363.92	2362.91	84451	7403	33.625	1255	2201.87	2200.86	23460	Hex	162.051	162.053	0.001372	0.601257	0.377001	1
31	1	2618	33.248	1233	2363.92	2362.91	84451	4378	33.9408	1274	2217.86	2216.85	47190	dHex	146.057	146.058	0.000597	0.260712	0.692833	1
31	1	4378	33.9408	1274	2217.86	2216.85	47190	5766	33.758	1263	2420.94	2419.94	33545	HexNAc	203.084	203.079	0.004461	1.92418	0.182832	1
31	1	4378	33.9408	1274	2217.86	2216.85	47190	106	33.9408	1274	2583	2581.99	2959238	Hex_HexNAc	365.135	365.132	0.003163	1.31823	0	1
31	1	5808	33.7111	1260	2055.81	2054.8	33159	5766	33.758	1263	2420.94	2419.94	33545	Hex_HexNAc	365.135	365.132	0.002418	1.08073	0.046833	1
31	1	5808	33.7111	1260	2055.81	2054.8	33159	7403	33.625	1255	2201.87	2200.86	23460	dHex	146.057	146.058	0.001268	0.595912	0.086167	1
31	1	7403	33.625	1255	2201.87	2200.86	23460	103	33.668	1258	2567	2565.99	3061640	Hex_HexNAc	365.132	365.132	4.9e-05	0.0205586	0.042999	1
31	1	7403	33.625	1255	2201.87	2200.86	23460	7594	32.2044	1183	2567	2565.99	22460	Hex_HexNAc	365.131	365.132	0.001521	0.638157	1.42051	1
32	1	2031	63.6173	3038	2682.12	2681.12	114303	3370	63.6173	3038	2520.07	2519.06	64064	Hex	162.057	162.053	0.004423	1.7011	0	1;2	@@IMAGE cluster_0032.png 660 694
32	1	2031	63.6173	3038	2682.12	2681.12	114303	108	63.7021	3043	2844.17	2843.17	2951863	Hex	162.049	162.053	0.004239	1.53468	0.084835	1;2
32	1	6110	63.7021	3043	2358.01	2357.01	31042	3370	63.6173	3038	2520.07	2519.06	64064	Hex	162.053	162.053	0.000643	0.263737	0.084835	1;2
33	1	113	48.9998	2139	3169.32	3168.31	2784260	142	48.0611	2080	3315.38	3314.37	2203528	dHex	146.054	146.058	0.003612	1.11435	0.938665	1	@@IMAGE cluster_0033.png 660 694
33	1	113	48.9998	2139	3169.32	3168.31	2784260	784	48.0611	2080	3372.4	3371.39	360235	HexNAc	203.076	203.079	0.003689	1.12819	0.938665	1
33	1	113	48.9998	2139	3169.32	3168.31	2784260	3379	49.327	2158	2966.24	2965.23	63860	HexNAc	203.081	203.079	0.001437	0.468571	0.327168	1
33	1	113	48.9998	2139	3169.32	3168.31	2784260	2363	49.9471	2195	3007.27	3006.26	95360	Hex	162.055	162.053	0.001704	0.551941	0.947337	1;2
33	1	195	48.0611	2080	3112.3	3111.29	1636793	142	48.0611	2080	3315.38	3314.37	2203528	HexNAc	203.077	203.079	0.002078	0.646782	0	1
33	1	230	48.7823	2124	3112.3	3111.29	1444997	142	48.0611	2080	3315.38	3314.37	2203528	HexNAc	203.074	203.079	0.005008	1.55875	0.721165	1
33	1	230	48.7823	2124	3112.3	3111.29	1444997	3379	49.327	2158	2966.24	2965.23	63860	dHex	146.061	146.058	0.002833	0.932441	0.544668	1
33	1	382	48.5088	2107	3331.37	3330.37	839339	3379	49.327	2158	2966.24	2965.23	63860	Hex_HexNAc	365.134	365.132	0.001641	0.521317	0.818168	1
33	1	382	48.5088	2107	3331.37	3330.37	839339	10577	49.0471	2141	3185.31	3184.3	11154	dHex	146.062	146.058	0.003722	1.14265	0.538333	1
33	1	382	48.5088	2107	3331.37	3330.37	839339	7124	48.4655	2104	3185.31	3184.3	24884	dHex	146.062	146.058	0.004088	1.25501	0.043328	1
33	1	382	48.5088	2107	3331.37	3330.37	839339	3931	48.7823	2124	3128.3	3127.29	53777	HexNAc	203.077	203.079	0.002224	0.688795	0.2735	1
33	1	382	48.5088	2107	3331.37	3330.37	839339	113	48.9998	2139	3169.32	3168.31	2784260	Hex	162.053	162.053	0.000204	0.062782	0.491	1;2
33	1	472	49.0471	2141	3388.39	3387.38	638723	2247	49.1015	2144	3226.34	3225.33	100730	Hex	162.049	162.053	0.003425	1.03588	0.054335	1
33	1	472	49.0471	2141	3388.39	3387.38	638723	10577	49.0471	2141	3185.31	3184.3	11154	HexNAc	203.077	203.079	0.002694	0.819881	0	1
33	1	784	48.0611	2080	3372.4	3371.39	360235	2317	48.0611	2080	3575.47	3574.46	97344	HexNAc	203.075	203.079	0.003912	1.12643	0	1
33	1	1726	48.5088	2107	3413.43	3412.42	139565	2317	48.0611	2080	3575.47	3574.46	97344	Hex	162.047	162.053	0.005949	1.70291	0.447665	1
33	1	1726	48.5088	2107	3413.43	3412.42	139565	8356	48.5088	2107	3210.34	3209.34	18898	HexNAc	203.081	203.079	0.001581	0.477517	0	1
33	1	2425	48.5088	2107	3575.48	3574.47	93077	8356	48.5088	2107	3210.34	3209.34	18898	Hex_HexNAc	365.131	365.132	0.000967	0.285091	0	1
33	1	2425	48.5088	2107	3575.48	3574.47	93077	1726	48.5088	2107	3413.43	3412.42	139565	Hex	162.05	162.053	0.002548	0.729367	0	1
33	1	3394	47.972	2074	3185.31	3184.3	63570	9351	47.8883	2068	3388.39	3387.39	15214	HexNAc	203.081	203.079	0.001758	0.535022	0.083666	1
33	1	3931	48.7823	2124	3128.3	3127.29	53777	3379	49.327	2158	2966.24	2965.23	63860	Hex	162.057	162.053	0.003865	1.26877	0.544668	1
33	1	4967	47.6466	2052	3331.37	3330.36	40703	2716	47.806	2062	3169.32	3168.31	81270	Hex	162.049	162.053	0.003352	1.0316	0.159334	1
33	1	4967	47.6466	2052	3331.37	3330.36	40703	3394	47.972	2074	3185.31	3184.3	63570	dHex	146.056	146.058	0.00182	0.558739	0.325335	1
33	1	4967	47.6466	2052	3331.37	3330.36	40703	5201	47.9303	2071	3128.29	3127.29	38419	HexNAc	203.075	203.079	0.00447	1.38441	0.283667	1
33	1	4967	47.6466	2052	3331.37	3330.36	40703	7124	48.4655	2104	3185.31	3184.3	24884	dHex	146.057	146.058	0.001225	0.376075	0.818839	1
33	1	5815	47.972	2074	3153.33	3152.32	33124	142	48.0611	2080	3315.38	3314.37	2203528	Hex	162.049	162.053	0.003922	1.21299	0.089167	1
33	1	7124	48.4655	2104	3185.31	3184.3	24884	9351	47.8883	2068	3388.39	3387.39	15214	HexNAc	203.082	203.079	0.002353	0.716102	0.57717	1
33	1	8356	48.5088	2107	3210.34	3209.34	18898	2317	48.0611	2080	3575.47	3574.46	97344	Hex_HexNAc	365.128	365.132	0.004368	1.28777	0.447665	1
33	1	8356	48.5088	2107	3210.34	3209.34	18898	784	48.0611	2080	3372.4	3371.39	360235	Hex	162.052	162.053	0.000456	0.138587	0.447665	1
34	1	115	73.955	3653	2725.15	2724.14	2651617	3825	74.0433	3658	2563.1	2562.1	55531	Hex	162.049	162.053	0.003949	1.49407	0.088333	2	@@IMAGE cluster_0034.png 660 694
34	1	559	73.6583	3633	2887.2	2886.2	535803	115	73.955	3653	2725.15	2724.14	2651617	Hex	162.053	162.053	0.000138	0.0491949	0.296665	2
35	1	116	73.8263	3645	3468.47	3467.47	2628178	3945	73.955	3653	3306.42	3305.42	53521	Hex	162.05	162.053	0.003198	0.944354	0.128667	2	@@IMAGE cluster_0035.png 660 694
35	1	1477	73.744	3639	3630.53	3629.52	168499	116	73.8263	3645	3468.47	3467.47	2628178	Hex	162.056	162.053	0.003366	0.948572	0.082333	2
36	1	123	46.8008	2001	2251.93	2250.92	2493455	186	46.8413	2004	2413.99	2412.98	1711975	Hex	162.053	162.053	3.2e-05	0.0137224	0.040503	1;2	@@IMAGE cluster_0036.png 660 694
36	1	145	47.5985	2049	2251.93	2250.93	2183653	270	48.1935	2087	2089.88	2088.87	1215229	Hex	162.052	162.053	0.000761	0.350707	0.595001	1;2
36	1	186	46.8413	2004	2413.99	2412.98	1711975	145	47.5985	2049	2251.93	2250.93	2183653	Hex	162.052	162.053	0.00131	0.561761	0.757162	1;2
36	1	220	47.5985	2049	2089.88	2088.88	1508688	396	47.5985	2049	1927.83	1926.82	780827	Hex	162.053	162.053	0.00049	0.244042	0	1;2
36	1	220	47.5985	2049	2089.88	2088.88	1508688	654	48.5088	2107	1927.83	1926.82	443784	Hex	162.051	162.053	0.001433	0.713699	0.910333	1;2
36	1	220	47.5985	2049	2089.88	2088.88	1508688	145	47.5985	2049	2251.93	2250.93	2183653	Hex	162.05	162.053	0.002348	1.08208	0	1;2
36	1	220	47.5985	2049	2089.88	2088.88	1508688	123	46.8008	2001	2251.93	2250.92	2493455	Hex	162.049	162.053	0.00369	1.70054	0.797665	1;2
36	1	270	48.1935	2087	2089.88	2088.87	1215229	1226	49.1015	2144	1927.83	1926.82	209631	Hex	162.051	162.053	0.002287	1.13903	0.908	1;2
36	1	270	48.1935	2087	2089.88	2088.87	1215229	654	48.5088	2107	1927.83	1926.82	443784	Hex	162.05	162.053	0.00302	1.5041	0.315332	1;2
36	1	948	47.9303	2071	1765.78	1764.77	285374	396	47.5985	2049	1927.83	1926.82	780827	Hex	162.052	162.053	0.000639	0.346192	0.331833	1;2
36	1	1208	48.559	2110	1765.78	1764.77	213864	396	47.5985	2049	1927.83	1926.82	780827	Hex	162.051	162.053	0.001432	0.775817	0.9605	1;2
36	1	1208	48.559	2110	1765.78	1764.77	213864	654	48.5088	2107	1927.83	1926.82	443784	Hex	162.053	162.053	0.000491	0.26601	0.050167	1;2
37	1	125	59.6558	2792	3451.41	3450.4	2466818	1418	58.7865	2739	3597.47	3596.46	175370	dHex	146.063	146.058	0.005568	1.58028	0.869335	1	@@IMAGE cluster_0037.png 660 694
37	1	1192	58.913	2748	3435.42	3434.41	215472	5223	58.5366	2721	3638.49	3637.49	38160	HexNAc	203.075	203.079	0.004761	1.34646	0.376332	1
37	1	1418	58.7865	2739	3597.47	3596.46	175370	1192	58.913	2748	3435.42	3434.41	215472	Hex	162.05	162.053	0.003141	0.893488	0.1265	1
37	1	2920	58.9968	2753	3492.44	3491.43	74907	5223	58.5366	2721	3638.49	3637.49	38160	dHex	146.056	146.058	0.002147	0.602335	0.460167	1
37	1	2920	58.9968	2753	3492.44	3491.43	74907	2824	58.913	2748	3695.51	3694.5	77567	HexNAc	203.074	203.079	0.005696	1.58532	0.083835	1
37	1	2938	58.9968	2753	3232.34	3231.33	74433	1192	58.913	2748	3435.42	3434.41	215472	HexNAc	203.078	203.079	0.001078	0.323445	0.083835	1
37	1	2938	58.9968	2753	3232.34	3231.33	74433	1418	58.7865	2739	3597.47	3596.46	175370	Hex_HexNAc	365.128	365.132	0.004219	1.23583	0.210335	1
37	1	4406	58.3273	2709	3654.49	3653.48	46867	2920	58.9968	2753	3492.44	3491.43	74907	Hex	162.05	162.053	0.002902	0.812326	0.669497	1
38	1	126	28.3421	1027	2486.03	2485.02	2454248	427	28.5268	1038	2323.97	2322.97	722531	Hex	162.056	162.053	0.003544	1.47421	0.184665	1;2	@@IMAGE cluster_0038.png 660 694
38	1	427	28.5268	1038	2323.97	2322.97	722531	7016	28.4398	1032	2161.92	2160.91	25538	Hex	162.054	162.053	0.000765	0.341223	0.087	1;2
38	1	3918	28.39	1029	1999.87	1998.86	54029	7016	28.4398	1032	2161.92	2160.91	25538	Hex	162.049	162.053	0.003935	1.89193	0.049833	1;2
38	1	3918	28.39	1029	1999.87	1998.86	54029	9707	28.4816	1035	1837.82	1836.81	13907	Hex	162.054	162.053	0.001436	0.748761	0.091666	1;2
39	1	397	23.4598	833	2884.24	2883.23	779017	900	23.5083	836	3046.3	3045.29	303696	Hex	162.053	162.053	0.000489	0.164965	0.0485	1	@@IMAGE cluster_0039.png 660 694
39	1	397	23.4598	833	2884.24	2883.23	779017	777	22.7261	789	3030.3	3029.29	366639	dHex	146.057	146.058	0.000616	0.208371	0.733679	1
39	1	437	22.9915	807	2827.22	2826.21	697651	10593	22.0376	748	3030.3	3029.29	11104	HexNAc	203.077	203.079	0.002774	0.947485	0.953859	1
39	1	437	22.9915	807	2827.22	2826.21	697651	777	22.7261	789	3030.3	3029.29	366639	HexNAc	203.078	203.079	0.001528	0.521902	0.265359	1
39	1	471	22.3573	765	2827.22	2826.21	641269	128	22.7261	789	2624.14	2623.13	2435310	HexNAc	203.079	203.079	2.7e-05	0.00990945	0.368821	1
39	1	471	22.3573	765	2827.22	2826.21	641269	10593	22.0376	748	3030.3	3029.29	11104	HexNAc	203.077	203.079	0.001969	0.67253	0.319679	1
39	1	706	23.0355	810	2884.24	2883.23	408957	10593	22.0376	748	3030.3	3029.29	11104	dHex	146.056	146.058	0.001562	0.52837	0.997845	1
39	1	777	22.7261	789	3030.3	3029.29	366639	706	23.0355	810	2884.24	2883.23	408957	dHex	146.058	146.058	0.000316	0.106892	0.309345	1
39	1	1118	22.7261	789	3087.32	3086.31	235114	706	23.0355	810	2884.24	2883.23	408957	HexNAc	203.078	203.079	0.001492	0.499871	0.309345	1
39	1	1118	22.7261	789	3087.32	3086.31	235114	397	23.4598	833	2884.24	2883.23	779017	HexNAc	203.078	203.079	0.001792	0.600381	0.733679	1
39	1	1118	22.7261	789	3087.32	3086.31	235114	6961	22.6443	783	2925.27	2924.26	25850	Hex	162.05	162.053	0.002946	0.980272	0.081835	1
39	1	1975	22.4638	771	2884.24	2883.23	118277	10593	22.0376	748	3030.3	3029.29	11104	dHex	146.056	146.058	0.002258	0.763802	0.426177	1
40	1	130	59.4473	2781	2628.12	2627.11	2403563	4064	59.4473	2781	2466.06	2465.06	51679	Hex	162.057	162.053	0.004047	1.5895	0	2	@@IMAGE cluster_0040.png 660 694
40	1	1731	59.364	2775	2790.17	2789.17	138651	130	59.4473	2781	2628.12	2627.11	2403563	Hex	162.054	162.053	0.000731	0.269927	0.083334	2
41	1	7532	53.8516	2433	2312.98	2311.98	22781	5475	53.8993	2436	2150.93	2149.92	35930	Hex	162.054	162.053	0.000887	0.397589	0.047667	1;2	@@IMAGE cluster_0041.png 660 694
41	1	7716	53.8106	2430	2475.04	2474.03	21874	7532	53.8516	2433	2312.98	2311.98	22781	Hex	162.057	162.053	0.004291	1.79314	0.041002	1;2
41	1	7716	53.8106	2430	2475.04	2474.03	21874	141	53.8993	2436	2637.09	2636.08	2211409	Hex	162.045	162.053	0.007396	2.89465	0.088669	1;2
42	1	143	100.928	5241	3836.54	3835.53	2199599	1598	100.752	5233	3998.6	3997.59	153571	Hex	162.054	162.053	0.000826	0.210899	0.175505	1;2	@@IMAGE cluster_0042.png 660 694
42	1	143	100.928	5241	3836.54	3835.53	2199599	6894	100.974	5243	3674.49	3673.48	26208	Hex	162.05	162.053	0.002742	0.730322	0.046827	1;2
42	1	6894	100.974	5243	3674.49	3673.48	26208	5071	100.886	5240	3512.44	3511.43	39736	Hex	162.055	162.053	0.002075	0.577599	0.088332	1;2
43	1	147	42.7245	1764	2618.02	2617.02	2171567	7392	42.7245	1764	2471.97	2470.96	23502	dHex	146.058	146.058	0.000168	0.0660381	0	1	@@IMAGE cluster_0043.png 665 694
43	1	6352	42.0776	1728	2675.04	2674.03	29521	7392	42.7245	1764	2471.97	2470.96	23502	HexNAc	203.071	203.079	0.008652	3.36327	0.646835	1
43	1	6352	42.0776	1728	2675.04	2674.03	29521	8078	41.7816	1716	2837.09	2836.08	20094	Hex	162.055	162.053	0.002215	0.803976	0.295995	1
43	1	8078	41.7816	1716	2837.09	2836.08	20094	7392	42.7245	1764	2471.97	2470.96	23502	Hex_HexNAc	365.126	365.132	0.006437	2.42583	0.94283	1
44	1	996	60.595	2845	2795.16	2794.15	271704	153	60.6795	2851	2633.11	2632.1	2081894	Hex	162.05	162.053	0.002678	0.987054	0.084499	2	@@IMAGE cluster_0044.png 660 694
44	1	5380	60.6795	2851	2471.05	2470.04	36849	153	60.6795	2851	2633.11	2632.1	2081894	Hex	162.054	162.053	0.001215	0.476271	0	2
45	1	347	80.6333	4053	3213.35	3212.35	959740	3558	80.5925	4050	2848.22	2847.22	60521	Hex_HexNAc	365.13	365.132	0.002277	0.751539	0.040833	1	@@IMAGE cluster_0045.png 660 694
45	1	347	80.6333	4053	3213.35	3212.35	959740	154	80.4296	4038	3416.43	3415.43	2051433	HexNAc	203.08	203.079	0.000348	0.105013	0.203665	1
45	1	843	80.5111	4044	3400.44	3399.43	326656	2888	80.3468	4033	3603.52	3602.51	75854	HexNAc	203.078	203.079	0.000943	0.269354	0.164335	1
45	1	1117	80.5111	4044	3197.36	3196.35	235133	4226	80.3881	4035	3343.42	3342.41	49305	dHex	146.067	146.058	0.008986	2.74853	0.122995	1
45	1	1117	80.5111	4044	3197.36	3196.35	235133	843	80.5111	4044	3400.44	3399.43	326656	HexNAc	203.085	203.079	0.005915	1.79357	0	1
45	1	1117	80.5111	4044	3197.36	3196.35	235133	2524	80.3881	4035	3359.41	3358.41	88500	Hex	162.058	162.053	0.005257	1.60403	0.122995	1
45	1	2427	80.4296	4038	3457.46	3456.45	93014	2888	80.3468	4033	3603.52	3602.51	75854	dHex	146.062	146.058	0.003758	1.06475	0.082835	1
45	1	2524	80.3881	4035	3359.41	3358.41	88500	347	80.6333	4053	3213.35	3212.35	959740	dHex	146.059	146.058	0.001441	0.43861	0.24516	1
46	1	157	34.5283	1311	2504.98	2503.97	1998285	7896	34.5283	1311	2342.93	2341.92	21011	Hex	162.052	162.053	0.000639	0.263729	0	2	@@IMAGE cluster_0046.png 660 694
46	1	4868	34.5283	1311	2180.87	2179.86	41822	7896	34.5283	1311	2342.93	2341.92	21011	Hex	162.055	162.053	0.001926	0.851876	0	2
47	1	159	61.7815	2920	2902.23	2901.22	1983895	241	61.6883	2916	2699.15	2698.14	1388063	HexNAc	203.077	203.079	0.002791	0.996899	0.093164	1	@@IMAGE cluster_0047.png 660 694
47	1	159	61.7815	2920	2902.23	2901.22	1983895	6550	60.9405	2868	3048.29	3047.28	28324	dHex	146.059	146.058	0.000596	0.200387	0.840999	1
47	1	159	61.7815	2920	2902.23	2901.22	1983895	536	61.3433	2893	3105.31	3104.3	559645	HexNAc	203.084	203.079	0.004664	1.55324	0.438162	1
47	1	159	61.7815	2920	2902.23	2901.22	1983895	2138	61.5108	2904	3064.28	3063.28	106712	Hex	162.056	162.053	0.003027	1.01501	0.270667	1
47	1	371	61.0316	2873	2861.2	2860.19	875538	241	61.6883	2916	2699.15	2698.14	1388063	Hex	162.049	162.053	0.00341	1.22699	0.656668	1
47	1	2138	61.5108	2904	3064.28	3063.28	106712	241	61.6883	2916	2699.15	2698.14	1388063	Hex_HexNAc	365.132	365.132	0.000236	0.0819243	0.177503	1
47	1	6550	60.9405	2868	3048.29	3047.28	28324	2660	60.8483	2863	2886.23	2885.23	82900	Hex	162.051	162.053	0.001429	0.481753	0.092168	1
47	1	6550	60.9405	2868	3048.29	3047.28	28324	8367	61.6883	2916	2886.24	2885.23	18856	Hex	162.05	162.053	0.002432	0.81989	0.747835	1
47	1	8859	62.1911	2947	2943.26	2942.25	16914	536	61.3433	2893	3105.31	3104.3	559645	Hex	162.049	162.053	0.004205	1.39087	0.84783	1
48	1	1656	88.9325	4561	3941.8	3940.79	146269	160	89.0991	4573	3779.75	3778.74	1971264	Hex	162.055	162.053	0.001945	0.503917	0.166668	2	@@IMAGE cluster_0048.png 670 694
48	1	4894	89.2261	4579	3617.69	3616.69	41508	160	89.0991	4573	3779.75	3778.74	1971264	Hex	162.053	162.053	0.00023	0.0622006	0.126998	2
49	1	278	39.2333	1580	2670.02	2669.02	1161347	1647	39.6936	1604	2507.96	2506.96	147862	Hex	162.059	162.053	0.005926	2.28981	0.460331	1	@@IMAGE cluster_0049.png 660 694
49	1	278	39.2333	1580	2670.02	2669.02	1161347	659	39.7808	1609	2466.94	2465.93	440228	HexNAc	203.086	203.079	0.007087	2.7603	0.547498	1
49	1	283	38.773	1557	2393.93	2392.92	1152853	166	38.5443	1545	2597.01	2596	1912761	HexNAc	203.078	203.079	0.001739	0.697145	0.228666	1
49	1	659	39.7808	1609	2466.94	2465.93	440228	452	39.5613	1596	2613	2612	676500	dHex	146.066	146.058	0.008482	3.34074	0.2195	1
49	1	659	39.7808	1609	2466.94	2465.93	440228	332	38.8655	1561	2613	2611.99	994233	dHex	146.065	146.058	0.007213	2.84093	0.915332	1
49	1	951	39.4255	1588	2450.95	2449.94	284924	166	38.5443	1545	2597.01	2596	1912761	dHex	146.053	146.058	0.004628	1.83435	0.881166	1
49	1	951	39.4255	1588	2450.95	2449.94	284924	332	38.8655	1561	2613	2611.99	994233	Hex	162.049	162.053	0.003449	1.36272	0.56	1
49	1	951	39.4255	1588	2450.95	2449.94	284924	2286	38.9668	1566	2654.03	2653.02	98782	HexNAc	203.077	203.079	0.002703	1.05938	0.458666	1
49	1	1032	39.516	1594	2800.09	2799.08	261231	3840	39.5613	1596	2654.03	2653.02	55293	dHex	146.055	146.058	0.002489	0.913042	0.045332	1
49	1	1237	39.0135	1568	2409.92	2408.92	207225	332	38.8655	1561	2613	2611.99	994233	HexNAc	203.078	203.079	0.001189	0.473619	0.147999	1
49	1	1647	39.6936	1604	2507.96	2506.96	147862	3840	39.5613	1596	2654.03	2653.02	55293	dHex	146.067	146.058	0.009288	3.60001	0.132333	1
49	1	1647	39.6936	1604	2507.96	2506.96	147862	2286	38.9668	1566	2654.03	2653.02	98782	dHex	146.065	146.058	0.006798	2.6349	0.726831	1
49	1	2286	38.9668	1566	2654.03	2653.02	98782	8617	38.7253	1555	2857.11	2856.1	17842	HexNAc	203.077	203.079	0.002699	0.97983	0.241502	1
49	1	5401	40.5125	1652	2466.94	2465.93	36656	452	39.5613	1596	2613	2612	676500	dHex	146.066	146.058	0.007689	3.0284	0.951167	1
49	1	6063	38.7253	1555	2800.09	2799.08	31380	3840	39.5613	1596	2654.03	2653.02	55293	dHex	146.054	146.058	0.003707	1.35984	0.836	1
49	1	6063	38.7253	1555	2800.09	2799.08	31380	2286	38.9668	1566	2654.03	2653.02	98782	dHex	146.057	146.058	0.001217	0.446434	0.241502	1
49	1	8129	39.146	1574	2857.12	2856.11	19939	3840	39.5613	1596	2654.03	2653.02	55293	HexNAc	203.084	203.079	0.004254	1.54435	0.415333	1
49	1	8617	38.7253	1555	2857.11	2856.1	17842	3840	39.5613	1596	2654.03	2653.02	55293	HexNAc	203.074	203.079	0.005189	1.88378	0.836	1
50	1	175	47.806	2062	3142.37	3141.36	1827360	1634	47.806	2062	2777.23	2776.22	149158	Hex_HexNAc	365.136	365.132	0.003556	1.20184	0	1	@@IMAGE cluster_0050.png 660 694
50	1	3736	47.5985	2049	3345.45	3344.44	57132	175	47.806	2062	3142.37	3141.36	1827360	HexNAc	203.082	203.079	0.002241	0.691048	0.2075	1
50	1	3736	47.5985	2049	3345.45	3344.44	57132	6385	47.7251	2058	2980.32	2979.31	29308	Hex_HexNAc	365.131	365.132	0.001233	0.389959	0.126681	1
50	1	5238	46.3576	1969	3288.42	3287.42	37995	7043	46.8413	2004	3142.36	3141.35	25374	dHex	146.061	146.058	0.002943	0.915572	0.483667	1
50	1	6385	47.7251	2058	2980.32	2979.31	29308	1634	47.806	2062	2777.23	2776.22	149158	HexNAc	203.086	203.079	0.00703	2.44287	0.080819	1
50	1	6385	47.7251	2058	2980.32	2979.31	29308	7043	46.8413	2004	3142.36	3141.35	25374	Hex	162.046	162.053	0.00662	2.16316	0.883843	1
50	1	6385	47.7251	2058	2980.32	2979.31	29308	175	47.806	2062	3142.37	3141.36	1827360	Hex	162.049	162.053	0.003474	1.13517	0.080819	1
50	1	7043	46.8413	2004	3142.36	3141.35	25374	1634	47.806	2062	2777.23	2776.22	149158	Hex_HexNAc	365.133	365.132	0.00041	0.13857	0.964662	1
51	1	177	33.3001	1235	2684.04	2683.03	1818702	8098	34.1615	1289	2480.97	2479.96	20037	HexNAc	203.074	203.079	0.005553	2.15108	0.861332	1	@@IMAGE cluster_0051.png 660 694
51	1	177	33.3001	1235	2684.04	2683.03	1818702	6787	33.3001	1235	2318.91	2317.9	26801	Hex_HexNAc	365.132	365.132	0.000271	0.10838	0	1
51	1	280	33.3928	1241	2521.99	2520.98	1157240	6787	33.3001	1235	2318.91	2317.9	26801	HexNAc	203.082	203.079	0.002231	0.922114	0.092667	1
51	1	280	33.3928	1241	2521.99	2520.98	1157240	295	32.9375	1216	2668.05	2667.04	1108848	dHex	146.056	146.058	0.001483	0.571702	0.455334	1
51	1	280	33.3928	1241	2521.99	2520.98	1157240	177	33.3001	1235	2684.04	2683.03	1818702	Hex	162.05	162.053	0.002502	0.961566	0.092667	1
51	1	557	33.0426	1222	2505.99	2504.99	537623	295	32.9375	1216	2668.05	2667.04	1108848	Hex	162.051	162.053	0.002136	0.825982	0.105165	1
51	1	2067	31.8329	1171	2668.05	2667.04	112095	3473	31.8329	1171	2505.99	2504.99	61974	Hex	162.055	162.053	0.001958	0.75715	0	1
51	1	6388	32.7746	1208	2464.97	2463.96	29277	6787	33.3001	1235	2318.91	2317.9	26801	dHex	146.061	146.058	0.00276	1.15436	0.525497	1
51	1	6388	32.7746	1208	2464.97	2463.96	29277	2067	31.8329	1171	2668.05	2667.04	112095	HexNAc	203.081	203.079	0.001532	0.597154	0.941681	1
51	1	7827	33.0426	1222	2302.91	2301.91	21338	295	32.9375	1216	2668.05	2667.04	1108848	Hex_HexNAc	365.131	365.132	0.000759	0.305498	0.105165	1
51	1	7827	33.0426	1222	2302.91	2301.91	21338	557	33.0426	1222	2505.99	2504.99	537623	HexNAc	203.081	203.079	0.001377	0.572927	0	1
51	1	7827	33.0426	1222	2302.91	2301.91	21338	2067	31.8329	1171	2668.05	2667.04	112095	Hex_HexNAc	365.135	365.132	0.002785	1.12096	1.20968	1
51	1	7827	33.0426	1222	2302.91	2301.91	21338	6388	32.7746	1208	2464.97	2463.96	29277	Hex	162.054	162.053	0.001253	0.525823	0.267995	1
51	1	8370	33.0426	1222	2156.86	2155.85	18853	7827	33.0426	1222	2302.91	2301.91	21338	dHex	146.059	146.058	0.001051	0.471538	0	1
52	1	180	34.5283	1311	2377.93	2376.92	1767041	4425	34.484	1308	2231.87	2230.86	46647	dHex	146.055	146.058	0.003132	1.35944	0.044333	1	@@IMAGE cluster_0052.png 675 694
52	1	6220	33.8018	1266	2393.92	2392.91	30351	4425	34.484	1308	2231.87	2230.86	46647	Hex	162.05	162.053	0.003296	1.42567	0.682165	1
52	1	6220	33.8018	1266	2393.92	2392.91	30351	6899	34.44	1306	2190.84	2189.83	26181	HexNAc	203.081	203.079	0.001559	0.680378	0.638165	1
53	1	181	68.9691	3357	4067.79	4066.78	1750085	2773	69.2351	3374	3905.74	3904.73	79392	Hex	162.05	162.053	0.002422	0.607664	0.266	1	@@IMAGE cluster_0053.png 660 694
53	1	181	68.9691	3357	4067.79	4066.78	1750085	2421	68.8831	3351	3921.73	3920.73	93221	dHex	146.058	146.058	0.000119	0.0297965	0.086	1
53	1	2773	69.2351	3374	3905.74	3904.73	79392	6440	68.7531	3342	4051.79	4050.79	29014	dHex	146.052	146.058	0.005766	1.44956	0.482	1
54	1	1205	22.1866	756	1851.87	1850.86	214505	1190	22.1866	756	1689.82	1688.81	215750	Hex	162.052	162.053	0.000959	0.541858	0	1;2	@@IMAGE cluster_0054.png 663 694
54	1	1371	22.1866	756	2013.92	2012.91	182901	1205	22.1866	756	1851.87	1850.86	214505	Hex	162.053	162.053	0.000319	0.165123	0	1;2
54	1	1371	22.1866	756	2013.92	2012.91	182901	794	22.1866	756	2175.98	2174.97	353616	Hex	162.052	162.053	0.00041	0.195803	0	1;2
54	1	1405	22.1866	756	1324.69	1323.68	177717	1190	22.1866	756	1689.82	1688.81	215750	Hex_HexNAc	365.132	365.132	4.7e-05	0.0312034	0	1
54	1	1405	22.1866	756	1324.69	1323.68	177717	5016	22.1361	754	1527.77	1526.76	40210	HexNAc	203.079	203.079	0.000149	0.104545	0.050534	1
54	1	2462	22.1866	756	2338.03	2337.02	91547	182	22.1361	754	2500.08	2499.07	1728999	Hex	162.052	162.053	0.000868	0.358968	0.050534	1;2
54	1	2462	22.1866	756	2338.03	2337.02	91547	794	22.1866	756	2175.98	2174.97	353616	Hex	162.053	162.053	8.9e-05	0.0394505	0	1;2
54	1	5016	22.1361	754	1527.77	1526.76	40210	1190	22.1866	756	1689.82	1688.81	215750	Hex	162.053	162.053	0.000196	0.121907	0.050534	1;2
55	1	335	53.8993	2436	3372.39	3371.39	978667	188	53.5253	2412	3534.45	3533.44	1699611	Hex	162.051	162.053	0.001818	0.526588	0.374	1	@@IMAGE cluster_0055.png 660 694
55	1	2438	53.5253	2412	3388.39	3387.38	92402	188	53.5253	2412	3534.45	3533.44	1699611	dHex	146.055	146.058	0.002933	0.847587	0	1
55	1	2438	53.5253	2412	3388.39	3387.38	92402	4391	53.6183	2418	3226.32	3225.31	47059	Hex	162.069	162.053	0.01574	4.76054	0.093	1
56	1	191	42.9138	1775	2634.02	2633.01	1675925	3069	42.9618	1778	2837.09	2836.09	70924	HexNAc	203.077	203.079	0.001999	0.731017	0.047997	1	@@IMAGE cluster_0056.png 660 694
56	1	205	43.6415	1816	2675.05	2674.04	1582506	4800	43.6415	1816	2821.1	2820.09	42666	dHex	146.049	146.058	0.009251	3.3676	0	1
56	1	3069	42.9618	1778	2837.09	2836.09	70924	205	43.6415	1816	2675.05	2674.04	1582506	Hex	162.047	162.053	0.006216	2.25621	0.679668	1
56	1	9617	43.967	1831	2309.91	2308.9	14225	205	43.6415	1816	2675.05	2674.04	1582506	Hex_HexNAc	365.137	365.132	0.004481	1.79854	0.325549	1
57	1	822	37.626	1487	2864.26	2863.25	340513	1494	37.5385	1483	2702.2	2701.19	166633	Hex	162.053	162.053	0.000288	0.103514	0.0875	1;2	@@IMAGE cluster_0057.png 660 694
57	1	822	37.626	1487	2864.26	2863.25	340513	197	37.581	1485	3026.31	3025.3	1626997	Hex	162.052	162.053	0.000559	0.18986	0.045001	1;2
57	1	1494	37.5385	1483	2702.2	2701.19	166633	1329	37.626	1487	2540.15	2539.14	191432	Hex	162.053	162.053	0.000625	0.238534	0.0875	1;2
58	1	198	82.4238	4159	3159.4	3158.39	1612006	849	82.1761	4143	3321.46	3320.45	325471	Hex	162.055	162.053	0.002181	0.673268	0.247667	2	@@IMAGE cluster_0058.png 670 694
58	1	849	82.1761	4143	3321.46	3320.45	325471	696	82.0948	4138	3483.51	3482.51	411846	Hex	162.058	162.053	0.004766	1.40116	0.081333	2
59	1	217	57.0233	2629	3459.47	3458.46	1523127	5987	57.0233	2629	3621.52	3620.52	31886	Hex	162.054	162.053	0.000805	0.227434	0	1	@@IMAGE cluster_0059.png 660 694
59	1	4031	56.1273	2573	3605.53	3604.52	52224	6098	56.5433	2599	3240.41	3239.4	31123	Hex_HexNAc	365.124	365.132	0.008169	2.38723	0.416002	1
59	1	4031	56.1273	2573	3605.53	3604.52	52224	217	57.0233	2629	3459.47	3458.46	1523127	dHex	146.062	146.058	0.003734	1.05734	0.896002	1
59	1	7324	55.8908	2558	3402.46	3401.45	23839	2123	56.5433	2599	3256.39	3255.39	107581	dHex	146.068	146.058	0.009619	2.88996	0.652502	1
59	1	7324	55.8908	2558	3402.46	3401.45	23839	6098	56.5433	2599	3240.41	3239.4	31123	Hex	162.054	162.053	0.000884	0.266231	0.652502	1
60	1	223	69.055	3362	3089.34	3088.34	1492599	1236	69.4941	3392	2943.28	2942.27	207601	dHex	146.068	146.058	0.009766	3.23881	0.439167	1	@@IMAGE cluster_0060.png 660 694
60	1	223	69.055	3362	3089.34	3088.34	1492599	1381	69.055	3362	3292.42	3291.42	180846	HexNAc	203.08	203.079	0.000192	0.0601904	0	1
60	1	1236	69.4941	3392	2943.28	2942.27	207601	724	69.576	3397	3308.41	3307.4	396925	Hex_HexNAc	365.135	365.132	0.003007	0.96229	0.081832	1
61	1	3429	61.7815	2920	3221.37	3220.36	62890	580	62.5078	2968	3059.32	3058.31	511266	Hex	162.049	162.053	0.003971	1.26492	0.726333	1;2	@@IMAGE cluster_0061.png 660 694
61	1	4533	61.92	2929	3100.34	3099.33	45504	7187	61.1656	2881	3262.39	3261.39	24544	Hex	162.052	162.053	0.000503	0.158158	0.754335	1
61	1	5492	61.7306	2918	3059.31	3058.3	35729	3429	61.7815	2920	3221.37	3220.36	62890	Hex	162.057	162.053	0.004548	1.44872	0.050834	1;2
61	1	5492	61.7306	2918	3059.31	3058.3	35729	7187	61.1656	2881	3262.39	3261.39	24544	HexNAc	203.085	203.079	0.005662	1.79186	0.565	1
61	1	6449	63	3001	2897.26	2896.25	28959	225	63	3001	3262.39	3261.39	1468121	Hex_HexNAc	365.133	365.132	0.000536	0.174093	0	1
61	1	6449	63	3001	2897.26	2896.25	28959	580	62.5078	2968	3059.32	3058.31	511266	Hex	162.056	162.053	0.00301	1.01099	0.492168	1;2
62	1	237	89.0991	4573	4748.08	4747.07	1407853	2433	89.6086	4600	4382.95	4381.94	92583	Hex_HexNAc	365.127	365.132	0.005465	1.19728	0.5095	1	@@IMAGE cluster_0062.png 660 694
62	1	237	89.0991	4573	4748.08	4747.07	1407853	449	89.4791	4593	4602.03	4601.03	680334	dHex	146.044	146.058	0.013671	2.92487	0.38	1
62	1	237	89.0991	4573	4748.08	4747.07	1407853	1894	89.5201	4595	4586.03	4585.03	124409	Hex	162.045	162.053	0.007332	1.57135	0.421	1
62	1	649	89.1835	4577	4529.01	4528	446012	2433	89.6086	4600	4382.95	4381.94	92583	dHex	146.057	146.058	0.001001	0.224693	0.425168	1
62	1	691	89.1835	4577	4545	4544	414818	2433	89.6086	4600	4382.95	4381.94	92583	Hex	162.053	162.053	0.000178	0.0398837	0.425168	1
62	1	691	89.1835	4577	4545	4544	414818	5803	89.3515	4586	4398.95	4397.94	33190	dHex	146.055	146.058	0.003047	0.681508	0.168001	1
62	1	691	89.1835	4577	4545	4544	414818	237	89.0991	4573	4748.08	4747.07	1407853	HexNAc	203.074	203.079	0.005643	1.21472	0.084332	1
62	1	1666	89.3515	4586	4805.1	4804.09	145136	449	89.4791	4593	4602.03	4601.03	680334	HexNAc	203.067	203.079	0.012669	2.69406	0.127667	1
62	1	1773	89.0991	4573	4951.16	4950.16	134694	2913	89.4791	4593	4789.11	4788.1	74950	Hex	162.054	162.053	0.001445	0.296768	0.38	1
62	1	1773	89.0991	4573	4951.16	4950.16	134694	1666	89.3515	4586	4805.1	4804.09	145136	dHex	146.064	146.058	0.005702	1.16913	0.252333	1
62	1	1773	89.0991	4573	4951.16	4950.16	134694	1894	89.5201	4595	4586.03	4585.03	124409	Hex_HexNAc	365.132	365.132	0.000628	0.131723	0.421	1
62	1	1773	89.0991	4573	4951.16	4950.16	134694	237	89.0991	4573	4748.08	4747.07	1407853	HexNAc	203.086	203.079	0.006704	1.38266	0	1
62	1	1894	89.5201	4595	4586.03	4585.03	124409	2913	89.4791	4593	4789.11	4788.1	74950	HexNAc	203.077	203.079	0.002073	0.442328	0.041	1
62	1	1894	89.5201	4595	4586.03	4585.03	124409	2433	89.6086	4600	4382.95	4381.94	92583	HexNAc	203.081	203.079	0.001867	0.416417	0.0885	1
62	1	2008	89.1835	4577	4732.09	4731.09	116209	1894	89.5201	4595	4586.03	4585.03	124409	dHex	146.06	146.058	0.00217	0.46586	0.336668	1
62	1	2008	89.1835	4577	4732.09	4731.09	116209	649	89.1835	4577	4529.01	4528	446012	HexNAc	203.084	203.079	0.005038	1.08823	0	1
62	1	2298	88.9325	4561	4691.05	4690.05	98228	649	89.1835	4577	4529.01	4528	446012	Hex	162.046	162.053	0.006886	1.49403	0.251	1
62	1	2298	88.9325	4561	4691.05	4690.05	98228	3371	89.4791	4593	4325.93	4324.92	64050	Hex_HexNAc	365.125	365.132	0.007109	1.57715	0.546668	1
62	1	2298	88.9325	4561	4691.05	4690.05	98228	691	89.1835	4577	4545	4544	414818	dHex	146.05	146.058	0.008065	1.7468	0.251	1
62	1	3371	89.4791	4593	4325.93	4324.92	64050	649	89.1835	4577	4529.01	4528	446012	HexNAc	203.079	203.079	0.000223	0.0503788	0.295668	1
62	1	7448	89.5201	4595	4764.09	4763.08	23243	449	89.4791	4593	4602.03	4601.03	680334	Hex	162.051	162.053	0.001341	0.286413	0.041	1
63	1	243	38.5018	1543	2568.98	2567.97	1382812	303	38.773	1557	2365.9	2364.89	1078705	HexNAc	203.079	203.079	3.4e-05	0.0137851	0.271168	1	@@IMAGE cluster_0063.png 660 694
63	1	318	38.8655	1561	2584.97	2583.96	1028099	1095	38.9668	1566	2381.89	2380.89	242406	HexNAc	203.079	203.079	0.000505	0.20343	0.101334	1
63	1	318	38.8655	1561	2584.97	2583.96	1028099	1433	39.4255	1588	2422.92	2421.91	173732	Hex	162.053	162.053	0.000263	0.105076	0.56	1
63	1	1433	39.4255	1588	2422.92	2421.91	173732	243	38.5018	1543	2568.98	2567.97	1382812	dHex	146.058	146.058	0.000353	0.141486	0.923668	1
63	1	1533	38.2911	1528	2527.95	2526.95	161465	1095	38.9668	1566	2381.89	2380.89	242406	dHex	146.06	146.058	0.002516	1.0253	0.675667	1
63	1	1533	38.2911	1528	2527.95	2526.95	161465	303	38.773	1557	2365.9	2364.89	1078705	Hex	162.056	162.053	0.003145	1.28582	0.481833	1
64	1	266	85.1095	4326	4837.07	4836.06	1254892	905	85.0676	4324	4634	4632.99	302321	HexNAc	203.076	203.079	0.003811	0.804938	0.041833	1	@@IMAGE cluster_0064.png 660 694
64	1	758	84.776	4304	5040.15	5039.15	378976	3524	84.776	4304	5243.23	5242.22	61084	HexNAc	203.076	203.079	0.003586	0.697573	0	1
64	1	758	84.776	4304	5040.15	5039.15	378976	266	85.1095	4326	4837.07	4836.06	1254892	HexNAc	203.083	203.079	0.003426	0.693859	0.333501	1
64	1	2772	84.942	4316	4999.13	4998.12	79393	905	85.0676	4324	4634	4632.99	302321	Hex_HexNAc	365.132	365.132	0.000273	0.0566913	0.125668	1
64	1	2772	84.942	4316	4999.13	4998.12	79393	266	85.1095	4326	4837.07	4836.06	1254892	Hex	162.056	162.053	0.003538	0.719531	0.167501	1
64	1	2772	84.942	4316	4999.13	4998.12	79393	3188	84.942	4316	4796.04	4795.03	68160	HexNAc	203.091	203.079	0.011186	2.28445	0	1
64	1	3188	84.942	4316	4796.04	4795.03	68160	905	85.0676	4324	4634	4632.99	302321	Hex	162.041	162.053	0.011459	2.43084	0.125668	1
64	1	8023	85.2776	4337	4691.02	4690.01	20370	266	85.1095	4326	4837.07	4836.06	1254892	dHex	146.051	146.058	0.007327	1.5383	0.168165	1
64	1	10455	85.1926	4332	4853.09	4852.09	11515	8023	85.2776	4337	4691.02	4690.01	20370	Hex	162.075	162.053	0.021689	4.54596	0.084998	1
65	1	272	72.5215	3563	4076.76	4075.76	1210531	713	72.431	3557	4279.84	4278.84	404866	HexNAc	203.08	203.079	0.000817	0.195581	0.090501	1	@@IMAGE cluster_0065.png 660 694
65	1	272	72.5215	3563	4076.76	4075.76	1210531	1068	72.2503	3548	4238.82	4237.81	249795	Hex	162.054	162.053	0.001467	0.352917	0.271166	1
65	1	369	71.5098	3507	4279.85	4278.84	879761	457	71.887	3529	4076.76	4075.76	665805	HexNAc	203.088	203.079	0.008446	2.02188	0.377166	1
65	1	369	71.5098	3507	4279.85	4278.84	879761	1388	71.5098	3507	4482.92	4481.92	179840	HexNAc	203.072	203.079	0.007371	1.68273	0	1
65	1	369	71.5098	3507	4279.85	4278.84	879761	5741	71.5931	3512	4133.8	4132.79	33734	dHex	146.056	146.058	0.001645	0.391125	0.083333	1
65	1	1388	71.5098	3507	4482.92	4481.92	179840	713	72.431	3557	4279.84	4278.84	404866	HexNAc	203.08	203.079	0.000767	0.175099	0.921165	1
65	1	1881	72.108	3541	4035.74	4034.73	125896	2803	72.431	3557	3873.68	3872.67	78159	Hex	162.058	162.053	0.005004	1.26565	0.323	1;2
65	1	1881	72.108	3541	4035.74	4034.73	125896	11639	72.108	3541	4197.79	4196.78	8015	Hex	162.047	162.053	0.005819	1.41384	0	1;2
65	1	1881	72.108	3541	4035.74	4034.73	125896	2777	71.5098	3507	4238.83	4237.82	79294	HexNAc	203.087	203.079	0.007886	1.90655	0.598165	1
65	1	1977	71.3058	3496	4181.8	4180.79	117847	7536	71.6746	3516	3978.71	3977.71	22761	HexNAc	203.086	203.079	0.00636	1.55911	0.368833	1
65	1	1977	71.3058	3496	4181.8	4180.79	117847	1881	72.108	3541	4035.74	4034.73	125896	dHex	146.061	146.058	0.002691	0.655101	0.802165	1
65	1	2777	71.5098	3507	4238.83	4237.82	79294	457	71.887	3529	4076.76	4075.76	665805	Hex	162.063	162.053	0.009757	2.34725	0.377166	1
65	1	2777	71.5098	3507	4238.83	4237.82	79294	2803	72.431	3557	3873.68	3872.67	78159	Hex_HexNAc	365.145	365.132	0.01289	3.1786	0.921165	1
65	1	2777	71.5098	3507	4238.83	4237.82	79294	8248	72.2503	3548	4092.76	4091.75	19332	dHex	146.07	146.058	0.012289	2.95069	0.7405	1
65	1	2803	72.431	3557	3873.68	3872.67	78159	457	71.887	3529	4076.76	4075.76	665805	HexNAc	203.083	203.079	0.003133	0.788332	0.543999	1
65	1	2803	72.431	3557	3873.68	3872.67	78159	1068	72.2503	3548	4238.82	4237.81	249795	Hex_HexNAc	365.136	365.132	0.004091	1.00882	0.180665	1
65	1	2803	72.431	3557	3873.68	3872.67	78159	272	72.5215	3563	4076.76	4075.76	1210531	HexNAc	203.082	203.079	0.002624	0.660256	0.090501	1
65	1	3679	71.9308	3532	3873.68	3872.67	58134	457	71.887	3529	4076.76	4075.76	665805	HexNAc	203.084	203.079	0.004313	1.08525	0.043834	1
65	1	3679	71.9308	3532	3873.68	3872.67	58134	2777	71.5098	3507	4238.83	4237.82	79294	Hex_HexNAc	365.146	365.132	0.01407	3.46958	0.421	1
65	1	7515	72.207	3546	4441.89	4440.89	22887	713	72.431	3557	4279.84	4278.84	404866	Hex	162.05	162.053	0.002449	0.561715	0.223999	1
65	1	7515	72.207	3546	4441.89	4440.89	22887	1068	72.2503	3548	4238.82	4237.81	249795	HexNAc	203.076	203.079	0.003099	0.714163	0.043334	1
65	1	7515	72.207	3546	4441.89	4440.89	22887	272	72.5215	3563	4076.76	4075.76	1210531	Hex_HexNAc	365.131	365.132	0.001632	0.38325	0.3145	1
65	1	8248	72.2503	3548	4092.76	4091.75	19332	1068	72.2503	3548	4238.82	4237.81	249795	dHex	146.061	146.058	0.00349	0.83798	0	1
66	1	277	22.9449	804	2563.11	2562.1	1182989	1992	22.9449	804	2401.06	2400.05	116891	Hex	162.05	162.053	0.002792	1.12532	0	1;2	@@IMAGE cluster_0066.png 660 694
66	1	277	22.9449	804	2563.11	2562.1	1182989	4082	22.8638	798	2725.16	2724.16	51394	Hex	162.053	162.053	0.00016	0.0605343	0.081165	1;2
66	1	1004	22.9449	804	2239.01	2238	267739	2596	22.9915	807	2076.96	2075.95	85530	Hex	162.052	162.053	0.00073	0.338437	0.046527	1;2
66	1	1004	22.9449	804	2239.01	2238	267739	1992	22.9449	804	2401.06	2400.05	116891	Hex	162.053	162.053	1e-06	0.000431216	0	1;2
66	1	5624	22.9449	804	1752.85	1751.84	34507	6120	22.9915	807	1914.9	1913.89	30964	Hex	162.052	162.053	0.000455	0.248245	0.046527	1;2
66	1	6120	22.9915	807	1914.9	1913.89	30964	2596	22.9915	807	2076.96	2075.95	85530	Hex	162.054	162.053	0.000734	0.367934	0	1;2
66	1	10235	22.5569	777	2709.17	2708.16	12177	277	22.9449	804	2563.11	2562.1	1182989	dHex	146.057	146.058	0.000836	0.317252	0.387998	1
67	1	294	149.28	7398	5890.56	5889.56	1115689	8097	149.637	7413	5728.5	5727.5	20042	Hex	162.06	162.053	0.007322	1.26056	0.357	2	@@IMAGE cluster_0067.png 660 694
67	1	294	149.28	7398	5890.56	5889.56	1115689	4682	148.552	7368	6052.61	6051.6	44003	Hex	162.042	162.053	0.010488	1.75661	0.727667	2
68	1	299	90.4606	4648	3467.51	3466.51	1093384	3115	90.339	4640	3832.64	3831.63	69724	Hex_HexNAc	365.125	365.132	0.007088	1.94241	0.121668	1	@@IMAGE cluster_0068.png 660 694
68	1	491	91.2483	4689	3305.46	3304.46	611614	423	91.0685	4679	3467.51	3466.51	727785	Hex	162.05	162.053	0.003192	0.94285	0.179834	1;2
68	1	491	91.2483	4689	3305.46	3304.46	611614	299	90.4606	4648	3467.51	3466.51	1093384	Hex	162.049	162.053	0.004108	1.21342	0.787667	1;2
68	1	1907	90.339	4640	3629.56	3628.55	123635	423	91.0685	4679	3467.51	3466.51	727785	Hex	162.041	162.053	0.012043	3.39476	0.729501	1;2
68	1	1907	90.339	4640	3629.56	3628.55	123635	1960	90.339	4640	3994.69	3993.68	119495	Hex_HexNAc	365.134	365.132	0.001429	0.374956	0	1
68	1	1907	90.339	4640	3629.56	3628.55	123635	3115	90.339	4640	3832.64	3831.63	69724	HexNAc	203.083	203.079	0.004039	1.08282	0	1
68	1	1907	90.339	4640	3629.56	3628.55	123635	299	90.4606	4648	3467.51	3466.51	1093384	Hex	162.042	162.053	0.011127	3.13655	0.121668	1;2
68	1	1907	90.339	4640	3629.56	3628.55	123635	2449	90.339	4640	3775.62	3774.61	91991	dHex	146.061	146.058	0.003205	0.865847	0	1
68	1	3115	90.339	4640	3832.64	3831.63	69724	423	91.0685	4679	3467.51	3466.51	727785	Hex_HexNAc	365.124	365.132	0.008004	2.19344	0.729501	1
68	1	3115	90.339	4640	3832.64	3831.63	69724	1960	90.339	4640	3994.69	3993.68	119495	Hex	162.05	162.053	0.00261	0.667066	0	1
69	1	381	60.4666	2838	2856.23	2855.23	840019	1120	60.2973	2829	3018.28	3017.28	233713	Hex	162.049	162.053	0.003836	1.30643	0.169331	1	@@IMAGE cluster_0069.png 660 694
69	1	381	60.4666	2838	2856.23	2855.23	840019	1892	59.532	2785	3059.31	3058.3	124668	HexNAc	203.076	203.079	0.003681	1.24494	0.934666	1
69	1	381	60.4666	2838	2856.23	2855.23	840019	950	60.213	2823	3059.31	3058.3	285054	HexNAc	203.078	203.079	0.001602	0.541808	0.253665	1
69	1	680	59.959	2809	2913.26	2912.25	422705	1892	59.532	2785	3059.31	3058.3	124668	dHex	146.054	146.058	0.003604	1.20726	0.427	1
69	1	1109	60.213	2823	2710.18	2709.17	237447	1792	59.4898	2783	2913.25	2912.24	133652	HexNAc	203.072	203.079	0.007351	2.61536	0.723166	1
69	1	1109	60.213	2823	2710.18	2709.17	237447	680	59.959	2809	2913.26	2912.25	422705	HexNAc	203.079	203.079	9e-06	0.00320204	0.254001	1
69	1	1109	60.213	2823	2710.18	2709.17	237447	302	60.1281	2817	2872.24	2871.23	1082783	Hex	162.061	162.053	0.00771	2.76324	0.084831	1
69	1	1892	59.532	2785	3059.31	3058.3	124668	1792	59.4898	2783	2913.25	2912.24	133652	dHex	146.062	146.058	0.003756	1.25818	0.042165	1
69	1	1958	59.5728	2787	2799.21	2798.2	119612	865	59.4898	2783	2653.15	2652.14	314761	dHex	146.06	146.058	0.00175	0.642161	0.083	1
69	1	1958	59.5728	2787	2799.21	2798.2	119612	5060	60.3385	2832	2653.16	2652.15	39901	dHex	146.053	146.058	0.005235	1.92098	0.765665	1
69	1	5060	60.3385	2832	2653.16	2652.15	39901	1120	60.2973	2829	3018.28	3017.28	233713	Hex_HexNAc	365.126	365.132	0.00593	2.09192	0.041165	1
70	1	310	147.277	7306	6362.79	6361.78	1045141	8609	147.192	7302	5997.64	5996.64	17872	Hex_HexNAc	365.142	365.132	0.009716	1.57237	0.085002	1	@@IMAGE cluster_0070.png 660 694
70	1	310	147.277	7306	6362.79	6361.78	1045141	1990	147.234	7303	6565.86	6564.85	116980	HexNAc	203.073	203.079	0.00607	0.939146	0.042835	1
70	1	310	147.277	7306	6362.79	6361.78	1045141	5031	147.192	7302	6508.84	6507.83	40111	dHex	146.054	146.058	0.003483	0.541275	0.085002	1
70	1	310	147.277	7306	6362.79	6361.78	1045141	652	147.449	7313	6159.71	6158.7	444514	HexNAc	203.079	203.079	6.2e-05	0.00990377	0.171667	1
70	1	310	147.277	7306	6362.79	6361.78	1045141	1264	147.617	7322	6200.73	6199.73	201556	Hex	162.052	162.053	0.000831	0.132309	0.34	1;2
70	1	310	147.277	7306	6362.79	6361.78	1045141	2035	147.617	7322	6216.72	6215.72	114161	dHex	146.064	146.058	0.005668	0.901292	0.34	1
70	1	310	147.277	7306	6362.79	6361.78	1045141	8340	147.7	7328	5997.66	5996.65	18936	Hex_HexNAc	365.129	365.132	0.002921	0.472714	0.42318	1
70	1	826	147.659	7325	6143.71	6142.71	337849	2790	147.491	7316	6346.79	6345.78	79113	HexNAc	203.076	203.079	0.003646	0.583898	0.168331	1
70	1	826	147.659	7325	6143.71	6142.71	337849	5031	147.192	7302	6508.84	6507.83	40111	Hex_HexNAc	365.127	365.132	0.00534	0.844233	0.467	1
70	1	826	147.659	7325	6143.71	6142.71	337849	1994	147.533	7318	6289.77	6288.76	116551	dHex	146.056	146.058	0.002088	0.335922	0.126	1
70	1	826	147.659	7325	6143.71	6142.71	337849	8340	147.7	7328	5997.66	5996.65	18936	dHex	146.057	146.058	0.001064	0.175298	0.041182	1
70	1	1206	147.617	7322	6086.68	6085.68	214479	1994	147.533	7318	6289.77	6288.76	116551	HexNAc	203.086	203.079	0.006517	1.0533	0.084002	1
70	1	1264	147.617	7322	6200.73	6199.73	201556	1990	147.234	7303	6565.86	6564.85	116980	Hex_HexNAc	365.125	365.132	0.006901	1.08127	0.382835	1
70	1	1264	147.617	7322	6200.73	6199.73	201556	2790	147.491	7316	6346.79	6345.78	79113	dHex	146.055	146.058	0.00262	0.417679	0.126333	1
70	1	1990	147.234	7303	6565.86	6564.85	116980	7684	147.533	7318	6419.8	6418.8	22015	dHex	146.055	146.058	0.00267	0.411287	0.298833	1
70	1	2035	147.617	7322	6216.72	6215.72	114161	7684	147.533	7318	6419.8	6418.8	22015	HexNAc	203.082	203.079	0.002268	0.359017	0.084002	1
70	1	2110	147.406	7311	6305.76	6304.76	108350	5031	147.192	7302	6508.84	6507.83	40111	HexNAc	203.077	203.079	0.002334	0.364329	0.213835	1
70	1	2110	147.406	7311	6305.76	6304.76	108350	652	147.449	7313	6159.71	6158.7	444514	dHex	146.057	146.058	0.001211	0.194328	0.042834	1
70	1	2110	147.406	7311	6305.76	6304.76	108350	826	147.659	7325	6143.71	6142.71	337849	Hex	162.05	162.053	0.003006	0.48299	0.253165	1
70	1	5031	147.192	7302	6508.84	6507.83	40111	2790	147.491	7316	6346.79	6345.78	79113	Hex	162.051	162.053	0.001694	0.263583	0.298669	1
70	1	8340	147.7	7328	5997.66	5996.65	18936	652	147.449	7313	6159.71	6158.7	444514	Hex	162.05	162.053	0.002859	0.47041	0.251513	1
70	1	8340	147.7	7328	5997.66	5996.65	18936	1264	147.617	7322	6200.73	6199.73	201556	HexNAc	203.077	203.079	0.00209	0.342725	0.08318	1
70	1	10742	147.32	7308	6524.86	6523.85	10662	652	147.449	7313	6159.71	6158.7	444514	Hex_HexNAc	365.151	365.132	0.018307	2.88696	0.128502	1
70	1	10742	147.32	7308	6524.86	6523.85	10662	310	147.277	7306	6362.79	6361.78	1045141	Hex	162.071	162.053	0.018369	2.85108	0.043165	1;2
71	1	916	66.6778	3225	2811.06	2810.06	294354	1122	66.5458	3216	3014.14	3013.14	233493	HexNAc	203.079	203.079	0.000285	0.0978844	0.132	1	@@IMAGE cluster_0071.png 660 694
71	1	916	66.6778	3225	2811.06	2810.06	294354	3572	67.9363	3294	2445.93	2444.92	60301	Hex_HexNAc	365.136	365.132	0.003464	1.31837	1.2585	1
71	1	1434	66.8523	3236	2607.98	2606.97	173709	5584	66.3155	3202	2754.05	2753.04	34858	dHex	146.065	146.058	0.006983	2.60559	0.536834	1
71	1	1434	66.8523	3236	2607.98	2606.97	173709	916	66.6778	3225	2811.06	2810.06	294354	HexNAc	203.084	203.079	0.005002	1.84677	0.1745	1
71	1	1434	66.8523	3236	2607.98	2606.97	173709	312	66.2708	3199	2770.04	2769.03	1036064	Hex	162.058	162.053	0.005086	1.89211	0.5815	1
72	1	314	66.8085	3233	3660.75	3659.74	1034670	1856	66.7623	3230	3498.7	3497.69	127906	Hex	162.054	162.053	0.000772	0.21572	0.046168	1;2	@@IMAGE cluster_0072.png 660 694
72	1	314	66.8085	3233	3660.75	3659.74	1034670	971	66.6778	3225	3822.8	3821.79	279467	Hex	162.051	162.053	0.001941	0.518878	0.130666	1;2
72	1	1304	65.9521	3180	3660.75	3659.74	196634	1856	66.7623	3230	3498.7	3497.69	127906	Hex	162.052	162.053	0.000537	0.150054	0.810165	1;2
72	1	1509	66.7623	3230	3336.64	3335.64	164944	1856	66.7623	3230	3498.7	3497.69	127906	Hex	162.053	162.053	0.000111	0.0324879	0	1;2
72	1	2487	66.7623	3230	3174.59	3173.58	90403	1509	66.7623	3230	3336.64	3335.64	164944	Hex	162.052	162.053	0.001066	0.327535	0	1;2
72	1	2487	66.7623	3230	3174.59	3173.58	90403	6191	65.9521	3180	3336.64	3335.63	30561	Hex	162.05	162.053	0.002797	0.859397	0.810165	1;2
72	1	6973	65.9983	3183	3174.59	3173.58	25769	6191	65.9521	3180	3336.64	3335.63	30561	Hex	162.052	162.053	0.001303	0.400355	0.046165	1;2
73	1	1030	61.255	2887	3492.44	3491.43	262107	331	60.595	2845	3654.49	3653.48	994385	Hex	162.052	162.053	0.000761	0.213019	0.659999	1	@@IMAGE cluster_0073.png 660 694
73	1	1294	60.8041	2860	3638.49	3637.48	197575	9237	60.8933	2865	3435.42	3434.41	15586	HexNAc	203.071	203.079	0.008156	2.3066	0.089169	1
73	1	1294	60.8041	2860	3638.49	3637.48	197575	1030	61.255	2887	3492.44	3491.43	262107	dHex	146.053	146.058	0.005358	1.50317	0.450834	1
74	1	475	105.902	5509	3322.46	3321.45	633368	393	106.025	5513	3160.41	3159.4	800851	Hex	162.05	162.053	0.002433	0.750828	0.123165	1;2	@@IMAGE cluster_0074.png 660 694
74	1	475	105.902	5509	3322.46	3321.45	633368	342	105.902	5509	3484.51	3483.5	970116	Hex	162.055	162.053	0.00191	0.561356	0	1;2
74	1	728	105.942	5511	2998.35	2997.35	393797	393	106.025	5513	3160.41	3159.4	800851	Hex	162.054	162.053	0.001119	0.363504	0.082832	1;2
74	1	728	105.942	5511	2998.35	2997.35	393797	1390	106.025	5513	2836.3	2835.29	179512	Hex	162.052	162.053	0.000749	0.256831	0.082832	1;2
75	1	349	97.8141	5058	5229.03	5228.03	955389	564	97.5975	5046	5432.11	5431.11	529997	HexNAc	203.08	203.079	0.000357	0.0669848	0.216681	1	@@IMAGE cluster_0075.png 660 694
75	1	564	97.5975	5046	5432.11	5431.11	529997	5389	98.1606	5078	5286.06	5285.05	36769	dHex	146.058	146.058	8.2e-05	0.015304	0.563168	1
75	1	729	97.4665	5039	5635.19	5634.18	393723	4833	98.0315	5069	5489.14	5488.13	42217	dHex	146.048	146.058	0.009598	1.7259	0.565	1
75	1	729	97.4665	5039	5635.19	5634.18	393723	564	97.5975	5046	5432.11	5431.11	529997	HexNAc	203.076	203.079	0.003827	0.691713	0.130999	1
75	1	5389	98.1606	5078	5286.06	5285.05	36769	4833	98.0315	5069	5489.14	5488.13	42217	HexNAc	203.085	203.079	0.005689	1.05614	0.129167	1
76	1	351	82.8505	4186	4696.09	4695.08	950125	6202	82.6365	4172	4899.17	4898.17	30486	HexNAc	203.083	203.079	0.003905	0.814114	0.214	1	@@IMAGE cluster_0076.png 660 694
76	1	351	82.8505	4186	4696.09	4695.08	950125	9547	82.5093	4165	5061.23	5060.22	14495	Hex_HexNAc	365.141	365.132	0.008966	1.83818	0.341166	1
76	1	351	82.8505	4186	4696.09	4695.08	950125	6180	82.6815	4175	4842.15	4841.14	30646	dHex	146.055	146.058	0.002436	0.510894	0.169001	1
76	1	9547	82.5093	4165	5061.23	5060.22	14495	6202	82.6365	4172	4899.17	4898.17	30486	Hex	162.058	162.053	0.005061	1.01643	0.127166	1
77	1	354	35.1746	1348	2524.94	2523.94	934766	7761	34.6636	1317	2890.09	2889.08	21684	Hex_HexNAc	365.143	365.132	0.011232	4.15	0.511003	1	@@IMAGE cluster_0077.png 660 694
77	1	9295	35.2205	1351	2200.84	2199.83	15417	10338	35.1746	1348	2362.89	2361.89	11874	Hex	162.053	162.053	0.000447	0.195979	0.04583	1;2
77	1	10338	35.1746	1348	2362.89	2361.89	11874	354	35.1746	1348	2524.94	2523.94	934766	Hex	162.051	162.053	0.001725	0.706125	0	1;2
78	1	383	63.7436	3046	3230.36	3229.35	838775	2434	63.5736	3037	3433.44	3432.43	92563	HexNAc	203.077	203.079	0.002716	0.815397	0.170002	1	@@IMAGE cluster_0078.png 660 694
78	1	383	63.7436	3046	3230.36	3229.35	838775	490	64.0021	3063	3027.28	3026.28	612999	HexNAc	203.079	203.079	0.000174	0.0556299	0.2585	1
78	1	383	63.7436	3046	3230.36	3229.35	838775	3725	64.2511	3079	3084.3	3083.29	57298	dHex	146.06	146.058	0.001955	0.619391	0.5075	1
78	1	3310	63.1231	3009	3490.46	3489.46	65141	3330	63.1231	3009	3344.4	3343.4	64816	dHex	146.061	146.058	0.00276	0.807862	0	1
78	1	3310	63.1231	3009	3490.46	3489.46	65141	1222	63.4101	3028	3287.38	3286.37	210711	HexNAc	203.084	203.079	0.00488	1.44041	0.286998	1
78	1	3725	64.2511	3079	3084.3	3083.29	57298	1222	63.4101	3028	3287.38	3286.37	210711	HexNAc	203.078	203.079	0.001785	0.560469	0.841002	1
79	1	1151	46.882	2007	5475.16	5474.15	227392	407	47.6466	2052	5313.12	5312.11	758294	Hex	162.041	162.053	0.012222	2.26622	0.764665	2	@@IMAGE cluster_0079.png 660 694
79	1	1151	46.882	2007	5475.16	5474.15	227392	636	47.006	2014	5313.13	5312.12	455250	Hex	162.031	162.053	0.021569	3.99934	0.124	2
79	1	2009	47.552	2046	5475.17	5474.16	115945	407	47.6466	2052	5313.12	5312.11	758294	Hex	162.047	162.053	0.005744	1.06506	0.094665	2
79	1	2839	48.4155	2102	5151.07	5150.06	77223	407	47.6466	2052	5313.12	5312.11	758294	Hex	162.049	162.053	0.004175	0.798113	0.768835	2
80	1	412	44.5525	1862	3159.35	3158.34	742220	12076	44.5525	1862	3321.4	3320.39	6752	Hex	162.05	162.053	0.002597	0.801701	0	1	@@IMAGE cluster_0080.png 660 694
80	1	4797	43.7546	1820	3362.42	3361.41	42688	412	44.5525	1862	3159.35	3158.34	742220	HexNAc	203.077	203.079	0.002415	0.740826	0.797835	1
80	1	6893	45.6898	1922	2972.26	2971.26	26209	7788	45.1465	1893	3175.34	3174.33	21572	HexNAc	203.077	203.079	0.002334	0.759569	0.543332	1
80	1	9302	45.8198	1931	3321.39	3320.39	15402	1385	46.5961	1986	3175.34	3174.33	180044	dHex	146.053	146.058	0.004922	1.51569	0.776333	1
80	1	9302	45.8198	1931	3321.39	3320.39	15402	1789	46.3576	1969	3118.32	3117.31	133701	HexNAc	203.077	203.079	0.002729	0.847819	0.537836	1
80	1	9302	45.8198	1931	3321.39	3320.39	15402	6763	45.8606	1934	2956.27	2955.26	26916	Hex_HexNAc	365.129	365.132	0.002928	0.933131	0.040831	1
80	1	12076	44.5525	1862	3321.4	3320.39	6752	6763	45.8606	1934	2956.27	2955.26	26916	Hex_HexNAc	365.13	365.132	0.001738	0.553887	1.30817	1
80	1	12076	44.5525	1862	3321.4	3320.39	6752	7788	45.1465	1893	3175.34	3174.33	21572	dHex	146.055	146.058	0.002853	0.87856	0.594	1
81	1	415	55.0228	2505	2980.31	2979.3	731604	1690	55.073	2508	3183.39	3182.38	143264	HexNAc	203.078	203.079	0.001089	0.353475	0.050166	1	@@IMAGE cluster_0081.png 663 694
81	1	1398	55.6438	2544	3053.33	3052.32	178381	2464	55.6016	2541	3199.38	3198.37	91427	dHex	146.055	146.058	0.003283	1.05044	0.04217	1
81	1	1398	55.6438	2544	3053.33	3052.32	178381	3295	55.4125	2529	3256.4	3255.4	65636	HexNAc	203.076	203.079	0.003507	1.11197	0.231337	1
81	1	1398	55.6438	2544	3053.33	3052.32	178381	7270	54.8941	2496	3199.38	3198.37	24119	dHex	146.055	146.058	0.00302	0.966293	0.74967	1
81	1	5788	55.2111	2517	3037.33	3036.33	33316	7270	54.8941	2496	3199.38	3198.37	24119	Hex	162.05	162.053	0.003196	1.02523	0.317	1
81	1	5788	55.2111	2517	3037.33	3036.33	33316	1690	55.073	2508	3183.39	3182.38	143264	dHex	146.055	146.058	0.002587	0.832006	0.138167	1
82	1	1330	81.2635	4089	3745.63	3744.62	191426	1089	80.5111	4044	3891.69	3890.68	243613	dHex	146.058	146.058	0.000352	0.0922032	0.752332	1	@@IMAGE cluster_0082.png 660 694
82	1	1330	81.2635	4089	3745.63	3744.62	191426	426	80.6333	4053	3907.68	3906.67	723425	Hex	162.05	162.053	0.002924	0.764315	0.630167	1
82	1	3338	80.5516	4047	3704.61	3703.6	64666	426	80.6333	4053	3907.68	3906.67	723425	HexNAc	203.077	203.079	0.002651	0.69669	0.081665	1
82	1	3900	81.3073	4092	3761.62	3760.61	54344	426	80.6333	4053	3907.68	3906.67	723425	dHex	146.061	146.058	0.003112	0.81176	0.674002	1
82	1	3969	80.5111	4044	3688.6	3687.6	53299	1089	80.5111	4044	3891.69	3890.68	243613	HexNAc	203.087	203.079	0.007682	2.02737	0	1
83	1	432	102.863	5355	4934.03	4933.03	709366	1092	102.961	5359	4730.96	4729.95	242805	HexNAc	203.079	203.079	0.00048	0.0993483	0.098004	1	@@IMAGE cluster_0083.png 679 694
83	1	560	103.222	5373	4787.97	4786.97	535044	4558	103.222	5373	4584.9	4583.89	45228	HexNAc	203.075	203.079	0.004631	0.988383	0	1
83	1	560	103.222	5373	4787.97	4786.97	535044	432	102.863	5355	4934.03	4933.03	709366	dHex	146.06	146.058	0.002061	0.424074	0.359	1
83	1	560	103.222	5373	4787.97	4786.97	535044	6353	103.135	5368	4950.03	4949.02	29511	Hex	162.052	162.053	0.000563	0.115653	0.086998	1
83	1	4558	103.222	5373	4584.9	4583.89	45228	1092	102.961	5359	4730.96	4729.95	242805	dHex	146.056	146.058	0.00209	0.448794	0.260996	1
83	1	6353	103.135	5368	4950.03	4949.02	29511	6691	104.081	5424	4787.98	4786.97	27365	Hex	162.051	162.053	0.002141	0.439812	0.9455	1
83	1	6353	103.135	5368	4950.03	4949.02	29511	4558	103.222	5373	4584.9	4583.89	45228	Hex_HexNAc	365.127	365.132	0.005194	1.0897	0.086998	1
84	1	6713	76.957	3837	3551.44	3550.44	27222	441	76.7338	3822	3713.5	3712.49	691826	Hex	162.054	162.053	0.00114	0.313923	0.22317	1	@@IMAGE cluster_0084.png 660 694
84	1	6713	76.957	3837	3551.44	3550.44	27222	6043	76.8273	3828	3697.51	3696.5	31498	dHex	146.063	146.058	0.005126	1.41467	0.12967	1
84	1	6713	76.957	3837	3551.44	3550.44	27222	9060	76.599	3814	3916.58	3915.57	16198	Hex_HexNAc	365.135	365.132	0.002452	0.656844	0.358004	1
84	1	9060	76.599	3814	3916.58	3915.57	16198	441	76.7338	3822	3713.5	3712.49	691826	HexNAc	203.081	203.079	0.001312	0.343993	0.134834	1
85	1	454	44.0204	1833	2560.99	2559.98	671149	12362	44.0654	1836	2398.94	2397.93	5863	Hex	162.049	162.053	0.003494	1.40946	0.044998	2	@@IMAGE cluster_0085.png 660 694
85	1	11251	43.967	1831	2236.88	2235.87	9090	12362	44.0654	1836	2398.94	2397.93	5863	Hex	162.058	162.053	0.005084	2.19431	0.098438	2
86	1	458	27.6831	993	2307.85	2306.84	665326	11952	27.6831	993	2104.77	2103.76	7104	HexNAc	203.081	203.079	0.001254	0.56863	0	1	@@IMAGE cluster_0086.png 661 694
86	1	686	27.6831	993	2469.9	2468.89	419613	11952	27.6831	993	2104.77	2103.76	7104	Hex_HexNAc	365.133	365.132	0.000982	0.42951	0	1
86	1	686	27.6831	993	2469.9	2468.89	419613	458	27.6831	993	2307.85	2306.84	665326	Hex	162.053	162.053	0.000272	0.113909	0	1
86	1	8986	27.6831	993	2161.79	2160.78	16475	458	27.6831	993	2307.85	2306.84	665326	dHex	146.057	146.058	0.000475	0.212641	0	1
87	1	464	134.175	6758	4381.9	4380.89	653852	5827	133.994	6749	4527.95	4526.95	33029	dHex	146.052	146.058	0.005539	1.24362	0.180831	1	@@IMAGE cluster_0087.png 660 694
87	1	464	134.175	6758	4381.9	4380.89	653852	3112	133.352	6726	4527.97	4526.96	69777	dHex	146.07	146.058	0.012137	2.72501	0.822665	1
87	1	755	133.209	6719	4584.98	4583.97	379486	464	134.175	6758	4381.9	4380.89	653852	HexNAc	203.08	203.079	0.000401	0.0894603	0.966331	1
87	1	755	133.209	6719	4584.98	4583.97	379486	1841	133.209	6719	4438.92	4437.92	128647	dHex	146.059	146.058	0.00079	0.17513	0	1
87	1	1626	133.164	6717	4642	4641	150109	1841	133.209	6719	4438.92	4437.92	128647	HexNAc	203.082	203.079	0.002459	0.541695	0.0445	1
87	1	1841	133.209	6719	4438.92	4437.92	128647	7784	133.707	6737	4235.84	4234.83	21577	HexNAc	203.085	203.079	0.005956	1.3735	0.497998	1
87	1	1841	133.209	6719	4438.92	4437.92	128647	4360	132.595	6699	4600.97	4599.97	47411	Hex	162.052	162.053	0.001213	0.268426	0.613667	1
87	1	3646	132.595	6699	4438.92	4437.91	58854	8128	131.798	6672	4584.99	4583.98	19939	dHex	146.068	146.058	0.010581	2.34563	0.797333	1
87	1	3646	132.595	6699	4438.92	4437.91	58854	9572	131.134	6644	4804.05	4803.04	14387	Hex_HexNAc	365.132	365.132	0.000228	0.0493456	1.46083	1
87	1	3646	132.595	6699	4438.92	4437.91	58854	4360	132.595	6699	4600.97	4599.97	47411	Hex	162.057	162.053	0.004373	0.967705	0	1
87	1	3646	132.595	6699	4438.92	4437.91	58854	4081	131.798	6672	4600.98	4599.97	51398	Hex	162.061	162.053	0.007982	1.76634	0.797333	1
87	1	4081	131.798	6672	4600.98	4599.97	51398	9572	131.134	6644	4804.05	4803.04	14387	HexNAc	203.072	203.079	0.007754	1.64926	0.6635	1
87	1	4360	132.595	6699	4600.97	4599.97	47411	7784	133.707	6737	4235.84	4234.83	21577	Hex_HexNAc	365.137	365.132	0.004743	1.07371	1.11166	1
87	1	8533	132.236	6686	4381.92	4380.91	18187	8128	131.798	6672	4584.99	4583.98	19939	HexNAc	203.068	203.079	0.011756	2.62268	0.43817	1
88	1	478	83.4943	4224	3807.55	3806.54	626969	1334	83.677	4235	3604.47	3603.46	190799	HexNAc	203.084	203.079	0.004733	1.27746	0.182665	1	@@IMAGE cluster_0088.png 660 694
88	1	666	82.9376	4192	3807.55	3806.54	433266	4066	82.0948	4138	4010.63	4009.62	51662	HexNAc	203.079	203.079	0.000819	0.209566	0.842833	1
88	1	666	82.9376	4192	3807.55	3806.54	433266	2861	82.3008	4151	3969.6	3968.59	76671	Hex	162.052	162.053	0.001144	0.294271	0.636833	1
88	1	666	82.9376	4192	3807.55	3806.54	433266	1935	83.024	4197	3604.47	3603.46	121162	HexNAc	203.084	203.079	0.00469	1.26586	0.086332	1
88	1	666	82.9376	4192	3807.55	3806.54	433266	1334	83.677	4235	3604.47	3603.46	190799	HexNAc	203.082	203.079	0.00278	0.750337	0.739332	1
88	1	1201	82.3008	4151	3807.55	3806.54	214680	4066	82.0948	4138	4010.63	4009.62	51662	HexNAc	203.078	203.079	0.000941	0.240783	0.206	1
88	1	1201	82.3008	4151	3807.55	3806.54	214680	2248	82.6815	4175	3604.47	3603.46	100718	HexNAc	203.082	203.079	0.002736	0.738461	0.380665	1
88	1	1201	82.3008	4151	3807.55	3806.54	214680	2861	82.3008	4151	3969.6	3968.59	76671	Hex	162.052	162.053	0.001266	0.325653	0	1
88	1	1201	82.3008	4151	3807.55	3806.54	214680	1935	83.024	4197	3604.47	3603.46	121162	HexNAc	203.084	203.079	0.004812	1.29879	0.723165	1
88	1	1334	83.677	4235	3604.47	3603.46	190799	2816	83.278	4212	3766.52	3765.51	77749	Hex	162.051	162.053	0.001738	0.471708	0.399	1
88	1	1334	83.677	4235	3604.47	3603.46	190799	2861	82.3008	4151	3969.6	3968.59	76671	Hex_HexNAc	365.134	365.132	0.001636	0.432115	1.37617	1
88	1	1763	82.259	4149	3766.52	3765.51	135299	4449	82.3008	4151	3563.44	3562.43	46357	HexNAc	203.078	203.079	0.001165	0.317961	0.041835	1
88	1	1935	83.024	4197	3604.47	3603.46	121162	1763	82.259	4149	3766.52	3765.51	135299	Hex	162.054	162.053	0.001027	0.278736	0.765	1
88	1	1935	83.024	4197	3604.47	3603.46	121162	2536	82.2181	4146	3750.53	3749.52	87920	dHex	146.066	146.058	0.008515	2.31607	0.805832	1
88	1	1935	83.024	4197	3604.47	3603.46	121162	2861	82.3008	4151	3969.6	3968.59	76671	Hex_HexNAc	365.136	365.132	0.003546	0.936602	0.723165	1
88	1	2248	82.6815	4175	3604.47	3603.46	100718	1763	82.259	4149	3766.52	3765.51	135299	Hex	162.052	162.053	0.001049	0.284707	0.4225	1
88	1	2460	82.6815	4175	3766.52	3765.51	91627	2248	82.6815	4175	3604.47	3603.46	100718	Hex	162.05	162.053	0.003142	0.852765	0	1
88	1	2460	82.6815	4175	3766.52	3765.51	91627	2861	82.3008	4151	3969.6	3968.59	76671	HexNAc	203.084	203.079	0.004612	1.19264	0.380665	1
88	1	2460	82.6815	4175	3766.52	3765.51	91627	1935	83.024	4197	3604.47	3603.46	121162	Hex	162.052	162.053	0.001066	0.289321	0.3425	1
88	1	2460	82.6815	4175	3766.52	3765.51	91627	1334	83.677	4235	3604.47	3603.46	190799	Hex	162.05	162.053	0.002976	0.807711	0.9955	1
88	1	2536	82.2181	4146	3750.53	3749.52	87920	2248	82.6815	4175	3604.47	3603.46	100718	dHex	146.064	146.058	0.006439	1.7514	0.463332	1
88	1	2861	82.3008	4151	3969.6	3968.59	76671	2816	83.278	4212	3766.52	3765.51	77749	HexNAc	203.083	203.079	0.003374	0.872499	0.977165	1
88	1	2861	82.3008	4151	3969.6	3968.59	76671	1763	82.259	4149	3766.52	3765.51	135299	HexNAc	203.082	203.079	0.002519	0.6514	0.041835	1
88	1	2861	82.3008	4151	3969.6	3968.59	76671	2248	82.6815	4175	3604.47	3603.46	100718	Hex_HexNAc	365.134	365.132	0.00147	0.38827	0.380665	1
88	1	3225	82.342	4153	3547.45	3546.44	67253	2536	82.2181	4146	3750.53	3749.52	87920	HexNAc	203.081	203.079	0.002048	0.561406	0.123832	1
88	1	5503	82.259	4149	3953.61	3952.6	35627	2536	82.2181	4146	3750.53	3749.52	87920	HexNAc	203.077	203.079	0.002133	0.553873	0.040832	1
88	1	5503	82.259	4149	3953.61	3952.6	35627	1201	82.3008	4151	3807.55	3806.54	214680	dHex	146.059	146.058	0.00157	0.404684	0.041835	1
88	1	5503	82.259	4149	3953.61	3952.6	35627	666	82.9376	4192	3807.55	3806.54	433266	dHex	146.06	146.058	0.001692	0.436131	0.678668	1
89	1	494	79.606	3990	3102.3	3101.29	605270	9733	79.6536	3992	2899.22	2898.21	13819	HexNAc	203.08	203.079	0.000603	0.201017	0.047667	1	@@IMAGE cluster_0089.png 660 694
89	1	494	79.606	3990	3102.3	3101.29	605270	1001	79.7016	3994	3264.35	3263.35	269552	Hex	162.052	162.053	0.000939	0.295068	0.095667	1
89	1	494	79.606	3990	3102.3	3101.29	605270	9421	79.3603	3975	3305.38	3304.37	14982	HexNAc	203.076	203.079	0.003724	1.16272	0.245668	1
89	1	550	78.9323	3950	3045.26	3044.26	547299	9733	79.6536	3992	2899.22	2898.21	13819	dHex	146.043	146.058	0.014774	4.97234	0.721335	1
89	1	627	78.2648	3914	3248.34	3247.34	467439	550	78.9323	3950	3045.26	3044.26	547299	HexNAc	203.08	203.079	0.000588	0.186916	0.6675	1
89	1	780	79.4548	3981	2858.2	2857.19	362266	805	79.314	3972	3061.27	3060.27	348347	HexNAc	203.077	203.079	0.002511	0.848676	0.140834	1
89	1	805	79.314	3972	3061.27	3060.27	348347	9733	79.6536	3992	2899.22	2898.21	13819	Hex	162.053	162.053	8.2e-05	0.0275238	0.339667	1
89	1	956	78.6016	3930	3061.25	3060.24	283154	3241	77.4218	3862	3426.37	3425.36	66701	Hex_HexNAc	365.126	365.132	0.005976	1.84285	1.17983	1
89	1	956	78.6016	3930	3061.25	3060.24	283154	8181	78.5086	3925	3207.31	3206.3	19612	dHex	146.063	146.058	0.004865	1.55269	0.092997	1
89	1	956	78.6016	3930	3061.25	3060.24	283154	2039	78.0793	3903	3264.32	3263.31	114032	HexNAc	203.075	203.079	0.003982	1.25942	0.522333	1
89	1	1001	79.7016	3994	3264.35	3263.35	269552	9733	79.6536	3992	2899.22	2898.21	13819	Hex_HexNAc	365.132	365.132	0.000336	0.109063	0.048	1
89	1	2039	78.0793	3903	3264.32	3263.31	114032	3241	77.4218	3862	3426.37	3425.36	66701	Hex	162.051	162.053	0.001994	0.596231	0.6575	1
89	1	2157	80.0306	4013	2858.19	2857.19	105831	805	79.314	3972	3061.27	3060.27	348347	HexNAc	203.08	203.079	0.000266	0.0899036	0.716667	1
89	1	3280	79.1746	3964	3020.25	3019.24	65992	780	79.4548	3981	2858.2	2857.19	362266	Hex	162.053	162.053	0.000533	0.181403	0.280167	1
89	1	3280	79.1746	3964	3020.25	3019.24	65992	2157	80.0306	4013	2858.19	2857.19	105831	Hex	162.056	162.053	0.00331	1.12653	0.856	1
89	1	8181	78.5086	3925	3207.31	3206.3	19612	550	78.9323	3950	3045.26	3044.26	547299	Hex	162.044	162.053	0.008795	2.81415	0.423662	1
90	1	496	48.6993	2119	2628.95	2627.95	598987	623	47.7651	2059	2791.01	2790.01	469970	Hex	162.058	162.053	0.00563	2.07828	0.934165	2	@@IMAGE cluster_0090.png 664 694
90	1	913	47.8883	2068	2628.95	2627.94	296407	623	47.7651	2059	2791.01	2790.01	469970	Hex	162.061	162.053	0.008319	3.0709	0.123167	2
90	1	1275	48.5088	2107	2791.02	2790.01	199795	496	48.6993	2119	2628.95	2627.95	598987	Hex	162.062	162.053	0.009538	3.52088	0.1905	2
90	1	7606	48.9116	2133	2466.9	2465.89	22404	496	48.6993	2119	2628.95	2627.95	598987	Hex	162.054	162.053	0.001245	0.488826	0.212335	2
91	1	503	23.8833	856	2412.99	2411.98	592354	9988	23.9373	859	2047.85	2046.85	12979	Hex_HexNAc	365.134	365.132	0.001335	0.598812	0.054002	1	@@IMAGE cluster_0091.png 660 694
91	1	3442	23.3108	824	2355.96	2354.95	62552	9219	23.7774	850	2209.91	2208.9	15658	dHex	146.056	146.058	0.001695	0.742794	0.46662	1
91	1	4101	23.3623	827	2371.96	2370.95	50961	9219	23.7774	850	2209.91	2208.9	15658	Hex	162.05	162.053	0.002409	1.052	0.415144	1;2
91	1	9988	23.9373	859	2047.85	2046.85	12979	9219	23.7774	850	2209.91	2208.9	15658	Hex	162.052	162.053	0.000639	0.3003	0.159833	1;2
92	1	1587	52.1455	2323	2783.04	2782.03	154691	515	52.1455	2323	2579.96	2578.95	583693	HexNAc	203.077	203.079	0.002008	0.749116	0	1	@@IMAGE cluster_0092.png 660 694
92	1	1587	52.1455	2323	2783.04	2782.03	154691	5226	52.2376	2328	2417.91	2416.91	38129	Hex_HexNAc	365.124	365.132	0.007867	3.02639	0.092168	1
92	1	2520	51.43	2287	2538.93	2537.93	89083	6450	52.1455	2323	2376.88	2375.87	28956	Hex	162.051	162.053	0.001493	0.607676	0.7155	1
92	1	5226	52.2376	2328	2417.91	2416.91	38129	515	52.1455	2323	2579.96	2578.95	583693	Hex	162.047	162.053	0.005859	2.34554	0.092168	1
92	1	6450	52.1455	2323	2376.88	2375.87	28956	515	52.1455	2323	2579.96	2578.95	583693	HexNAc	203.079	203.079	0.000698	0.281746	0	1
93	1	523	86.5748	4418	4904.19	4903.18	576172	2656	86.8181	4435	4539.06	4538.05	83059	Hex_HexNAc	365.132	365.132	0.000105	0.0222429	0.243331	1	@@IMAGE cluster_0093.png 660 694
93	1	523	86.5748	4418	4904.19	4903.18	576172	1573	86.5748	4418	4701.11	4700.1	156904	HexNAc	203.079	203.079	0.000154	0.0320724	0	1
93	1	523	86.5748	4418	4904.19	4903.18	576172	4871	86.5748	4418	5107.28	5106.27	41808	HexNAc	203.088	203.079	0.008657	1.72977	0	1
93	1	894	86.7365	4429	4758.12	4757.12	305923	523	86.5748	4418	4904.19	4903.18	576172	dHex	146.066	146.058	0.007987	1.65357	0.161666	1
93	1	894	86.7365	4429	4758.12	4757.12	305923	6038	86.7365	4429	4555.05	4554.04	31534	HexNAc	203.077	203.079	0.002739	0.588327	0	1
93	1	894	86.7365	4429	4758.12	4757.12	305923	4663	86.6963	4426	4961.21	4960.2	44155	HexNAc	203.087	203.079	0.007395	1.52203	0.040166	1
93	1	1555	86.6558	4423	4685.11	4684.1	159377	2656	86.8181	4435	4539.06	4538.05	83059	dHex	146.049	146.058	0.008524	1.84859	0.162333	1
93	1	1555	86.6558	4423	4685.11	4684.1	159377	4695	86.6558	4423	4888.18	4887.17	43842	HexNAc	203.073	203.079	0.006446	1.34695	0	1
93	1	1573	86.5748	4418	4701.11	4700.1	156904	2656	86.8181	4435	4539.06	4538.05	83059	Hex	162.053	162.053	4.9e-05	0.0106082	0.243331	1
93	1	4663	86.6963	4426	4961.21	4960.2	44155	4871	86.5748	4418	5107.28	5106.27	41808	dHex	146.067	146.058	0.009249	1.83759	0.1215	1
93	1	5108	86.7771	4432	4482.03	4481.02	39402	1555	86.6558	4423	4685.11	4684.1	159377	HexNAc	203.079	203.079	0.00055	0.12002	0.121333	1
93	1	6038	86.7365	4429	4555.05	4554.04	31534	1573	86.5748	4418	4701.11	4700.1	156904	dHex	146.063	146.058	0.005402	1.16748	0.161666	1
93	1	6459	86.7365	4429	4945.2	4944.2	28870	4871	86.5748	4418	5107.28	5106.27	41808	Hex	162.073	162.053	0.019771	3.93435	0.161666	1
94	1	524	29.1443	1068	2624.02	2623.01	573532	5305	28.2945	1024	2786.07	2785.06	37506	Hex	162.05	162.053	0.002836	1.0488	0.849832	1	@@IMAGE cluster_0094.png 666 694
94	1	524	29.1443	1068	2624.02	2623.01	573532	10617	29.0923	1066	2258.89	2257.88	11026	Hex_HexNAc	365.135	365.132	0.002833	1.16085	0.052	1
94	1	1526	28.8911	1057	2420.94	2419.93	162760	5305	28.2945	1024	2786.07	2785.06	37506	Hex_HexNAc	365.132	365.132	0.00027	0.103746	0.596665	1
94	1	1526	28.8911	1057	2420.94	2419.93	162760	10617	29.0923	1066	2258.89	2257.88	11026	Hex	162.053	162.053	0.000273	0.116721	0.201167	1
94	1	1976	29.254	1074	2582.99	2581.99	118192	5305	28.2945	1024	2786.07	2785.06	37506	HexNAc	203.08	203.079	0.000155	0.0577598	0.9595	1
94	1	1976	29.254	1074	2582.99	2581.99	118192	1576	29.8846	1103	2436.94	2435.93	156636	dHex	146.057	146.058	0.001369	0.545645	0.630655	1
94	1	3356	28.3421	1027	2624.02	2623.01	64352	5305	28.2945	1024	2786.07	2785.06	37506	Hex	162.054	162.053	0.000776	0.286978	0.047667	1
94	1	3356	28.3421	1027	2624.02	2623.01	64352	10617	29.0923	1066	2258.89	2257.88	11026	Hex_HexNAc	365.131	365.132	0.000779	0.319204	0.750165	1
94	1	3356	28.3421	1027	2624.02	2623.01	64352	1526	28.8911	1057	2420.94	2419.93	162760	HexNAc	203.079	203.079	0.000506	0.200676	0.548998	1
94	1	6873	28.5268	1038	2640.02	2639.01	26302	5305	28.2945	1024	2786.07	2785.06	37506	dHex	146.052	146.058	0.005553	2.04754	0.232332	1
94	1	6873	28.5268	1038	2640.02	2639.01	26302	2889	29.1443	1068	2436.94	2435.93	75801	HexNAc	203.084	203.079	0.004949	1.95037	0.6175	1
94	1	11421	29.3116	1077	2071.81	2070.8	8631	2889	29.1443	1068	2436.94	2435.93	75801	Hex_HexNAc	365.131	365.132	0.00152	0.674547	0.167335	1
95	1	535	76.957	3837	3241.34	3240.33	559873	6053	77.1838	3849	3079.3	3078.29	31463	Hex	162.046	162.053	0.006354	2.0112	0.226828	1;2	@@IMAGE cluster_0095.png 660 694
95	1	535	76.957	3837	3241.34	3240.33	559873	4562	76.4693	3806	3403.4	3402.39	45161	Hex	162.056	162.053	0.003529	1.06252	0.487669	1;2
95	1	2730	76.425	3803	3225.36	3224.35	80829	6053	77.1838	3849	3079.3	3078.29	31463	dHex	146.061	146.058	0.003337	1.05892	0.758833	1
95	1	4562	76.4693	3806	3403.4	3402.39	45161	3880	76.6458	3817	3200.32	3199.31	54690	HexNAc	203.079	203.079	0.000394	0.119363	0.176499	1
96	1	540	43.6415	1816	3134.32	3133.31	555178	10701	43.6415	1816	2769.18	2768.17	10760	Hex_HexNAc	365.134	365.132	0.001971	0.667968	0	1	@@IMAGE cluster_0096.png 660 694
96	1	540	43.6415	1816	3134.32	3133.31	555178	2068	43.3578	1801	3280.36	3279.35	111924	dHex	146.042	146.058	0.015478	4.82733	0.283668	1
96	1	540	43.6415	1816	3134.32	3133.31	555178	1212	43.5455	1811	2972.26	2971.25	212763	Hex	162.054	162.053	0.001522	0.498644	0.096	1
96	1	1212	43.5455	1811	2972.26	2971.25	212763	10701	43.6415	1816	2769.18	2768.17	10760	HexNAc	203.08	203.079	0.000449	0.156462	0.096	1
96	1	1212	43.5455	1811	2972.26	2971.25	212763	9213	42.5888	1755	3175.34	3174.33	15678	HexNAc	203.08	203.079	0.000559	0.181919	0.956668	1
96	1	1212	43.5455	1811	2972.26	2971.25	212763	10708	43.5943	1813	3118.32	3117.31	10734	dHex	146.059	146.058	0.001222	0.401408	0.048834	1
96	1	10708	43.5943	1813	3118.32	3117.31	10734	2068	43.3578	1801	3280.36	3279.35	111924	Hex	162.038	162.053	0.015178	4.7456	0.236502	1
97	1	542	40.0063	1623	2482.99	2481.98	552678	7936	40.5975	1655	2320.94	2319.93	20772	Hex	162.051	162.053	0.002287	0.952537	0.591165	2	@@IMAGE cluster_0097.png 660 694
97	1	542	40.0063	1623	2482.99	2481.98	552678	1818	39.9565	1620	2645.05	2644.04	130344	Hex	162.056	162.053	0.003533	1.37846	0.049835	2
98	1	567	75.0908	3721	4137.82	4136.81	527318	3789	75.3986	3742	3975.76	3974.76	56191	Hex	162.053	162.053	0.000561	0.138321	0.307833	1	@@IMAGE cluster_0098.png 660 694
98	1	567	75.0908	3721	4137.82	4136.81	527318	4915	75.3986	3742	3934.73	3933.73	41245	HexNAc	203.084	203.079	0.005024	1.24502	0.307833	1
98	1	890	75.2675	3733	3772.69	3771.68	308123	6416	75.0501	3720	3918.74	3917.74	29180	dHex	146.054	146.058	0.003547	0.922567	0.217333	1
98	1	890	75.2675	3733	3772.69	3771.68	308123	567	75.0908	3721	4137.82	4136.81	527318	Hex_HexNAc	365.129	365.132	0.003535	0.893976	0.176668	1
98	1	2844	75.3531	3739	3991.76	3990.76	77150	567	75.0908	3721	4137.82	4136.81	527318	dHex	146.054	146.058	0.003832	0.942964	0.262335	1
99	1	569	63.0413	3003	3084.3	3083.3	525561	3497	63	3001	2922.25	2921.24	61613	Hex	162.055	162.053	0.002473	0.82371	0.041334	1;2	@@IMAGE cluster_0099.png 660 694
99	1	569	63.0413	3003	3084.3	3083.3	525561	5776	63.8738	3055	2881.23	2880.22	33454	HexNAc	203.074	203.079	0.005302	1.77814	0.8325	1
99	1	3258	63.0413	3003	2760.2	2759.19	66372	3497	63	3001	2922.25	2921.24	61613	Hex	162.051	162.053	0.001958	0.689384	0.041334	1;2
99	1	3258	63.0413	3003	2760.2	2759.19	66372	4049	63	3001	2598.15	2597.14	51945	Hex	162.051	162.053	0.001737	0.648578	0.041334	1;2
100	1	587	100.065	5189	7039.73	7038.73	504220	3816	99.7893	5174	7185.8	7184.79	55712	dHex	146.061	146.058	0.002779	0.390761	0.27583	1	@@IMAGE cluster_0100.png 660 694
100	1	1067	100.32	5206	6982.72	6981.72	249832	3816	99.7893	5174	7185.8	7184.79	55712	HexNAc	203.072	203.079	0.007058	0.996435	0.530997	1
100	1	4733	100.664	5228	6836.66	6835.65	43367	1067	100.32	5206	6982.72	6981.72	249832	dHex	146.066	146.058	0.008064	1.16723	0.344168	1
100	1	4733	100.664	5228	6836.66	6835.65	43367	587	100.065	5189	7039.73	7038.73	504220	HexNAc	203.078	203.079	0.001773	0.255579	0.599335	1
101	1	947	34.44	1306	2734.15	2733.14	285412	12097	34.484	1308	2937.23	2936.22	6673	HexNAc	203.081	203.079	0.001401	0.494235	0.044	1	@@IMAGE cluster_0101.png 660 694
101	1	1523	34.6636	1317	2791.17	2790.17	162865	600	34.6636	1317	2953.23	2952.22	490797	Hex	162.052	162.053	0.001115	0.38834	0	1
101	1	1523	34.6636	1317	2791.17	2790.17	162865	12097	34.484	1308	2937.23	2936.22	6673	dHex	146.058	146.058	2.3e-05	0.00803298	0.179668	1
102	1	601	67.5768	3272	3533.58	3532.57	489607	1163	67.491	3266	3695.64	3694.63	222653	Hex	162.056	162.053	0.00298	0.824662	0.085834	1;2	@@IMAGE cluster_0102.png 660 694
102	1	601	67.5768	3272	3533.58	3532.57	489607	1746	67.5335	3269	3371.53	3370.52	137064	Hex	162.053	162.053	0.000121	0.0350568	0.043334	1;2
102	1	1746	67.5335	3269	3371.53	3370.52	137064	1325	67.5335	3269	3209.47	3208.47	192262	Hex	162.054	162.053	0.001039	0.315854	0	1;2
102	1	3962	67.5768	3272	3047.42	3046.41	53361	8803	67.5335	3269	2885.37	2884.36	17120	Hex	162.052	162.053	0.00131	0.441764	0.043334	1;2
102	1	3962	67.5768	3272	3047.42	3046.41	53361	1325	67.5335	3269	3209.47	3208.47	192262	Hex	162.053	162.053	0.000594	0.189932	0.043334	1;2
103	1	620	62.8245	2989	3388.34	3387.34	473137	8933	62.7811	2986	3753.47	3752.46	16643	Hex_HexNAc	365.129	365.132	0.002946	0.825233	0.043333	1	@@IMAGE cluster_0103.png 660 694
103	1	1406	62.916	2995	3591.42	3590.41	177704	8933	62.7811	2986	3753.47	3752.46	16643	Hex	162.052	162.053	0.001027	0.279727	0.134833	1
103	1	1406	62.916	2995	3591.42	3590.41	177704	620	62.8245	2989	3388.34	3387.34	473137	HexNAc	203.077	203.079	0.001919	0.550034	0.0915	1
103	1	5077	61.255	2887	3534.4	3533.39	39678	11715	62.2335	2950	3331.31	3330.31	7798	HexNAc	203.085	203.079	0.005483	1.59768	0.978505	1
103	1	6832	61.92	2929	3534.4	3533.39	26567	11715	62.2335	2950	3331.31	3330.31	7798	HexNAc	203.085	203.079	0.005363	1.56271	0.313504	1
103	1	6832	61.92	2929	3534.4	3533.39	26567	620	62.8245	2989	3388.34	3387.34	473137	dHex	146.056	146.058	0.002123	0.613519	0.9045	1
103	1	7039	62.0085	2935	3388.34	3387.34	25385	6832	61.92	2929	3534.4	3533.39	26567	dHex	146.055	146.058	0.002794	0.80743	0.088499	1
103	1	7039	62.0085	2935	3388.34	3387.34	25385	5077	61.255	2887	3534.4	3533.39	39678	dHex	146.055	146.058	0.002674	0.772751	0.7535	1
104	1	638	82.3821	4156	6227.68	6226.68	453443	1472	82.259	4149	6389.74	6388.73	169090	Hex	162.058	162.053	0.005631	0.892718	0.123168	1;2	@@IMAGE cluster_0104.png 661 694
104	1	2787	82.1761	4143	6551.79	6550.79	79158	1472	82.259	4149	6389.74	6388.73	169090	Hex	162.053	162.053	0.000224	0.0346226	0.082832	1;2
104	1	3505	82.0948	4138	6713.84	6712.83	61496	2787	82.1761	4143	6551.79	6550.79	79158	Hex	162.047	162.053	0.006258	0.943634	0.081333	1;2
104	1	7123	82.1356	4140	6875.89	6874.89	24894	3505	82.0948	4138	6713.84	6712.83	61496	Hex	162.051	162.053	0.001371	0.2018	0.040835	1;2
105	1	655	52.4751	2343	3516.44	3515.43	443042	1282	52.7166	2358	3354.38	3353.38	198916	Hex	162.058	162.053	0.005072	1.47682	0.241498	1	@@IMAGE cluster_0105.png 672 694
105	1	655	52.4751	2343	3516.44	3515.43	443042	10628	52.5245	2346	3151.3	3150.29	10992	Hex_HexNAc	365.143	365.132	0.010464	3.13964	0.049333	1
105	1	1462	53.0793	2382	3557.46	3556.46	170182	5899	52.8115	2364	3719.52	3718.51	32453	Hex	162.056	162.053	0.003633	0.998767	0.267834	1
105	1	5899	52.8115	2364	3719.52	3718.51	32453	1282	52.7166	2358	3354.38	3353.38	198916	Hex_HexNAc	365.138	365.132	0.005349	1.51275	0.094835	1
105	1	8884	51.8013	2306	3354.39	3353.38	16809	10628	52.5245	2346	3151.3	3150.29	10992	HexNAc	203.093	203.079	0.013449	4.13582	0.723168	1
105	1	9721	51.8476	2308	3297.37	3296.36	13862	10628	52.5245	2346	3151.3	3150.29	10992	dHex	146.069	146.058	0.011475	3.55999	0.676835	1
105	1	10175	52.094	2321	3094.28	3093.28	12372	9721	51.8476	2308	3297.37	3296.36	13862	HexNAc	203.083	203.079	0.004047	1.26674	0.246335	1
106	1	662	75.8596	3771	4650.99	4649.99	437311	8641	76.0316	3782	4504.93	4503.92	17754	dHex	146.064	146.058	0.006406	1.39962	0.172	1	@@IMAGE cluster_0106.png 660 694
106	1	662	75.8596	3771	4650.99	4649.99	437311	6740	75.8193	3768	4447.91	4446.91	27045	HexNAc	203.081	203.079	0.001595	0.350669	0.040331	1
106	1	732	75.944	3777	4854.08	4853.07	392309	5581	76.0316	3782	4708.01	4707	34867	dHex	146.068	146.058	0.01003	2.09831	0.087665	1
106	1	732	75.944	3777	4854.08	4853.07	392309	6257	76.9136	3834	4651	4649.99	30139	HexNAc	203.08	203.079	0.000391	0.0822893	0.969665	1
106	1	732	75.944	3777	4854.08	4853.07	392309	662	75.8596	3771	4650.99	4649.99	437311	HexNAc	203.084	203.079	0.004162	0.875929	0.084335	1
106	1	732	75.944	3777	4854.08	4853.07	392309	7351	75.944	3777	5057.16	5056.15	23672	HexNAc	203.078	203.079	0.001492	0.301134	0	1
106	1	4401	76.957	3837	4854.08	4853.07	46947	6257	76.9136	3834	4651	4649.99	30139	HexNAc	203.079	203.079	7.9e-05	0.0166262	0.043339	1
106	1	5581	76.0316	3782	4708.01	4707	34867	8641	76.0316	3782	4504.93	4503.92	17754	HexNAc	203.08	203.079	0.000538	0.116818	0	1
107	1	669	28.39	1029	2725.07	2724.06	431122	4712	28.2945	1024	2563.01	2562	43633	Hex	162.056	162.053	0.00363	1.37342	0.095499	1	@@IMAGE cluster_0107.png 660 694
107	1	669	28.39	1029	2725.07	2724.06	431122	2417	29.3116	1077	2521.99	2520.98	93291	HexNAc	203.078	203.079	0.000885	0.337461	0.921668	1
107	1	702	28.5268	1038	2668.04	2667.03	409729	2417	29.3116	1077	2521.99	2520.98	93291	dHex	146.052	146.058	0.006166	2.37702	0.784835	1
107	1	1327	27.5854	988	2725.07	2724.06	191861	4712	28.2945	1024	2563.01	2562	43633	Hex	162.054	162.053	0.00086	0.325384	0.709011	1
107	1	4688	27.9886	1009	2709.08	2708.07	43864	4712	28.2945	1024	2563.01	2562	43633	dHex	146.063	146.058	0.005381	2.0421	0.305845	1
107	1	4688	27.9886	1009	2709.08	2708.07	43864	6541	28.1411	1016	2506	2504.99	28376	HexNAc	203.079	203.079	3e-05	0.0115096	0.152519	1
108	1	684	91.0685	4679	6681.86	6680.85	420836	2193	91.2483	4689	6519.81	6518.8	103443	Hex	162.044	162.053	0.008731	1.32291	0.179834	2	@@IMAGE cluster_0108.png 660 694
108	1	764	90.501	4651	6843.91	6842.9	373550	684	91.0685	4679	6681.86	6680.85	420836	Hex	162.053	162.053	0.000627	0.0927258	0.5675	2
109	1	695	32.7746	1208	2791.17	2790.17	413205	10385	32.8851	1214	2426.04	2425.03	11734	Hex_HexNAc	365.133	365.132	0.001015	0.389247	0.110499	1	@@IMAGE cluster_0109.png 660 694
109	1	695	32.7746	1208	2791.17	2790.17	413205	13780	32.0949	1181	2994.25	2993.25	1364	HexNAc	203.078	203.079	0.001035	0.35792	0.679681	1
109	1	695	32.7746	1208	2791.17	2790.17	413205	3029	33.0426	1222	2588.09	2587.08	72036	HexNAc	203.082	203.079	0.002633	0.979311	0.267995	1
109	1	886	33.0426	1222	2547.07	2546.06	309334	5216	33.0426	1222	2343.99	2342.98	38250	HexNAc	203.08	203.079	0.000156	0.0638162	0	1
109	1	886	33.0426	1222	2547.07	2546.06	309334	8976	32.3554	1188	2750.15	2749.14	16513	HexNAc	203.082	203.079	0.002157	0.8147	0.687176	1
109	1	2682	32.0401	1178	2791.18	2790.17	82468	7335	32.0401	1178	2588.09	2587.08	23757	HexNAc	203.082	203.079	0.00306	1.13813	0	1
109	1	2682	32.0401	1178	2791.18	2790.17	82468	10385	32.8851	1214	2426.04	2425.03	11734	Hex_HexNAc	365.134	365.132	0.001491	0.57179	0.845015	1
109	1	2682	32.0401	1178	2791.18	2790.17	82468	13780	32.0949	1181	2994.25	2993.25	1364	HexNAc	203.078	203.079	0.001511	0.522529	0.054835	1
109	1	3029	33.0426	1222	2588.09	2587.08	72036	8976	32.3554	1188	2750.15	2749.14	16513	Hex	162.056	162.053	0.002891	1.08354	0.687176	1
[truncated: 552 more rows]

## Sheet: Clusters_step1
*Note:	This sheet is related to the Clustering step and indicate a list of clusters detected only in the applied setting (step 1).
[truncated: 1,233 more rows]

[truncated: 14 more sheets: Clusters(details)_step1, Clusters_step2, Clusters(details)_step2, Matching setting, Glycan point list, Peptide list, Matching Results, relation between clusters, Selection setting, Selection Results, MS2 info for clusters, All MS2 info, logging, peptide chart]
